# Supplementary material for: Transcriptome Profiles of Sporisorium reilianum during the Early Infection of Resistant and Susceptible Maize Isogenic Lines
Source: J Fungi (Basel). 2021 Feb 19;7(2):150. doi: 10.3390/jof7020150 (PMC7922634; doi:10.3390/jof7020150)
Supplement: Supplementary file 1 [file jof-07-00150-s001.zip]

Archive with 5 entries (5 files):
- Table S2. FPKM  of S. reilianum transcriptome.xlsx
- Table S3. Total DEGs.xlsx
- Table S4. KOG annotation of DEGs.xlsx
- Table S5. Secretome DEGs.xlsx
- Table S1. Overview of reads mapping to S.reilianum and Z. mays.xlsx
