# Supplementary material for: Transcriptome Profiles of Sporisorium reilianum during the Early Infection of Resistant and Susceptible Maize Isogenic Lines
Source: J Fungi (Basel). 2021 Feb 19;7(2):150. doi: 10.3390/jof7020150 (PMC7922634; doi:10.3390/jof7020150)
Supplement: Supplementary file 1 [file jof-07-00150-s001.zip › Table S2. FPKM of S. reilianum transcriptome.xlsx]

## Sheet: Total FPKM
Table S2.1 FPKM of S. reilianum transcriptome
GeneID	GeneType	HZ4_1	HZ4_2	HZ4R_1	HZ4R_2	SR_1	SR_2
sr15940	mRNA	191.645	243.34	67.6296	78.2274	153.169	160.593
sr15941	mRNA	38.5344	29.0467	0	37.7505	6.27026	10.1539
sr15942	mRNA	102.667	164.158	79.8405	32.5948	558.715	565.481
sr14611	mRNA	8.40956	0	39.239	8.00963	11.1752	12.9263
sr15943	mRNA	7.08046	16.9818	0	13.4875	83.3368	95.2293
sr14612	mRNA	50.3398	44.4814	92.718	45.4224	19.6158	10.6903
sr15944	mRNA	52.9893	42.3633	0	50.4693	65.386	45.8154
sr14613	mRNA	62.8343	57.4103	125.651	102.593	18.7445	22.4209
sr15945	mRNA	9.22847	0	0	17.5792	22.7749	42.5551
sr14614	mRNA	17.5686	15.8013	0	18.8248	6.25349	5.06338
sr15946	mRNA	65.416	52.298	203.487	103.842	120.045	121.499
sr14615	mRNA	22.5023	23.9865	0	28.5762	21.359	25.9411
sr15947	mRNA	25.2287	26.8927	52.3187	45.3879	11.7073	11.3105
sr14616	mRNA	129.118	51.6129	50.2054	163.97	159.325	190.197
sr15948	mRNA	20.1967	37.6755	31.4126	32.0604	11.5023	16.8157
sr14617	mRNA	37.8713	39.7385	132.531	33.8159	97.0571	107.783
sr15949	mRNA	14.5737	19.9736	14.5716	11.8977	20.7499	20.4011
sr14618	mRNA	1095.11	972.786	567.754	1506.6	1247.36	1391.05
sr14619	mRNA	51.9174	34.8653	145.348	89.0072	17.7406	15.5614
sr02613	mRNA	5741.28	5059.92	6650.24	6764.37	9.17179	13.9243
sr02614	mRNA	6802.03	5807.94	7340.83	8527.89	4.39213	4.44531
sr15950	mRNA	22.0358	9.60923	35.0519	22.8958	8.55661	10.3923
sr14620	mRNA	39.678	38.0655	111.082	90.6985	63.2721	73.1866
sr15951	mRNA	108.992	37.3439	272.441	111.224	150.748	103.211
sr14621	mRNA	294.838	437.754	491.326	160.467	319.837	307.524
sr15952	mRNA	40.4598	48.5195	56.6356	46.2428	27.6509	32.65
sr15953	mRNA	5.31608	0	0	0	18.1655	15.3212
sr14623	mRNA	18.5612	14.8391	21.6517	17.6785	9.68997	8.02416
sr15954	mRNA	112.365	76.999	187.248	30.5775	140.176	166.547
sr14624	mRNA	12.0342	0	0	0	6.85365	6.93664
sr15955	mRNA	6.51206	7.80929	11.3945	4.65178	4.63589	12.1993
sr14625	mRNA	7.70482	11.0876	10.7852	8.80609	1.7552	7.10583
sr15956	mRNA	191.008	335.951	0	327.464	355.354	322.957
sr14626	mRNA	136.165	138.969	141.939	107.614	545.309	519.349
sr15957	mRNA	11.3287	13.5855	0	32.37	9.67782	16.325
sr14627	mRNA	54.5535	50.8828	127.273	43.2993	41.4254	45.4209
sr15958	mRNA	70.8602	77.2507	45.0864	73.6258	73.3743	89.1154
sr14628	mRNA	96.6275	169.357	104.046	95.572	42.3313	47.1283
sr15959	mRNA	6.22222	0	0	0	21.2619	35.8656
sr14629	mRNA	31.7807	42.8755	13.9021	34.0531	16.9684	16.0289
sr10614.2	mRNA	4.50663	10.8087	0	6.43847	6.41648	9.09185
sr15920	mRNA	15.0703	13.9019	16.2273	16.5619	10.5634	14.7006
sr15921	mRNA	653.715	643.23	410.608	431.049	2801.8	2942
sr15922	mRNA	730.074	649.083	308.349	395.633	5269.04	5242.15
sr15923	mRNA	68.4445	0	119.761	244.461	97.4503	167.672
sr15924	mRNA	26.5482	39.7958	46.4526	47.4106	15.1196	9.56415
sr15925	mRNA	25.5337	30.6201	29.785	36.4791	12.1182	12.2649
sr15926	mRNA	61.0657	73.2302	42.7399	87.2425	17.3889	31.679
sr15928	mRNA	9.15985	0	0	17.4485	22.6056	12.3196
sr15929	mRNA	15.1111	4.26384	6.22134	10.1594	18.2245	13.8339
sr10497.2	mRNA	31.0282	26.2652	38.3234	26.0758	33.263	27.3535
sr15930	mRNA	31.2889	0	164.243	22.3507	0	9.01763
sr15931	mRNA	20.6193	32.9689	24.0524	0	15.6573	19.8086
sr14600	mRNA	180.43	189.326	263.09	289.996	297.569	247.005
sr15932	mRNA	56.8069	79.4769	66.2653	27.0527	97.0571	68.217
sr14601	mRNA	282.45	374.369	364.159	403.526	355.583	377.027
sr15933	mRNA	112.232	73.4121	0	116.612	98.7819	29.4053
sr14602	mRNA	21.0598	21.6472	42.1137	17.1928	30.8414	32.949
sr15934	mRNA	3.29192	3.94768	0	0	7.49918	1.8975
sr14603	mRNA	9.55039	11.4529	0	27.2886	19.0368	30.2772
sr15935	mRNA	23.7208	14.223	20.7528	25.4169	8.44335	13.6729
sr14604	mRNA	31.6451	55.1984	140.944	24.6601	85.1965	94.5193
sr15936	mRNA	6.26972	11.278	0	13.436	2.67802	8.13136
sr14605	mRNA	77.4032	144.39	60.1939	49.1481	132.247	138.805
sr15937	mRNA	37.5038	35.9798	52.4978	0	25.6308	12.9706
sr14606	mRNA	51.7376	62.0438	0	18.4789	99.4453	126.744
sr15938	mRNA	2.71515	4.34136	0	5.17206	3.60808	7.30354
sr14607	mRNA	202.174	242.448	147.398	204.595	50.3743	77.6904
sr15939	mRNA	42.0171	23.9938	0	17.151	46.7192	32.2921
sr14608	mRNA	18.2925	0	25.6059	31.3607	14.585	18.9792
sr14609	mRNA	113.002	59.4934	135.032	141.754	25.1147	34.9509
Ras2	mRNA	161.713	183.721	59.5701	145.916	276.294	343.418
Ras1	mRNA	212.938	255.356	479.043	195.569	177.576	206.028
sr15900	mRNA	7.23642	26.0338	25.3239	41.3537	37.0912	56.3105
sr15901	mRNA	181.115	131.326	147.398	204.595	383.804	378.741
sr15902	mRNA	92.3588	158.224	46.1728	18.85	30.057	41.8288
sr15903	mRNA	63.1795	81.5932	34.0149	69.4326	116.248	86.8414
sr15904	mRNA	15.8425	11.874	13.8602	11.3168	5.07517	9.13178
sr15905	mRNA	1246.58	1045.7	859.591	1087.87	150.383	251.314
sr15906	mRNA	25.2072	3.35872	0	16.0056	13.5583	12.9153
sr15907	mRNA	11.1936	13.4235	19.5861	31.984	15.9374	16.1303
sr15908	mRNA	23.3186	31.0709	54.4023	29.6129	19.1826	20.9084
sr15909	mRNA	23.0065	19.3127	8.05114	23.0081	11.1372	11.272
sr10601.2	mRNA	155.678	167.376	187.86	214.742	45.859	83.5457
sr15910	mRNA	11.9903	7.18939	0	34.2602	34.1432	15.5505
sr15911	mRNA	123.323	70.9871	138.102	84.5702	407.36	326.991
sr15912	mRNA	855.398	962.251	476.835	648.891	4884.55	4092.84
sr15913	mRNA	30.5816	20.9563	0	12.4831	42.2976	55.4009
sr15914	mRNA	39.9259	47.8793	99.8006	65.1895	16.2417	6.57536
Gas1	mRNA	94.3528	107.584	86.6066	97.2318	48.4499	44.5787
sr15915	mRNA	45.563	51.7636	67.1359	54.8163	32.7774	24.8808
sr15916	mRNA	34.8762	16.7294	24.4098	9.96528	0	0
sr15917	mRNA	57.9765	46.3504	22.5432	27.6097	629.185	610.812
sr15918	mRNA	12.9344	10.3406	60.3519	36.9578	9.82176	9.9407
GatA	mRNA	61.4383	46.5329	90.5278	129.352	20.2574	16.7749
sr12029	mRNA	120.405	103.136	120.388	147.444	9.79605	0
sr12028	mRNA	12.0982	16.1202	18.8167	15.3638	9.95237	17.0464
sr13359	mRNA	14.5369	11.6218	67.8291	0	27.5965	39.103
sr12027	mRNA	25.8688	38.1808	34.8184	25.5862	7.93296	13.1905
sr13358	mRNA	42.746	58.5842	42.7399	87.2425	76.5112	49.2785
sr14690	mRNA	11.6501	9.31391	54.3595	11.0961	39.8095	33.5763
sr12026	mRNA	86.3453	55.5611	14.7398	96.2799	31.1841	21.8504
sr13357	mRNA	12.9684	51.8393	0	24.7034	27.0809	14.9503
sr14691	mRNA	16.7619	40.2019	0	0	28.6385	19.3235
sr12025	mRNA	3.04762	0	0	0	0	0
sr13356	mRNA	53.2757	63.8884	93.2191	38.0566	35.3982	33.2677
sr14692	mRNA	7.01995	109.438	221.097	140.408	1.99898	0
sr12024	mRNA	10.5686	18.1056	21.1342	8.62803	21.4964	9.57295
sr13355	mRNA	969.767	1234.15	1385.18	1979.25	1115.86	1249.16
sr14693	mRNA	28.8187	13.1655	28.8146	15.6847	14.8496	15.8204
sr12023	mRNA	81.4546	130.241	190.034	135.767	96.6449	125.203
sr13354	mRNA	11.7333	14.0707	0	16.763	0	16.9081
sr14694	mRNA	7.7	18.4677	71.8564	36.6691	17.5411	11.8356
sr12022	mRNA	31.8601	49.444	72.1434	69.6148	27.7508	27.5467
sr13353	mRNA	21.6711	31.1856	0	0	24.684	12.4914
sr14695	mRNA	8.23392	16.4569	0	19.6059	12.5049	15.0294
sr12021	mRNA	41.4118	16.5537	48.3068	39.4424	15.7231	7.95673
sr13352	mRNA	30.3573	0	0	19.2758	15.3679	27.2195
sr12020	mRNA	17.0519	6.81624	19.8911	8.12049	11.3299	4.91445
sr13351	mRNA	6.17544	7.40561	0	8.82264	31.653	28.4767
sr14697	mRNA	5.78404	10.4044	20.2412	0	5.76467	3.75073
sr13350	mRNA	17.8551	0	0	34.0119	3.38958	10.2919
sr14698	mRNA	7.87221	31.4679	18.3659	7.49784	23.9111	24.2007
sr14699	mRNA	26.353	12.641	24.5926	55.2194	15.0084	10.1268
sr12019	mRNA	33.6218	34.5595	67.2341	68.6206	16.4127	22.1486
sr12018	mRNA	13.0026	12.1277	15.1676	12.3843	12.7534	13.7406
sr13349	mRNA	11.9744	23.4977	15.2379	15.5522	9.29943	7.52963
sr12017	mRNA	7.43288	5.94236	0	0	8.46627	8.56879
sr13348	mRNA	22.0492	52.883	0	126.004	62.7868	38.1282
sr12016	mRNA	1.9815	0	6.93428	2.83091	1.1285	2.28432
sr13347	mRNA	53.2234	46.4187	33.8646	76.0384	82.6677	83.6687
sr12015	mRNA	15.257	12.1975	0	29.0628	63.7198	43.9714
sr13346	mRNA	45.315	81.5128	39.6449	48.555	25.8075	22.855
sr12014	mRNA	34.5305	35.4936	34.5256	70.4752	14.0469	31.2774
sr13345	mRNA	476.4	468.279	455.508	587.636	2.96521	1.50056
sr12013	mRNA	351.517	251.303	402.159	395.966	5.77483	3.89651
sr13343	mRNA	86.4562	115.198	0	219.586	5.47089	5.53714
sr12011	mRNA	16.3721	26.178	19.0981	7.79675	7.77012	12.5827
sr13342	mRNA	9.89559	0	0	28.275	16.907	17.1118
sr12010	mRNA	56.8069	79.4769	0	0	13.4802	13.6434
sr13341	mRNA	19.5556	0	68.4347	167.63	83.5288	101.448
sr13340	mRNA	26.1155	12.5271	0	0	14.8732	9.03197
sr11024.2	mRNA	10.1871	18.3246	0	7.27697	2.90085	10.2759
sr12049	mRNA	18.9904	5.69333	0	6.78273	6.75956	5.47313
sr12048	mRNA	28.2569	22.5905	52.7387	40.3697	23.0662	26.603
sr13379	mRNA	271.808	311.781	206.781	253.254	0	3.40594
Ukc1	mRNA	136.686	122.935	136.666	41.8453	84.7948	70.3456
sr12047	mRNA	170.431	200.033	228.418	103.612	233.364	305.166
sr14670	mRNA	105.751	16.9089	0	80.5776	52.1966	44.7011
sr12046	mRNA	81.8187	60.3798	132.15	107.9	26.8828	25.3945
sr13377	mRNA	11.1746	13.4006	0	0	0	0
sr14671	mRNA	40.5815	38.086	61.7456	80.6642	39.1895	29.4938
sr12045	mRNA	41.0667	24.6237	0	29.3353	40.9291	35.5069
sr13376	mRNA	140.399	168.367	131.02	106.978	5.33061	5.39516
sr14672	mRNA	66.8657	37.4199	109.198	76.423	17.7711	14.1321
sr12044	mRNA	429.857	312.974	805.866	526.39	2574.87	2535.26
sr13375	mRNA	52.1482	62.5363	0	37.2512	0	0
sr14673	mRNA	25.5668	30.6598	89.471	18.2632	30.9414	31.3161
sr12043	mRNA	9.45544	18.5547	30.0812	17.1928	22.5191	14.3688
sr13374	mRNA	233.153	317.725	333.785	302.816	0	6.10872
sr14674	mRNA	73.2701	85.0313	82.7124	81.0414	14.8068	21.798
sr12042	mRNA	10.6322	12.7501	74.4144	15.1898	4.54137	15.3212
sr13373	mRNA	25.2365	11.005	16.0573	19.6661	7.83958	14.5466
sr14675	mRNA	20.8309	7.13729	20.8279	8.50298	20.3375	25.7297
sr12041	mRNA	26.7298	34.9685	0	34.7163	5.53564	2.80134
sr13372	mRNA	82.5757	63.659	82.5639	101.12	77.2604	79.8959
sr14676	mRNA	22.5409	33.7889	98.6023	88.5594	3.20934	12.9928
sr13371	mRNA	89.5439	103.679	43.2219	70.5811	101.993	119.246
sr12040	mRNA	226.575	407.564	264.299	269.75	32.2594	54.4167
sr14677	mRNA	48.8763	15.2902	118.986	30.3599	42.3587	36.7471
sr13370	mRNA	63.5052	30.4623	0	48.3881	14.4668	29.2841
sr14678	mRNA	56	67.1554	65.324	106.674	207.303	204.434
sr14679	mRNA	2.43358	0	0	6.95355	1.38596	7.01371
sr12039	mRNA	1.23046	0	0	0	1.40153	1.4185
sr12038	mRNA	1020.04	1302.67	1112.62	1400.52	4526.72	4634.99
sr13369	mRNA	38.2016	48.8655	17.8248	29.1079	2.90085	7.33993
sr12037	mRNA	555.268	665.879	809.65	859.4	395.291	280.055
sr13368	mRNA	49.5376	61.7819	27.7371	39.6327	13.5419	15.9903
sr14680	mRNA	19.6406	8.56475	37.4903	25.5089	19.3206	23.6713
sr12036	mRNA	34.9504	62.8689	0	24.9662	49.7619	35.2551
sr13367	mRNA	340.606	444.648	422.463	406.536	0	2.48517
sr14681	mRNA	41.385	49.6291	44.5621	77.3178	55.2974	50.462
Ukb1	mRNA	43.3708	29.2558	47.43	30.9812	24.7003	24.9994
sr12035	mRNA	29.2931	54.0437	31.5419	25.7539	23.0993	33.7697
sr13366	mRNA	63.0064	64.7636	0	102.874	5.12615	12.9706
sr14682	mRNA	32.5926	26.0568	45.6231	31.0426	95.2847	31.3112
sr12034	mRNA	14.3048	17.1544	16.6865	6.81226	16.2936	17.8651
sr13365	mRNA	9.15985	21.9691	0	34.897	1.73889	1.75995
sr14683	mRNA	89.4289	79.0215	230.599	121.04	85.7786	46.1217
sr12033	mRNA	21.6615	4.32943	12.6341	10.3157	16.4488	19.7694
sr13364	mRNA	3.40097	16.3138	23.8034	19.4354	1.9369	1.96035
sr14684	mRNA	30.4632	22.4809	16.4009	60.2608	54.7167	51.3272
sr12032	mRNA	17.5614	22.6797	0	15.4396	13.0789	11.6799
sr12031	mRNA	8.69136	6.94847	0	16.5561	11.5497	18.3692
sr13362	mRNA	4.70678	22.5776	0	13.4488	40.2087	21.7043
sr14686	mRNA	114.176	106.003	103.112	115.763	46.1469	44.5827
sr12030	mRNA	34.8614	10.0334	19.5196	51.7974	23.0307	12.8605
sr13361	mRNA	18.4052	33.1074	64.4091	13.1475	13.1026	10.609
sr14687	mRNA	16.8109	5.75992	0	27.4482	20.5159	23.5329
sr14688	mRNA	53.4926	74.8399	46.7993	44.5801	45.6972	29.549
sr14689	mRNA	30.8772	50.3581	51.8663	38.8196	109.027	93.9732
sr13319	mRNA	51.4943	61.7521	0	29.4272	32.2594	17.8091
sr13318	mRNA	22.4	17.9081	26.1296	0	31.8928	40.8868
sr13317	mRNA	25.971	0	45.4428	18.552	22.1863	22.455
sr13316	mRNA	46.0814	71.5142	56.916	92.9435	30.8753	26.5618
sr13314	mRNA	9.89559	23.7336	46.1728	9.42499	3.75712	3.80262
sr13313	mRNA	110.328	58.8028	128.698	157.622	10.4723	0
sr13312	mRNA	347.595	228.588	235.434	304.366	51.0866	51.7052
sr13311	mRNA	15.1716	9.92389	19.3065	11.8228	9.42592	12.7201
sr13310	mRNA	124.691	130.026	151.776	170.396	500.181	490.613
sr14650	mRNA	1215.12	755.575	944.961	1157.34	897.077	739.322
sr15981	mRNA	13.8569	0	8.81674	25.196	17.9356	8.71336
sr14651	mRNA	0.904055	2.16829	0	5.16637	2.31693	2.60553
sr15982	mRNA	16.4926	31.6449	0	9.42499	13.1499	13.3092
sr14652	mRNA	41.4553	37.285	36.2682	29.6129	5.90235	11.9477
sr15983	mRNA	11.8178	31.8867	10.3391	16.8836	12.6195	15.3267
sr14653	mRNA	22.6966	13.6089	59.5701	24.3194	35.5466	17.9885
sr15984	mRNA	11.5783	20.8271	20.2591	8.27074	33.7942	22.5242
sr15985	mRNA	316.235	189.615	245.926	276.097	235.131	217.725
sr14654	mRNA	9.28061	18.5489	21.6517	4.41963	17.6181	9.80731
sr15986	mRNA	608.395	504.08	658.079	537.32	3450.72	3420.78
sr14655	mRNA	14.6667	8.79416	8.55434	13.9692	11.8333	10.5675
sr15987	mRNA	85.8911	77.2507	0	30.6774	146.749	142.337
sr14656	mRNA	47.4353	54.7778	36.8889	40.1595	15.0084	16.2028
sr14657	mRNA	43.9216	42.1367	61.4814	12.5499	35.0196	35.4436
sr15988	mRNA	74.9287	55.2952	121.021	49.4068	32.8254	33.2229
sr14658	mRNA	300.054	353.727	320.351	363.285	121.647	108.463
sr15989	mRNA	139.352	91.1518	177.332	36.1978	385.993	343.203
sr14659	mRNA	15.9906	24.4057	10.1744	29.0757	74.5107	78.7646
sr13309	mRNA	43.9769	37.2263	108.633	40.6536	12.5227	17.8933
sr13308	mRNA	0.93069	0	0	0	1.06008	2.6823
sr13307	mRNA	40.1058	24.0475	23.3917	57.2978	19.034	12.5219
sr13306	mRNA	35.7921	27.1086	0	5.38262	10.7285	18.4593
sr13305	mRNA	108.478	74.3356	108.463	132.839	70.6055	89.3256
sr13303	mRNA	56.1596	0	393.061	40.1166	39.9796	40.4637
sr13301	mRNA	296.74	508.359	148.349	514.787	476.815	610.872
sr15990	mRNA	11.7386	15.8366	10.2698	16.7705	11.4903	10.5723
sr13300	mRNA	1668.33	2893.28	1796.41	2053.47	11109.3	12989.6
sr14660	mRNA	66.5047	63.8022	116.367	152.021	64.3882	65.1679
sr15992	mRNA	12.0784	16.0939	9.393	23.0081	13.7577	13.9243
sr14661	mRNA	8.02084	7.69489	22.4551	22.9182	17.3583	15.7192
sr14662	mRNA	53.2346	145.918	443.558	260.758	106.834	88.402
sr15993	mRNA	28.5922	33.1818	38.7323	36.8956	33.6179	34.025
sr14663	mRNA	29.037	49.7448	29.0329	35.5579	49.6111	38.2566
sr15994	mRNA	21.3889	41.0394	29.9402	24.4461	14.6175	12.3288
sr14664	mRNA	285.478	314.285	360.306	173.839	325.167	331.803
sr15995	mRNA	8.90335	21.3538	0	0	22.8176	41.0559
sr14665	mRNA	89.7255	132.43	96.6137	59.1636	47.1692	57.6863
sr15996	mRNA	40.0651	45.2199	49.4851	53.8725	79.1906	86.9419
sr14666	mRNA	11.5073	6.8998	0	8.22005	13.1072	9.9494
sr15997	mRNA	198.095	204.664	362.615	330.906	105.875	110.671
sr14667	mRNA	35.1373	42.1367	0	25.0997	40.0224	35.4436
sr15998	mRNA	68.3022	73.7174	71.707	117.097	278.128	183.071
sr14668	mRNA	12.3046	7.37787	43.06	0	28.0306	21.2776
sr15999	mRNA	8.90335	21.3538	62.3145	38.1597	30.4235	59.0178
sr14669	mRNA	27.2642	16.3477	143.117	38.9514	42.7002	39.2884
sr12009	mRNA	11.6847	23.3538	13.6301	13.9112	9.42732	5.61263
sr12008	mRNA	94.6709	49.0939	107.449	102.354	59.7452	56.0442
sr13339	mRNA	31.7117	45.6346	44.3901	18.1222	43.3447	21.9348
sr13338	mRNA	6.22222	7.46171	0	0	21.2619	28.6925
sr12006	mRNA	141.999	139.324	135.525	221.311	727.833	671.539
sr13337	mRNA	23.2015	15.5811	6.4955	23.866	30.127	28.887
sr12004	mRNA	215.111	46.9022	136.869	279.384	690.505	766.499
sr13335	mRNA	34.1207	11.6908	0	41.7832	2.77603	8.42894
sr12003	mRNA	9.00092	43.1757	0	0	23.0677	25.9411
sr13334	mRNA	74.0725	41.8014	30.4961	49.8	14.889	22.6039
sr12002	mRNA	1346.28	1397.6	1793.11	1865.98	8.58278	2.89557
sr13333	mRNA	20.4058	12.2354	71.4101	14.5765	5.8107	0
sr12001	mRNA	22.4408	32.2933	0	32.0604	15.3364	12.9351
sr13332	mRNA	36.5714	36.5472	0	26.1242	154.474	133.508
sr12000	mRNA	20.3049	26.7847	7.1057	5.80179	12.1421	10.5336
sr15960	mRNA	16.5926	11.3702	16.5902	20.3188	16.1995	17.762
sr13330	mRNA	32.3678	97.039	113.271	69.3642	41.4764	32.65
sr14630	mRNA	2.94121	3.52711	0	0	2.51259	4.23837
sr15961	mRNA	50.2857	33.5016	97.7638	63.8591	44.5487	37.0367
sr14631	mRNA	47.573	20.1352	39.1722	23.988	31.8747	20.9695
sr15962	mRNA	10.2127	13.1891	21.9934	20.2022	14.7643	9.96209
sr14632	mRNA	198.443	185.091	0	220.507	207.196	120.739
sr15963	mRNA	7.1317	5.70157	8.31912	10.1888	10.154	10.9621
sr14633	mRNA	25.3834	17.3942	76.1393	31.0837	64.0203	73.1563
sr15964	mRNA	210.467	258.548	143.713	161.344	108.17	91.7262
sr14634	mRNA	28.8187	34.5595	0	54.8964	10.9418	24.9171
sr15965	mRNA	32.2936	51.6354	60.2728	36.9094	72.3406	67.0118
sr14635	mRNA	113.287	120.76	0	35.9666	7.16876	3.62778
sr15966	mRNA	51.9234	67.9273	33.0374	47.2062	43.0125	40.8126
sr15967	mRNA	5.52467	8.8336	0	5.26193	4.19517	6.36896
sr14637	mRNA	99.965	58.3192	75.6383	146.676	1.53869	10.9012
sr15968	mRNA	261.308	299.97	117.237	137.204	81.4051	79.1725
sr14638	mRNA	19.2285	19.7648	19.2258	15.6978	1.56442	1.58336
sr14639	mRNA	127.872	23.5915	0	84.317	280.097	181.433
sr13329	mRNA	12.0254	17.3051	0	0	17.8064	24.9536
sr13328	mRNA	53.8579	25.8347	37.6952	30.778	42.942	49.6709
sr13327	mRNA	6.10657	0	42.7399	52.3455	10.4333	14.0796
sr13326	mRNA	28.6304	51.5004	0	40.9032	34.649	26.8171
sr13325	mRNA	35.6134	21.3538	15.5786	19.0799	34.2264	17.9619
sr13324	mRNA	110.88	137.892	186.827	146.676	168.394	176.351
sr13323	mRNA	29.796	18.6425	9.06706	18.5081	20.6582	14.9346
sr13322	mRNA	9.35993	11.2245	65.5101	40.1166	34.649	24.2782
sr13321	mRNA	43.4298	42.8903	0	43.7976	46.5579	36.8138
sr15970	mRNA	4.31146	0	30.1759	0	2.45544	0
sr13320	mRNA	896	477.55	1045.18	900.801	406.338	449.515
sr14640	mRNA	148.622	234.511	109.496	178.806	24.5018	20.2897
sr15971	mRNA	129.422	119.387	139.358	227.571	0	2.86925
sr14641	mRNA	12.2222	11.7255	34.2173	13.9692	15.3136	22.5441
sr15972	mRNA	58.5505	39.0078	22.7664	27.883	3.70504	1.87495
sr14642	mRNA	12.3975	0	43.385	11.8079	15.2979	21.4381
sr15973	mRNA	143.945	121.849	59.263	120.97	120.557	102.494
sr14643	mRNA	5.19831	0	0	0	7.40129	5.99273
sr15974	mRNA	8.64562	0	60.5107	24.7034	19.6952	19.9337
sr14644	mRNA	21.6956	7.43356	21.6925	8.85594	65.3101	35.7302
sr15975	mRNA	65.416	52.298	50.8718	83.0734	144.882	62.8441
sr14645	mRNA	13.2473	10.5908	0	12.6173	40.2375	30.5436
sr15976	mRNA	28.3762	11.3429	11.0336	18.0178	8.08033	16.3564
sr14646	mRNA	103.024	130.411	60.089	57.2396	40.7458	47.8374
sr15977	mRNA	8.10193	4.85793	0	0	6.92125	16.3452
sr14647	mRNA	21.1179	47.0314	42.2297	43.1005	30.0673	28.6925
sr15978	mRNA	8.08532	16.1599	0	7.70081	6.13961	6.21395
sr14648	mRNA	9.75842	11.7023	22.7664	9.29435	25.9353	29.9993
sr14649	mRNA	30.5613	12.2164	17.8248	14.5539	73.9716	63.1234
sr08832	mRNA	19.3743	9.95733	19.3716	23.7253	22.8561	19.9421
sr12099	mRNA	11.9034	14.2746	0	34.0119	16.9479	30.8756
sr12098	mRNA	14.7324	26.5008	25.7781	0	16.7807	23.3528
sr12097	mRNA	69.3109	66.4943	0	118.826	86.8418	155.811
sr12096	mRNA	14.6145	14.0206	0	16.7034	16.6463	6.73916
sr12095	mRNA	129.684	162.923	43.2219	132.34	35.17	40.9353
sr12094	mRNA	28.0871	20.4134	11.914	21.8875	19.8738	17.1709
sr12093	mRNA	44.943	37.7271	15.7278	32.1043	0	0
sr12092	mRNA	7.67602	9.2051	13.4311	16.4497	36.0657	33.184
sr12091	mRNA	10.7286	14.2953	8.34327	6.81226	4.75229	5.49696
sr12090	mRNA	123.437	159.413	66.4568	54.2618	135.191	136.828
sr10818.2	mRNA	702.587	759.476	900.37	622.049	2908.01	3211.31
Rba2	mRNA	78.758	80.9545	0	96.4448	57.6692	51.8823
sr10436.2	mRNA	5.72358	13.7275	0	0	11.4088	4.9487
sr10160.2	mRNA	30.2331	24.1705	0	14.3977	34.4364	17.4267
sr12069	mRNA	497.778	328.315	87.0987	142.232	680.38	731.658
sr12068	mRNA	26.2652	18.3734	53.6171	28.1431	12.4653	13.2471
sr13399	mRNA	6.61033	15.8543	0	0	13.1764	17.1462
sr12067	mRNA	36.6258	43.9218	38.4516	31.3956	30.7669	41.1674
sr13398	mRNA	31.1702	7.47587	0	8.90635	19.527	5.39005
sr13397	mRNA	60.9421	93.0135	58.1637	47.4905	59.9492	67.062
sr12065	mRNA	19.2125	46.0793	67.2341	54.8964	82.0634	27.6857
sr13396	mRNA	6.17544	0	0	0	1.7585	3.55959
sr12064	mRNA	1023.69	970.672	499.871	612.215	4460.68	4761.7
sr13395	mRNA	86.0035	123.763	0	221.167	48.9803	74.3601
sr12063	mRNA	187.646	103.29	107.65	149.423	3.50383	0
sr13394	mRNA	49.9074	54.7192	69.8604	57.0408	234.693	225.206
sr12062	mRNA	47.8215	91.7563	0	27.3284	74.8963	81.3162
sr13393	mRNA	2.31688	11.1136	16.2158	0	9.23647	5.3419
sr12061	mRNA	29.8667	23.8775	0	28.4463	17.0095	22.954
sr13392	mRNA	14.7988	15.2115	29.5934	6.04073	4.81608	1.2186
sr12060	mRNA	66.1243	54.2555	48.7162	64.6371	84.2367	87.2628
sr13391	mRNA	127.152	107.149	72.1571	216.026	365.989	324.861
sr13390	mRNA	15.352	18.4102	0	0	30.6012	26.5472
RAC1	mRNA	169.347	284.314	414.841	120.97	311.037	234.272
sr12059	mRNA	118.316	72.5923	134.806	86.4826	18.8045	34.8923
sr12058	mRNA	16.3132	13.6089	14.8925	10.1331	14.9457	13.9002
sr13389	mRNA	7.19416	5.75151	0	6.85204	6.82863	1.38226
sr12057	mRNA	9.44062	18.114	26.4299	0	21.5063	14.1484
sr13388	mRNA	288.988	328.315	319.362	130.379	86.6225	113.973
sr12056	mRNA	24.322	44.8723	39.2837	37.4209	38.3586	30.1957
sr13387	mRNA	267.271	266.494	336.293	248.84	29.0747	42.4092
sr12055	mRNA	20.6481	16.5075	0	6.55537	27.4385	22.4811
sr13386	mRNA	8.07869	25.8347	18.8476	7.6945	23.0047	21.731
sr13385	mRNA	3.72487	8.93375	0	0	14.8496	10.7353
sr12053	mRNA	44.9572	82.9428	96.8171	29.6441	15.7562	11.9602
sr13384	mRNA	71.2794	85.4786	181.413	83.3192	3.69043	0
sr12052	mRNA	5.03114	3.01668	0	0	1.43265	1.45
sr13383	mRNA	17.3643	16.6587	24.3066	19.8463	11.8671	8.0072
sr12051	mRNA	20.8924	12.5271	0	0	11.8985	7.52664
sr13382	mRNA	52.8189	63.3406	73.9359	120.737	0	0
sr12050	mRNA	23.1362	24.6622	53.9767	22.0359	11.7123	25.1901
sr13381	mRNA	39.2669	15.6964	45.8049	149.598	0	0
sr13380	mRNA	35.4897	12.1598	0	43.4597	0	0
sr12089	mRNA	7.68799	0	17.9361	0	13.1353	5.90859
sr12088	mRNA	45.7567	43.8973	0	52.2969	49.5124	44.837
sr12087	mRNA	668.527	641.36	735.275	736.793	10.8782	22.0198
sr12086	mRNA	1533.16	1910.2	2229.73	1934.35	0	0
sr12085	mRNA	6270.18	6630.37	7431.01	7269.43	0	5.77348
sr12084	mRNA	1686.83	2795.98	741.744	1261.73	10.0594	10.1812
sr12083	mRNA	274.364	269.964	258.498	231.165	145.236	166.257
sr12082	mRNA	40.9643	56.4932	43.0063	40.967	43.16	47.2245
sr12081	mRNA	38.2609	36.7061	35.7051	21.8648	252.765	257.297
sr12080	mRNA	16.4541	13.1545	0	0	9.37085	14.2265
sr12079	mRNA	64.2923	38.5497	67.4972	45.9261	452.2	487.323
sr12078	mRNA	17.9386	18.4389	0	14.6448	8.75684	8.86288
sr12077	mRNA	6.97523	16.7294	12.2049	4.98264	2.97937	17.0876
sr12076	mRNA	154.151	184.858	134.862	178.937	102.88	77.7473
sr12075	mRNA	16.5092	29.6969	28.887	23.5862	11.7528	2.37902
sr12074	mRNA	4.46377	32.1178	0	0	16.5242	15.4378
sr12073	mRNA	10.256	8.19934	35.8908	29.3048	5.84093	4.92639
sr12072	mRNA	20.5977	24.7008	36.0408	44.1409	11.7307	11.8727
sr12071	mRNA	12.1118	7.26228	10.5963	4.32594	7.7601	7.85407
sr12070	mRNA	34.8269	27.843	40.6255	16.5853	59.5032	43.4949
sr00093	mRNA	24.3659	38.9595	0	23.2071	68.2273	74.9054
sr07581	mRNA	3.52504	4.22724	12.3359	15.1083	9.03402	12.1912
sr10199.2	mRNA	64.8421	120.958	50.4256	82.3447	57.4444	62.2929
Sep3	mRNA	296.593	273.596	255.49	352.023	337.828	344.549
sr06434.2	mRNA	23.4667	14.0707	20.5304	25.1445	40.0938	52.415
sr14730	mRNA	2.61988	18.8506	36.6731	7.48588	8.95237	7.55065
sr14731	mRNA	31.9741	23.9646	0	34.2602	15.9335	16.1264
sr14732	mRNA	12.9684	25.9196	0	24.7034	4.9238	7.47514
sr14733	mRNA	38.7787	48.3637	32.5695	31.025	50.3539	59.0106
sr14734	mRNA	495.158	603.221	605.107	628.814	1002.67	987.625
sr14735	mRNA	8.71442	20.9007	0	12.45	19.8519	30.1385
sr14737	mRNA	28.4856	0	0	54.2618	32.4459	27.3656
sr14738	mRNA	157.193	226.208	220.039	67.3729	143.238	135.912
sr14739	mRNA	19.5009	22.01	8.02865	13.1107	16.6591	20.4975
sr10615.2	mRNA	51.5028	78.0155	94.86	46.4717	219.215	203.12
sr14740	mRNA	113.458	141.974	207.154	169.14	143.278	113.736
sr14741	mRNA	11.541	23.0667	13.4626	16.4882	21.9092	13.3047
sr14742	mRNA	12.0195	9.60923	0	11.4479	9.12705	16.1658
sr14743	mRNA	11.5275	24.8828	8.06809	26.3503	13.1301	13.2891
sr14744	mRNA	12.1342	14.5514	10.6159	17.3357	26.7786	31.4743
sr14745	mRNA	24.4445	35.1766	34.2173	23.282	69.6074	70.9199
sr14746	mRNA	35.2229	38.3995	0	27.4482	20.0599	14.7657
sr14747	mRNA	162.357	229.057	534.745	163.732	522.152	484.436
sr14748	mRNA	590.857	653.281	263.962	443.023	5752.75	6227
sr13419	mRNA	68.8028	61.8814	0	98.2962	0	0
sr13414	mRNA	215.04	243.55	167.229	170.678	0	3.4431
sr13413	mRNA	245.008	267.104	194.865	286.392	0	0
sr13412	mRNA	16.6262	7.97527	69.82	0	0	0
sr13410	mRNA	9.83633	11.7958	17.2111	14.0528	16.8058	22.6791
sr14710	mRNA	4.76135	22.8393	66.6494	0	0	8.23349
sr14711	mRNA	42.2447	27.2784	45.4877	32.498	25.9096	22.9455
sr14712	mRNA	28.5456	12.448	54.4883	22.2448	16.2571	8.97489
sr14713	mRNA	97.3432	87.5508	0	86.9194	128.201	98.192
sr10592.2	mRNA	106.773	59.0968	0	23.4682	46.7761	80.4824
sr14714	mRNA	53.8907	33.5097	55.8786	68.4371	40.922	41.4176
sr14715	mRNA	28.7557	30.1734	12.5788	10.2706	26.6122	37.2939
sr14716	mRNA	24.8889	7.46171	0	35.5579	36.3224	37.6589
sr14717	mRNA	6.21046	0	21.7335	8.87268	17.6847	16.109
sr14718	mRNA	29.568	15.7591	45.9881	18.7746	38.3564	25.565
sr14719	mRNA	27.6854	44.2672	0	52.7376	15.7672	5.31939
sr13407	mRNA	42.2029	7.78614	0	27.8279	25.884	37.425
sr13406	mRNA	69.3694	59.8954	116.524	71.3561	20.5436	23.9912
sr13405	mRNA	124.823	119.75	209.672	57.0656	578.659	541.058
sr13404	mRNA	8.94374	14.3005	20.8657	17.0368	6.79145	6.87369
sr13403	mRNA	119.993	59.5433	28.9598	94.5823	18.8518	14.3101
sr13402	mRNA	40.8809	44.5677	52.0228	42.4764	21.1657	27.8486
sr13401	mRNA	5.21482	37.5218	36.4985	0	17.8195	6.01175
sr13400	mRNA	79.9135	170.369	124.292	50.7421	25.2844	10.2362
sr14720	mRNA	34.2222	49.2473	0	19.5569	11.694	7.89043
sr14721	mRNA	22.4743	53.9025	0	35.0272	39.5619	27.0865
sr14722	mRNA	20.5485	14.4952	16.9198	17.2687	8.94908	14.6313
sr14723	mRNA	26.1631	8.96424	13.0797	16.0193	15.9646	19.3894
sr14724	mRNA	77.8106	41.4714	121.021	74.1102	551.466	548.177
sr14725	mRNA	173.696	142.832	243.14	113.442	237.414	225.986
sr14726	mRNA	224	192.857	160.798	229.759	529.912	480.047
sr14727	mRNA	28.8	15.3498	0	15.2391	15.7945	14.1413
sr14728	mRNA	23.6015	22.6424	99.1123	53.95	21.5063	16.325
sr14729	mRNA	227.727	211.19	106.257	199.545	0	1.75019
sr10112.2	mRNA	22.0606	12.2101	35.6313	29.0928	4.83225	2.93446
sr14700	mRNA	33.4385	10.0249	0	23.8862	14.2828	16.865
sr14701	mRNA	21.0598	13.7755	53.5992	32.8227	20.7167	23.1747
sr14702	mRNA	104.296	44.6688	104.281	106.432	86.976	77.294
sr14703	mRNA	33.8694	121.849	237.052	290.329	347.204	380.693
sr14704	mRNA	13.5758	21.7068	15.8361	32.3254	20.6176	16.9546
sr14706	mRNA	120.43	196.412	33.7156	96.3505	131.686	122.174
sr14707	mRNA	23.9012	10.4227	15.2077	6.20853	14.8496	12.5245
sr14708	mRNA	14.1203	0	65.8855	0	5.36116	13.5652
sr14709	mRNA	36.5037	65.6631	127.745	0	228.683	110.466
sr10842.2	mRNA	103.847	90.5698	0	107.9	64.5188	97.9501
sr12149	mRNA	7.46667	53.7243	13.0648	10.6674	23.3881	17.2155
sr12148	mRNA	17.4752	10.4781	0	12.4831	7.46428	7.55466
sr13479	mRNA	194.133	232.805	104.518	64.0043	38.2714	43.0387
sr12147	mRNA	5.30463	8.48177	0	5.05236	10.0702	5.09608
sr13478	mRNA	23.8068	95.1639	55.5412	90.6985	0	36.5933
sr13477	mRNA	10.5187	0	24.5401	25.0461	6.98896	13.1367
sr12145	mRNA	9.17691	22.01	0	78.6645	109.754	68.7657
sr13476	mRNA	35.5556	29.8469	37.328	55.8767	72.8979	67.1199
sr12144	mRNA	71.5175	75.0435	31.2844	44.7014	90.3702	86.3116
sr13475	mRNA	32.6456	28.4718	31.1573	29.6798	32.9588	18.8173
sr12143	mRNA	56	22.3851	130.648	26.6684	63.7856	64.558
sr13474	mRNA	927.624	892.245	1217.33	828.29	354.948	267.346
sr12142	mRNA	320.181	289.363	276.059	198.883	81.9243	123.037
sr13473	mRNA	400.314	413.843	386.455	414.145	1226.4	1211.41
sr12141	mRNA	149.333	151.224	232.263	161.196	111.507	99.4672
sr13472	mRNA	9.32274	31.3036	0	0	14.8664	19.3454
sr12140	mRNA	127.586	114.751	111.622	318.986	299.731	202.24
sr13471	mRNA	13.6889	0	31.9362	0	7.79602	10.5206
sr13470	mRNA	121.789	163.861	124.742	76.3884	42.2931	47.9418
sr12139	mRNA	49.1643	34.6812	40.4825	24.7904	69.176	78.3486
sr12138	mRNA	28.2731	47.4673	39.5767	24.2357	53.1364	47.2611
sr13469	mRNA	105.6	84.424	328.487	201.156	253.928	277.292
sr12137	mRNA	6.41667	0	0	18.3346	9.74503	7.39728
sr13468	mRNA	10.4628	6.27354	0	0	11.9175	7.53863
sr12136	mRNA	189.413	258.475	137.141	261.277	66.9559	54.5898
sr13467	mRNA	19.0638	22.8614	44.4759	0	19.9047	14.6515
sr12135	mRNA	24.0244	7.20253	21.0183	17.1614	94.0654	102.128
sr13466	mRNA	23.2015	27.8233	32.4775	19.8883	10.5709	10.6989
sr13465	mRNA	22.5366	6.00577	17.526	7.15495	8.55661	8.66023
sr12133	mRNA	22.8784	0	0	0	15.6355	23.7372
sr13464	mRNA	573.161	751.11	620.343	557.159	218.737	180.515
sr12132	mRNA	27.0905	23.6269	34.4738	35.1848	19.6362	31.2305
sr13463	mRNA	35.8773	18.4389	125.553	21.9671	49.6221	53.1773
sr12131	mRNA	12.2587	14.7007	0	0	6.98151	14.1321
sr13462	mRNA	27.0446	16.921	8.2298	30.2382	16.7416	23.0443
sr13461	mRNA	19.5556	28.1413	0	100.578	22.2744	20.2897
sr13460	mRNA	10.9511	0	0	78.2274	24.9473	34.7179
sr10125.2	mRNA	16.0521	0	37.4496	0	3.04731	12.3368
sr12169	mRNA	35.7102	38.9307	22.7214	18.552	16.6397	22.455
sr12168	mRNA	4.81721	11.5536	0	0	8.23041	22.2135
sr13499	mRNA	66.3523	68.8172	50.2054	81.9851	114.387	153.502
sr14790	mRNA	17.4134	83.529	81.2511	16.5853	9.9172	30.1119
sr12167	mRNA	10.1399	24.3197	42.5816	23.1785	43.8887	33.8996
sr14791	mRNA	37.9077	0	0	0	0	0
sr12166	mRNA	32.4211	25.9196	25.2128	20.5862	49.238	41.5286
sr13497	mRNA	24.4718	22.01	42.8195	34.962	19.1634	16.7506
sr14792	mRNA	78.3715	45.112	21.9409	62.7014	7.1414	16.2627
sr12165	mRNA	37.0925	31.7725	111.262	45.4224	21.1247	18.3262
sr13496	mRNA	307.776	300.419	275.528	317	0	0
sr14793	mRNA	36.9139	29.5115	0	43.948	1.75192	0
sr12164	mRNA	25.3834	26.0913	126.899	10.3612	66.0855	58.525
sr13495	mRNA	38.8469	39.9302	0	47.5707	0	3.19882
sr14794	mRNA	57.4782	43.5335	21.1732	121.015	0	1.74374
sr12163	mRNA	4.92554	0	0	0	18.2336	15.6152
sr13494	mRNA	28.5185	0	0	0	0	0
sr14795	mRNA	82.6499	49.557	289.233	88.5594	23.5352	23.8202
sr12162	mRNA	46.6372	55.9275	36.2682	44.4194	13.2803	22.4018
sr13493	mRNA	5.72358	0	0	0	0	0
sr14796	mRNA	30.7451	18.4348	15.3704	18.8248	18.7605	22.1523
sr12161	mRNA	26.0561	43.4735	23.787	51.792	15.4845	9.79501
sr14797	mRNA	75.3517	36.1448	316.432	43.061	68.6622	121.614
sr12160	mRNA	15.132	24.1952	0	14.4124	9.57546	14.5371
sr13490	mRNA	13.0578	31.3178	18.2783	0	0	0
sr14799	mRNA	7.34427	23.486	34.2683	13.99	16.7307	19.7555
sr12159	mRNA	54.3031	32.5602	0	116.371	61.8527	39.1261
sr12158	mRNA	13.0578	25.0543	18.2783	14.9242	23.7971	15.0533
sr13489	mRNA	28.7499	37.6113	18.2928	29.872	27.5373	15.8185
sr12157	mRNA	1170.12	1052.41	866.214	900.151	4184.22	3417.74
sr13488	mRNA	28.7767	34.5091	0	20.5561	21.8516	17.9694
sr12156	mRNA	601.893	451.12	351.054	501.611	1878.19	1691.32
sr13487	mRNA	41.4815	59.6937	0	118.526	259.867	229.54
sr12155	mRNA	36.7076	66.0299	0	39.3322	23.5187	50.2519
sr13486	mRNA	23.8068	12.6885	74.0549	45.3492	12.0518	18.2966
sr12154	mRNA	116.038	104.365	101.519	155.419	150.758	127.501
sr13485	mRNA	292.753	195.039	569.16	418.246	185.252	121.872
sr12153	mRNA	89.8614	60.3468	100.63	92.435	163.768	134.673
sr13484	mRNA	61.472	90.099	23.9023	39.0324	396.771	276.575
sr12152	mRNA	890.418	1030.97	1719.18	789.585	8297.3	9229.59
sr13483	mRNA	37.9807	11.3867	0	27.1309	35.1497	13.6828
sr12151	mRNA	362.353	405.566	253.611	448.657	2029.26	1399.39
sr13482	mRNA	20.3426	15.2468	17.7973	21.7971	23.1708	25.65
sr12150	mRNA	17.6631	25.418	8.2416	13.4585	42.92	41.4035
sr13481	mRNA	12.186	11.6908	51.1737	20.8916	5.55206	9.83377
sr13480	mRNA	36.585	17.5492	0	0	8.33428	2.1088
sr11025.2	mRNA	15.4571	13.4809	9.83493	20.0755	16.0055	10.5296
sr12109	mRNA	16.1309	16.1202	37.6335	23.0457	130.146	80.5831
sr12108	mRNA	4.64358	5.5686	0	9.95119	9.25606	10.0373
sr13439	mRNA	45.211	48.1931	35.1591	57.4146	65.8013	55.0158
sr12107	mRNA	36.96	39.3978	43.1139	52.8035	45.6067	39.0576
sr13438	mRNA	15.8559	22.8173	22.195	63.4276	25.2844	9.13949
sr12106	mRNA	29.651	42.6691	55.3407	28.2409	49.5343	67.2253
sr13437	mRNA	323.556	373.086	391.944	408.916	95.6785	50.2118
sr12105	mRNA	18.4569	33.2004	0	13.1844	36.7902	45.2148
sr13436	mRNA	393.315	332.94	485.79	528.861	382.115	253.383
sr13435	mRNA	31.9852	10.9591	15.9903	26.1121	126.211	110.62
sr12103	mRNA	58.6667	70.3533	68.4347	0	27.8429	0
sr13434	mRNA	452.786	429.335	663.29	511.487	17.9908	6.06956
sr13433	mRNA	253.027	231.185	337.321	252.47	9.14937	4.63008
sr12101	mRNA	11.7333	20.1009	46.9266	19.1577	11.4554	25.1205
sr13432	mRNA	50.5436	45.4591	88.4387	18.0525	143.927	149.311
sr14770	mRNA	78.9744	126.275	36.8494	0	86.9556	42.4869
sr12100	mRNA	11.2511	26.9848	0	32.1483	32.0385	22.6985
sr13431	mRNA	6.44183	7.72507	0	0	42.1902	24.1354
sr13430	mRNA	51.4338	84.8094	44.9982	73.4817	38.4461	42.6176
sr14771	mRNA	98.9559	142.402	277.037	56.5499	56.3568	125.486
sr14772	mRNA	27.9207	66.9652	43.426	57.6179	24.7353	29.5053
sr14774	mRNA	36.1821	52.0676	101.295	103.384	70.0612	37.5404
sr14775	mRNA	32.9308	41.8137	40.6734	44.2797	18.7546	20.0983
sr14776	mRNA	8.55556	20.5197	0	0	211.954	135.617
sr14777	mRNA	303.375	550.15	1035.77	676.562	969.235	1155.84
sr14778	mRNA	14.9204	15.3365	19.8911	10.1506	32.7757	41.7729
sr14779	mRNA	43.3041	58.8544	50.5142	45.3692	87.1401	102.34
sr13429	mRNA	9.12593	43.7754	0	0	15.592	26.3014
sr13428	mRNA	19.0375	19.5685	38.0696	46.6256	12.391	10.9734
sr13426	mRNA	19.1964	13.1545	0	15.6716	24.9889	18.9686
sr13425	mRNA	37.3333	44.7703	0	133.342	0	0
sr13424	mRNA	56.4553	65.5175	12.7462	67.6468	85.0475	71.3813
sr13423	mRNA	64.1041	38.4369	112.166	68.6875	68.4529	64.663
sr13422	mRNA	4.62723	0	32.386	0	39.5291	13.3359
sr14780	mRNA	81.4546	48.8403	95.0168	135.767	181.692	207.368
sr13420	mRNA	142.841	321.178	124.968	51.0179	0	0
sr14781	mRNA	12.1294	16.6236	0	0	2.96052	2.99637
sr14782	mRNA	16.1999	15.5416	68.0298	9.25768	0	1.86756
sr14783	mRNA	28.6929	0	0	0	32.682	49.6167
sr14785	mRNA	49.8209	40.9683	29.8883	32.5383	12.1602	12.3074
sr14786	mRNA	34.9504	33.5301	97.847	39.9459	59.7142	24.1749
sr14787	mRNA	37.1644	35.6542	0	0	12.6994	17.1376
sr14788	mRNA	6.29374	3.01899	0	10.79	20.0725	13.06
sr14789	mRNA	20.0938	54.2172	0	28.7073	22.8874	15.9256
sr12129	mRNA	28.3218	6.79273	0	0	9.67782	13.06
sr12128	mRNA	9.17691	4.40199	0	0	2.09055	5.28967
sr13459	mRNA	240.156	322.555	470.639	219.586	0	0
sr12127	mRNA	2.63671	0	0	0	0	0
sr13458	mRNA	1325.33	1365.49	1110.51	880.059	0	0
sr12126	mRNA	6.83022	4.09541	0	4.87905	0	0
sr13457	mRNA	19.6223	23.5311	9.80975	40.0482	18.3592	15.35
sr12125	mRNA	4.70005	0	0	6.7148	9.36861	6.7729
sr13456	mRNA	37.4397	22.4489	65.5101	13.3722	135.931	94.4154
sr12124	mRNA	2.41924	0	0	0	1.3778	0
sr13455	mRNA	19.7086	12.3311	29.987	24.4843	12.6884	23.2144
sr12123	mRNA	19.3483	9.281	13.5418	16.5853	13.2229	10.0373
sr13454	mRNA	7.0622	6.77521	9.88566	12.1074	11.2617	11.398
sr12122	mRNA	14.9528	20.493	0	18.3107	24.3309	23.3942
sr13453	mRNA	35.1373	42.1367	0	56.4743	73.7912	81.014
sr12121	mRNA	21.1276	63.3406	73.9359	45.2763	102.276	70.0244
sr13452	mRNA	27.3171	34.9427	12.7462	15.6108	24.892	18.895
sr12120	mRNA	120.385	111.767	81.5392	88.7687	84.0422	107.444
sr13451	mRNA	8.40777	7.56197	0	9.00892	7.18252	7.87528
sr14751	mRNA	8.49655	0	0	0	0	0
sr13450	mRNA	1.66938	0	0	0	20.9162	15.396
sr14752	mRNA	65.1612	34.5276	79.5459	36.8044	324.499	353.104
sr14753	mRNA	86.0623	71.7956	52.3783	96.2251	191.793	179.017
sr14754	mRNA	17.9854	0	20.98	17.1301	20.4859	13.8226
sr14755	mRNA	16.7864	14.3788	16.784	20.5561	20.4859	14.5138
sr14756	mRNA	406.68	506.817	390.676	307.593	1326.08	1215.74
sr14757	mRNA	405.835	509.854	135.259	607.413	385.215	356.462
sr14758	mRNA	33.0335	7.20253	21.0183	17.1614	20.5234	25.9648
sr14759	mRNA	22.1982	14.5201	28.2482	23.0646	28.7323	41.8755
sr12119	mRNA	10.0777	0	0	7.19884	21.5228	7.26113
sr12118	mRNA	941.529	1185.14	1215.13	1049.39	45.6353	50.0369
sr13449	mRNA	127.586	76.5007	148.829	45.5694	208.903	171.598
sr13448	mRNA	40.2382	62.4461	0	67.6318	29.6563	38.2015
sr12116	mRNA	9.05051	5.4267	15.8361	6.46508	9.02019	2.60841
sr13447	mRNA	25.1662	27.4358	0	19.6113	41.6946	32.9684
sr13446	mRNA	22.1317	11.7958	34.4222	14.0528	22.4077	18.4267
sr12114	mRNA	33.3383	21.8069	21.2122	17.3197	58.6859	47.1679
sr12113	mRNA	45.7204	54.828	45.7138	9.3313	63.2361	41.413
sr13444	mRNA	9.86587	0	0	0	22.475	19.9038
sr12112	mRNA	15.757	23.6198	13.7854	16.8836	6.73038	13.6238
sr13443	mRNA	6.88028	12.3763	24.0775	4.91481	42.123	12.8891
sr12111	mRNA	61.6	32.8315	119.761	78.2274	23.3881	23.6713
sr13442	mRNA	32.3997	23.3123	22.6766	0	20.2973	20.5431
sr14760	mRNA	34.6105	51.0831	93.1688	68.4648	42.4548	33.7613
sr12110	mRNA	1049.48	963.058	1117.77	912.653	233.881	202.521
sr13441	mRNA	164.712	64.0615	93.4718	101.759	73.5235	115.47
sr14761	mRNA	16.0849	0	28.1445	17.2349	13.7408	13.9072
sr13440	mRNA	21.731	23.6908	27.6537	8.46719	18.0016	19.3584
sr14762	mRNA	55.2977	39.0078	45.5328	46.4717	51.8706	41.249
sr14763	mRNA	8.6184	18.6034	24.1281	7.38769	26.7503	25.8323
sr14764	mRNA	28.2893	31.663	13.1998	32.3328	20.4075	20.6546
sr14765	mRNA	45.0676	26.4711	12.8746	47.3044	35.619	28.6282
sr14766	mRNA	41.4466	72.8976	48.3475	67.1085	25.1781	25.483
sr14767	mRNA	353.684	320.461	605.107	471.61	299.904	285.415
sr14768	mRNA	12.0911	20.7139	12.0894	9.87097	19.6745	30.8648
sr14769	mRNA	24.64	29.5484	28.7426	58.6706	32.7433	44.9754
sr12189	mRNA	304.198	194.557	141.939	521.516	57.7483	35.0686
sr12188	mRNA	126.359	0	0	0	57.5706	29.1339
sr12186	mRNA	56.0637	53.7855	39.239	24.0289	94.1909	126.031
sr12185	mRNA	17.1774	16.7845	31.1693	32.721	8.33347	13.385
sr12184	mRNA	28.7557	21.5524	12.5788	25.6764	20.471	34.1861
sr12183	mRNA	11.938	11.4529	16.7108	6.82216	5.43909	5.50495
sr12182	mRNA	146.265	107.939	236.24	112.519	150.581	115.114
sr12181	mRNA	6.21438	9.9364	14.4981	11.8377	8.25808	5.97006
sr12180	mRNA	18.0513	43.2943	42.1137	17.1928	27.4146	13.8733
sr12179	mRNA	17.609	0	17.6065	0	0	0
sr12177	mRNA	34.1977	39.5958	33.0137	43.8029	43.6533	49.6196
sr12176	mRNA	17.4752	12.3272	35.9732	11.7488	15.2213	10.6654
sr12175	mRNA	24.1924	23.2093	33.8646	41.4755	37.2005	34.862
sr12174	mRNA	22.8148	0	0	86.9194	4.33112	17.5343
sr12173	mRNA	7.55249	9.05698	0	43.16	8.60251	19.59
sr12172	mRNA	33.7204	80.8753	67.4312	55.0574	101.508	99.9608
sr12170	mRNA	36.0509	37.5934	54.8522	13.436	30.3509	38.8498
sr12199	mRNA	50.7388	38.0288	0	54.3666	33.4115	29.2464
sr12197	mRNA	97.3432	87.5508	141.939	173.839	43.8887	46.7581
sr12196	mRNA	16.2764	12.0115	8.76298	17.8874	17.1132	18.0421
sr12195	mRNA	67.0868	59.7634	53.6617	54.7683	278.364	243.066
sr12194	mRNA	19.486	4.67353	13.6382	16.7034	18.8658	13.4783
sr12193	mRNA	14.6353	33.6974	16.3892	23.418	2.00041	6.07389
sr12192	mRNA	9.44967	11.3321	0	0	8.96954	12.7094
sr12191	mRNA	13.037	31.2681	0	9.31279	14.8496	9.39337
sr12190	mRNA	12.1081	24.2001	14.1241	34.5969	9.19433	12.7953
sr10926.2	mRNA	44.5685	40.7213	44.5621	12.1283	25.3824	20.7965
sr00842.2	mRNA	19.851	0	0	0	11.3054	8.58173
sr10900.2	mRNA	24.2499	22.7587	29.5174	12.0504	4.80371	2.43094
sr17032	mRNA	87.3759	41.9126	122.309	99.8648	9.95237	10.0729
sr10890.2	mRNA	6.37929	38.2503	0	0	10.8993	9.19273
tRNA-Trp(CCA)	tRNA	44.3964	0	0	0	0	0
Gcn5	mRNA	13.4829	10.7792	31.4556	19.2626	12.7978	16.8387
sr15700	mRNA	165.47	158.746	168.455	163.332	107.945	163.011
sr15701	mRNA	31.4286	40.2019	73.3229	5.98679	25.0586	27.7775
sr10593.2	mRNA	8.84343	10.6051	15.4738	6.31715	13.8503	15.2924
sr15702	mRNA	72.5676	63.2897	23.0864	122.525	41.3283	55.1379
sr15704	mRNA	1164.8	1217.75	731.629	1386.76	3112.74	3245.12
sr15705	mRNA	693.571	656.631	894.213	312.91	3409.46	3576.99
sr15706	mRNA	36.5618	18.7907	36.5565	14.9242	25.2844	18.0639
sr15707	mRNA	41.325	37.1678	0	103.319	73.5474	101.236
sr15708	mRNA	30.3885	32.3929	35.4482	28.9433	20.1911	27.2475
sr15709	mRNA	89.9556	37.5218	164.243	78.2274	151.466	169.081
sr15710	mRNA	90.0092	35.9798	0	42.8643	64.0769	51.8823
sr15711	mRNA	1.60731	0	0	0	1.83077	1.85294
sr15712	mRNA	91.8975	151.53	40.1994	16.4113	104.674	105.941
sr15713	mRNA	73.5523	58.8028	0	105.082	59.3429	56.5284
sr15714	mRNA	1058.42	771.71	1540.84	701.627	2589.57	2445.22
sr15715	mRNA	28.9457	34.7118	50.6477	41.3537	39.1518	25.0269
sr15716	mRNA	296.944	242.448	928.606	478.391	17.9908	21.8504
sr15717	mRNA	185.517	161.798	165.255	163.844	23.0519	19.4425
sr15718	mRNA	7.38277	4.42672	12.918	5.27376	7.35804	13.8304
sr15719	mRNA	26.4094	50.6725	36.9679	0	39.1055	24.3563
sr11218.2	mRNA	9.59502	4.60255	13.4311	10.9665	7.6503	13.2736
sr10856.2	mRNA	7.47516	22.4106	0	16.0193	31.9291	29.0842
sr10710.2	mRNA	9.33334	111.926	0	26.6684	85.0475	139.876
sr10113.2	mRNA	5.06215	0	17.715	7.23212	1.44148	14.5894
sr10499.2	mRNA	12.4633	0	0	42.7343	19.8745	12.9312
sr13118	mRNA	5.13334	0	0	44.0029	14.6175	26.6302
sr13117	mRNA	52.6496	126.275	73.6989	90.2624	77.9602	60.6956
sr13116	mRNA	20.7277	12.4283	0	88.8387	23.6094	29.8691
sr13115	mRNA	66.0369	74.2422	57.774	53.0689	38.7842	45.2014
sr15780	mRNA	29.651	14.223	0	33.8891	43.9054	44.4371
sr13114	mRNA	25.7285	23.7336	27.7037	16.965	4.50854	9.12628
sr15781	mRNA	37.6543	56.4439	0	67.2442	77.7369	78.6782
sr13113	mRNA	22.1982	17.7468	0	21.1425	33.7125	29.8557
sr15782	mRNA	9.9405	11.9207	0	28.4033	16.9838	12.8921
sr14451	mRNA	38.2539	21.5879	15.7494	25.7186	16.66	15.5647
sr13112	mRNA	23.7037	19.8979	41.4756	40.6376	16.1995	19.1283
sr15783	mRNA	29.0738	0	14.5348	0	20.1061	19.1525
sr14452	mRNA	69.4085	110.98	40.4825	33.0538	128.47	130.025
sr13111	mRNA	82.4505	167.327	177.56	126.855	57.7929	120.641
sr15784	mRNA	4.56931	16.4386	47.9709	19.5841	13.0114	9.2183
sr14453	mRNA	57.2073	58.8028	85.7987	23.3515	60.5065	54.1731
sr13110	mRNA	59.0501	61.1568	75.144	49.8508	32.1013	23.2071
sr15785	mRNA	52.3559	109.874	91.6098	74.7991	63.3621	79.2186
sr14454	mRNA	24.3659	24.3497	21.3171	26.108	16.7677	14.63
sr15786	mRNA	32.4879	68.1792	42.6342	52.2161	45.0994	35.1119
sr14455	mRNA	35.5556	76.749	74.656	30.4782	34.424	34.8409
sr14456	mRNA	37.561	54.0519	17.526	57.2396	28.522	28.8674
sr15788	mRNA	9.79722	7.83257	0	0	0	5.64722
sr14457	mRNA	9.56429	28.6738	50.2054	20.4963	10.894	13.7824
sr15789	mRNA	6.99007	0	48.9235	0	39.8095	48.3499
sr14458	mRNA	23.055	13.8238	0	32.9379	49.238	39.8674
sr14459	mRNA	119.467	143.265	83.6147	153.61	119.067	137.724
sr13109	mRNA	601.71	461.806	758.046	515.785	493.463	516.78
sr13108	mRNA	17.5791	14.0539	41.012	72.5534	18.9107	16.888
sr13107	mRNA	11.1462	23.3914	19.503	3.98104	12.6958	8.83407
sr13106	mRNA	18.5517	8.08991	11.8039	19.2758	19.2099	24.3032
sr13105	mRNA	7.73384	7.41956	0	0	7.92816	4.45787
sr15790	mRNA	11.4872	9.18365	0	21.8818	17.4456	11.0356
sr13104	mRNA	32.2092	38.6253	84.537	0	41.2731	34.8107
sr15791	mRNA	14.8322	0	51.9053	0	8.44716	8.54945
sr14460	mRNA	9.49519	13.0133	28.4815	15.5034	10.0428	11.7281
sr13103	mRNA	18.0513	0	0	0	25.7012	10.405
sr15792	mRNA	243.869	187.609	257.636	157.77	20.9641	13.2612
sr14461	mRNA	47.9795	75.7068	35.3483	39.6849	191.994	214.697
sr13102	mRNA	197.808	185.644	240.775	122.87	269.391	213.165
sr14462	mRNA	27.8141	39.2409	11.4512	0	20.4995	16.9754
sr13101	mRNA	86.4562	55.6324	44.2761	102.429	16.813	15.1934
sr15794	mRNA	38.5	25.6496	14.9701	36.6691	85.269	45.6165
sr14463	mRNA	36.3243	51.627	28.2482	26.9087	27.583	25.5906
sr13100	mRNA	82.3908	135.855	108.123	14.7136	23.4614	50.4592
sr15795	mRNA	44.6377	42.8237	62.4838	51.0179	25.4218	18.0108
sr14464	mRNA	373.333	447.703	435.493	577.816	1.77182	0
sr15797	mRNA	49.4254	55.7846	61.0462	99.6881	125.84	112.281
sr14466	mRNA	23.9898	21.1979	35.3483	18.0386	22.2915	24.017
sr15798	mRNA	410.667	379.738	415.555	466.537	1208.85	1112.27
sr14467	mRNA	7.33334	26.3825	51.326	20.9538	10.4411	8.45403
sr15799	mRNA	5.40351	10.3679	30.2553	6.17585	15.3869	7.47514
sr14468	mRNA	2.24818	3.59469	5.24499	4.28252	1.70716	1.29587
sr14469	mRNA	13.9603	11.1609	0	13.2964	5.30041	5.3646
Chs1	mRNA	31.9309	80.8379	12.4158	55.7561	22.2262	20.4504
Chs2	mRNA	16.9825	18.514	10.8055	39.7019	21.9813	21.3575
Chs6	mRNA	58.4183	90.0713	87.6149	83.4603	79.2145	84.9841
sr13139	mRNA	56.3845	72.1242	26.309	64.4436	6.42235	6.50012
Chs7	mRNA	20.8262	31.2186	36.4407	29.7537	45.9607	55.5206
sr13138	mRNA	41.5057	49.7738	11.173	50.175	3.63663	6.44117
sr13137	mRNA	33.9862	81.5128	0	21.58	53.7657	52.2401
sr13136	mRNA	218.552	219.816	49.3435	181.3	56.2117	56.8924
sr13135	mRNA	21.8053	69.7307	101.744	41.5367	306.322	259.756
sr13134	mRNA	13.1413	15.7591	0	56.3237	48.6472	22.7244
sr15761	mRNA	11.4472	6.86374	0	8.17708	0	1.64957
sr13133	mRNA	10.7755	17.2294	16.7595	13.6841	14.3192	14.4926
sr14431	mRNA	56.2557	20.2386	59.0601	32.1483	35.2423	32.4264
sr15762	mRNA	4.33421	10.3952	0	0	2.4684	0
sr13132	mRNA	29.4571	33.2471	36.383	39.6088	36.513	34.9576
sr14432	mRNA	257.673	386.253	300.576	429.484	110.062	105.206
sr13131	mRNA	4259.64	4052.67	4233.15	4700.37	24.1252	18.9913
sr14433	mRNA	27.3128	28.0745	54.6177	11.1488	79.9972	58.4754
sr13130	mRNA	37.3333	53.7243	156.778	106.674	552.809	473.426
sr14434	mRNA	896	1041.93	1615.28	969.762	1059.23	907.725
sr14435	mRNA	314.338	218.877	638.724	318.704	1137.64	1215.71
sr15766	mRNA	11.925	0	0	0	3.39573	0
sr14436	mRNA	17.8745	21.4352	25.0207	25.5367	5.0899	21.6364
sr15767	mRNA	2.04566	4.90633	0	5.84514	8.15524	3.53743
sr14437	mRNA	43.5336	20.8822	40.6255	58.0486	4.9586	3.34576
sr14438	mRNA	23.5508	42.3633	41.208	67.2924	40.2375	27.1499
sr14439	mRNA	6.21438	24.841	28.9963	17.7565	9.43781	10.7461
sr13129	mRNA	31.4386	37.7013	55.0097	11.2288	17.9047	20.3868
sr13128	mRNA	13.3913	0	0	12.7545	25.4218	23.1567
sr13127	mRNA	60.4326	39.5296	76.9032	125.582	18.773	17.417
sr13126	mRNA	23.3555	33.6095	32.693	22.2448	15.0748	16.1548
sr13125	mRNA	112.661	61.0144	50.8718	83.0734	163.51	138.257
sr15770	mRNA	18.2519	13.1326	25.549	15.6455	14.0328	17.885
sr13124	mRNA	27.4159	21.9181	15.9903	19.5841	9.10801	6.5845
sr15771	mRNA	248.661	307.231	290.063	172.244	85.8278	82.5237
sr13123	mRNA	23.6781	28.3948	20.7154	33.8281	23.5988	11.9423
sr15772	mRNA	34.2698	43.8363	47.9709	45.6961	75.4664	88.2323
sr14441	mRNA	30.7041	55.2306	0	43.8658	30.6012	26.5472
sr13122	mRNA	40.4171	34.6202	20.2057	8.24894	37.8155	28.2891
sr15773	mRNA	4.52525	0	0	0	51.544	36.5177
sr14442	mRNA	633.207	429.194	481.719	419.544	23.5187	55.5416
sr13121	mRNA	11.889	19.0098	13.8686	11.3236	9.02796	11.4216
sr15774	mRNA	11.0991	0	25.8942	10.5713	37.9266	27.7231
sr14443	mRNA	14.0399	0	0	0	7.99592	16.1855
sr13120	mRNA	10.4628	25.0942	0	44.8437	14.8969	15.0773
sr14444	mRNA	24.1569	23.1752	0	13.8048	16.5092	22.2789
sr15776	mRNA	12.9599	27.1977	34.0149	27.7731	16.6069	18.6756
sr14445	mRNA	38.8797	23.3123	34.0149	13.8865	74.7311	64.4307
sr15777	mRNA	22.2987	10.6962	31.2137	4.24764	28.7853	27.4201
sr14446	mRNA	7.9117	14.2316	0	2.8258	3.9426	3.42029
sr15778	mRNA	39.424	73.5426	30.6587	100.131	67.3576	55.5486
sr14447	mRNA	26.4472	42.2875	0	16.793	10.0414	8.46915
sr15779	mRNA	519.761	526.638	252.896	452.687	201.035	168.222
sr14448	mRNA	7.3994	0	25.8942	0	31.6055	29.8557
sr14449	mRNA	4.11696	9.87415	0	35.2906	16.4127	11.8653
sr00840.2	mRNA	87.5029	85.8549	27.8378	90.9181	31.7126	38.9745
sr15740	mRNA	12.32	19.6989	0	0	2.33881	4.73426
sr14410	mRNA	27.1836	37.2556	163.078	55.4804	55.2909	40.2915
sr15741	mRNA	8.33841	9.99945	0	5.9564	15.4338	12.0159
sr14411	mRNA	17.526	19.1066	22.3027	18.2101	14.5183	16.5309
sr15742	mRNA	34.1714	17.5622	17.0833	48.8195	23.6313	19.6968
sr14412	mRNA	30.3573	40.4495	94.4314	28.9136	19.2099	25.2753
sr15743	mRNA	61.3444	130.781	0	77.9028	69.8731	74.648
sr14413	mRNA	12.6847	15.2115	14.7967	6.04073	32.5085	30.465
sr15744	mRNA	35.5696	77.5548	90.5278	55.4368	18.4158	7.45552
sr14414	mRNA	104.982	74.0561	0	52.9359	63.3061	81.8706
sr15745	mRNA	29.6198	32.5602	34.5515	17.632	7.73159	9.95937
sr14415	mRNA	19.7912	13.5621	0	56.5499	6.44078	8.14846
sr15746	mRNA	65.7067	52.5305	55.7432	34.1356	26.0812	28.6925
sr14416	mRNA	10.6064	9.53943	27.8378	15.153	6.0405	12.2273
sr15747	mRNA	17.8228	35.6219	0	8.48761	20.3007	17.1221
sr14417	mRNA	29.5976	0	51.7884	42.2851	21.0703	14.9278
sr15748	mRNA	236.355	236.198	330.85	213.859	2375.82	1876.67
sr14418	mRNA	10.8355	5.1976	15.1676	30.9607	7.40519	15.6143
sr15749	mRNA	111.563	184.533	161.551	164.882	254.147	208.44
sr14419	mRNA	52.4604	31.4554	0	28.1057	0	3.77985
sr15750	mRNA	65.3581	41.8014	60.9922	24.9	181.149	198.412
sr14420	mRNA	53.2346	54.7192	0	0	34.649	26.3014
sr15751	mRNA	18.4274	12.6275	18.4247	15.0437	53.9725	60.6956
sr14421	mRNA	53.3019	50.3611	22.6097	46.1519	30.3562	32.5858
sr15752	mRNA	4.54194	5.08359	6.3578	5.19113	8.79478	8.90128
sr14422	mRNA	50.2857	32.1615	46.9266	38.3155	28.6385	30.9176
sr15753	mRNA	12.6359	0	0	0	28.7853	29.1339
sr14423	mRNA	36.1215	16.5017	12.0388	29.4889	24.4901	22.8037
sr15754	mRNA	19.7912	15.8224	15.3909	18.85	21.2903	16.478
sr14424	mRNA	17.0323	9.07784	0	21.6297	20.478	9.81758
sr15755	mRNA	35.3262	42.3633	74.1744	0	22.1306	30.5436
sr14425	mRNA	29.0224	13.9215	20.3128	41.4633	9.9172	13.3831
sr15756	mRNA	1435.17	1036.79	1089.19	1482.2	1043.85	906.984
sr14426	mRNA	30.7451	10.5342	30.7407	37.6496	38.7717	40.507
sr15757	mRNA	97.5334	184.677	35.9282	58.6706	87.7053	85.8084
sr14427	mRNA	19.3255	41.2004	0	30.6774	31.7955	28.4674
sr15758	mRNA	6.97523	8.36472	0	0	1.98625	2.0103
sr14428	mRNA	54.393	0	0	15.5419	6.19552	6.27054
sr15759	mRNA	16.9931	0	0	16.185	16.1297	13.06
sr14429	mRNA	14.3464	0	0	0	20.4263	12.4042
sr15720	mRNA	9.2911	22.2838	13.0057	15.9287	45.5062	54.626
sr15721	mRNA	65.3004	34.8037	91.4075	62.195	89.2548	105.392
sr15722	mRNA	53.76	128.938	83.6147	0	523.893	568.111
sr15723	mRNA	73.0074	77.2507	90.1728	85.8968	225.015	228.977
sr15724	mRNA	17.5374	14.0206	0	0	23.3048	13.4783
sr15725	mRNA	12.9855	23.3584	22.7214	0	20.3375	26.1975
sr15726	mRNA	3.06468	29.4014	0	8.7568	13.963	22.9647
sr15727	mRNA	204.312	78.4037	57.1991	93.4059	74.4695	70.6605
sr15728	mRNA	16.8109	14.3998	25.2128	37.7413	22.5674	33.2229
sr15729	mRNA	25.9617	22.6424	0	40.4625	30.9153	14.9646
sr10411.2	mRNA	44.9167	10.2599	44.9103	12.223	69.4333	54.2467
sr15730	mRNA	30.0717	45.0776	0	64.4436	10.7039	13.0002
sr14400	mRNA	21.8053	17.4327	25.4359	10.3842	22.7671	35.6117
sr15731	mRNA	57.5701	46.0255	26.8622	10.9665	26.2296	42.0331
sr14401	mRNA	21.4261	0	24.9935	51.0179	10.1687	26.7588
sr15732	mRNA	40.4672	75.4886	62.9399	51.3903	18.7787	13.8226
sr14402	mRNA	218.891	241.211	220.831	208.481	226.861	242.68
sr15733	mRNA	674.894	824.606	1158.62	654.927	1501.19	1438.63
sr14403	mRNA	4.7752	0	66.8432	13.6443	38.0736	30.2772
sr15734	mRNA	16.3179	13.0456	0	0	49.5641	43.8938
sr14404	mRNA	29.7893	30.6201	29.785	12.1597	9.69454	24.5298
sr15735	mRNA	33.8694	16.2465	47.4104	43.5493	6.7512	23.4272
sr14405	mRNA	255.745	306.69	413.067	449.691	44.8155	62.3675
sr15736	mRNA	17.9526	21.5289	62.8253	0	25.5607	36.2184
sr14406	mRNA	32.6899	32.6682	19.0664	46.7029	12.4116	15.7023
sr15737	mRNA	2.77478	6.65504	0	7.92846	7.90138	7.99706
sr15738	mRNA	21.614	34.5595	25.2128	10.2931	12.3095	24.9171
sr14408	mRNA	48.6277	31.2907	58.1077	37.2781	24.9923	30.7641
sr15739	mRNA	25.175	30.1899	88.0998	17.9833	57.3501	54.4167
sr14409	mRNA	7.77901	21.7668	18.1484	3.70453	15.5059	18.6829
sr10923	mRNA	626.682	865.386	398.741	786.796	4228.78	4247.15
sr10924	mRNA	7.71205	18.4966	0	0	4.39213	4.44531
sr10921	mRNA	353.63	383.035	558.883	358.542	656.165	637.81
sr10922	mRNA	21.3333	20.4664	0	6.09564	21.8694	18.4452
sr13199	mRNA	245.632	184.102	107.449	263.195	113.662	88.4908
sr13198	mRNA	41.3621	99.2032	41.3562	33.7672	40.3823	57.901
sr13197	mRNA	21.8295	13.089	0	15.5935	24.8644	28.3112
sr13196	mRNA	7.18892	0	50.3152	10.2706	6.14129	8.28754
sr13195	mRNA	27.8418	55.6467	32.4775	53.0355	7.92816	5.34944
sr13194	mRNA	15.9482	27.3217	47.8378	13.0198	6.48768	6.56624
sr13192	mRNA	9.19559	12.0299	5.8509	9.5545	4.76093	3.85487
sr13191	mRNA	58.6667	46.9022	0	78.2274	33.4115	47.3426
sr13190	mRNA	7.53517	12.0483	17.5796	7.17683	5.72185	13.0301
sr10919	mRNA	58.7716	49.3354	123.403	67.172	70.2897	67.7532
sr10914	mRNA	7.66408	0	0	7.2996	11.6395	5.89021
sr10912	mRNA	33.6218	34.5595	0	54.8964	71.1216	66.4457
sr10913	mRNA	37.7475	53.0716	27.3305	26.0345	16.3086	15.0056
Kpp2	mRNA	92.5446	77.6859	97.158	92.5508	65.8819	85.35
sr10910	mRNA	23.8068	85.6475	41.6559	119.042	74.5707	54.8899
Kpp6	mRNA	160.987	100.103	208.657	144.813	146.016	197.619
Kpp4	mRNA	38.9309	28.5304	30.2753	30.8996	22.7876	29.9203
sr13189	mRNA	16.6262	23.9258	0	9.50131	22.7253	23.0004
sr13188	mRNA	11.0692	26.5484	30.9893	0	18.9122	17.8651
sr13187	mRNA	21.2153	14.5379	42.4245	8.65986	22.4387	24.4574
sr13185	mRNA	54.9387	39.5296	38.4516	94.1869	12.5154	38.0007
sr13184	mRNA	63.1795	90.9181	0	72.2099	57.5706	29.1339
sr13183	mRNA	867.96	1066.67	953.902	1024.81	4.08525	16.5389
sr13182	mRNA	76.8499	69.119	134.468	109.793	32.8254	60.9086
sr13181	mRNA	104.68	96.5633	56.358	138.048	45.859	64.98
sr13180	mRNA	43.6106	23.2436	33.9145	55.3823	11.0386	16.7584
sr10909	mRNA	3.35924	24.1705	23.5113	0	17.2182	7.74521
sr10908	mRNA	22.3294	23.2848	20.3848	16.6441	27.9219	22.9438
sr10906	mRNA	312.107	236.387	229.941	164.278	0	18.937
sr10945	mRNA	30.5613	54.9737	106.949	43.6618	43.5127	48.4436
sr10946	mRNA	107.852	79.5916	116.132	71.1158	77.9602	64.558
sr10944	mRNA	20.11	33.0008	51.8552	18.1455	26.5226	27.4538
sr10941	mRNA	31.7253	8.45447	49.3435	70.5054	4.01512	5.07967
Ump1	mRNA	9.33334	7.46171	0	8.88948	7.08729	8.9664
Ump2	mRNA	599.17	306.786	494.749	461.67	1.91705	7.76108
sr10939	mRNA	22.1982	0	0	0	37.9266	63.9764
sr10935	mRNA	20.0325	20.5912	0	0	135.276	127.017
sr10933	mRNA	8.1522	39.1046	0	23.2935	41.7851	46.9901
sr10930	mRNA	48.1564	12.8332	74.8992	30.5775	88.3719	61.6841
sr10929	mRNA	184.985	106.481	310.73	147.998	244.416	243.11
sr10928	mRNA	13.1809	11.8549	34.5949	28.2466	28.1501	28.491
sr14490	mRNA	2.64094	0	0	0	3.00811	6.08908
sr14491	mRNA	19.1453	13.7755	93.7986	10.9409	18.536	12.1391
sr14492	mRNA	34.7195	26.0224	7.59381	37.2019	21.627	18.7619
sr13159	mRNA	7.33334	0	0	0	2.08822	6.34052
sr14493	mRNA	9.93148	14.2918	0	0	49.7739	26.3332
sr13158	mRNA	14.6405	28.0912	20.4938	75.2991	15.0084	30.3803
sr14494	mRNA	158.771	161.106	85.4798	261.727	601.656	535.024
sr13157	mRNA	9.43158	7.54026	11.0019	17.9661	7.1619	6.34254
sr14495	mRNA	74.4411	59.5134	104.203	42.5406	33.9162	22.8846
sr13156	mRNA	26.1988	12.5671	18.3366	29.9435	43.2698	40.7735
sr14496	mRNA	13.1765	31.6025	30.7407	50.1994	47.5266	25.3169
sr13155	mRNA	14.3778	0	0	51.3528	4.09419	4.14377
sr14497	mRNA	14.3332	8.33376	12.1597	7.44629	8.41031	9.51358
sr13154	mRNA	446.31	520.349	347.08	283.39	67.0752	78.6065
sr13153	mRNA	17.404	6.42182	18.7401	22.9518	16.7738	13.8902
sr14499	mRNA	12.8083	7.67989	22.4114	9.14941	23.7072	14.7657
sr13152	mRNA	35.6456	42.7463	0	50.9256	28.7593	35.9564
sr13151	mRNA	8.23392	19.7483	0	0	9.37867	14.2384
sr11311.2	mRNA	9.89559	15.8224	0	9.42499	37.5712	22.8157
sr13149	mRNA	21.2988	12.7708	0	15.2144	53.0686	32.2267
sr13148	mRNA	68.7047	89.881	131.145	89.2328	352.155	219.612
sr13147	mRNA	17.1111	41.0394	39.9202	65.1895	61.7185	72.3289
sr13146	mRNA	12.1127	0	0	13.3115	9.55157	8.59309
sr13144	mRNA	45.4194	27.2335	0	43.2594	17.2447	17.4535
sr13143	mRNA	89.5096	79.5113	46.4058	80.5166	123.666	141.407
sr13142	mRNA	44.0985	35.2553	25.7204	52.5016	18.836	29.6553
sr13140	mRNA	283.556	257.962	342.173	307.322	189.332	259.257
sr10927.2	mRNA	24.5581	26.178	76.3922	15.5935	20.2023	15.7284
sr00841.2	mRNA	23.2015	11.1293	0	26.5178	50.2117	34.7714
sr10904	mRNA	17.9386	36.8779	17.9361	29.2895	16.0542	19.2029
sr10901	mRNA	14.7988	0	0	56.3801	58.9969	85.3019
sr10902	mRNA	8.67301	12.4808	0	14.869	13.8303	15.9975
sr14470	mRNA	3.86965	9.281	13.5418	11.0569	1.10191	8.92204
sr14471	mRNA	220.246	286.13	321.146	78.6645	114.98	89.9244
sr14472	mRNA	63.4667	35.8162	26.1296	32.0021	46.7761	64.558
sr13179	mRNA	19.1008	0	0	54.5773	38.0736	16.5148
sr13178	mRNA	14.7988	17.7468	51.7884	42.2851	54.7829	12.7953
sr14474	mRNA	18.7733	22.5131	65.6973	13.4104	42.7668	59.5164
sr13177	mRNA	16.6222	18.7609	0	11.1753	26.1724	21.9805
sr14475	mRNA	85.8667	80.5865	52.2592	0	21.2619	32.279
sr13176	mRNA	23.9456	11.4863	16.7595	0	64.0956	55.21
sr14476	mRNA	278.801	234.941	421.909	366.018	107.285	156.361
sr13175	mRNA	2.08725	0	0	5.96397	28.5293	27.6716
sr14477	mRNA	7.2556	13.9215	20.3128	16.5853	15.7022	16.7288
sr13174	mRNA	9.28061	11.1293	0	0	29.0699	26.7472
sr14478	mRNA	9.05883	14.4845	0	25.8841	24.076	20.8864
sr13173	mRNA	55.332	66.3543	24.2043	39.5254	33.4819	21.9271
sr14479	mRNA	171.111	92.3387	149.701	122.23	146.175	192.329
sr13172	mRNA	26.1432	31.3511	15.248	24.9	21.0927	20.0923
sr13171	mRNA	2.70621	0	0	0	1.54122	0
sr13170	mRNA	65.3334	37.3086	21.7747	26.6684	44.2956	55.5917
sr14480	mRNA	27.3364	17.881	0	14.2017	11.3225	15.757
sr14481	mRNA	51.4943	37.0513	0	29.4272	43.9901	50.4592
sr14482	mRNA	20.6525	22.8614	22.238	45.3931	13.5714	23.8086
sr13169	mRNA	36.5776	18.609	23.2733	12.6684	15.7814	19.167
sr14483	mRNA	57.9765	30.9003	0	0	297.166	274.773
sr13168	mRNA	6.29374	0	0	0	0	4.83704
sr14484	mRNA	80.7456	133.142	123.624	43.2594	444.05	436.337
sr13167	mRNA	13.5758	14.8001	17.2758	10.5792	9.84021	15.6504
sr14485	mRNA	41.8514	25.0942	36.6147	29.8958	8.93812	21.1082
sr13166	mRNA	181.558	414.714	302.553	296.441	39.3904	54.8177
sr14486	mRNA	27.3778	15.153	44.2193	12.035	10.7945	9.7113
sr13165	mRNA	40.3462	13.8238	0	0	26.2603	16.6114
sr13164	mRNA	35.4214	53.0968	30.9893	75.908	27.7379	25.5216
sr14488	mRNA	22.2255	14.5379	0	28.8662	21.8634	20.9635
sr13163	mRNA	53.3544	46.5329	56.5799	55.4368	9.2079	12.1152
sr14489	mRNA	52.3749	91.3573	33.3247	27.2095	62.3682	52.1454
sr13162	mRNA	147.477	141.484	174.679	103.727	107.249	100.701
sr13161	mRNA	130.76	156.807	114.398	140.109	328.131	343.881
sr13160	mRNA	11.767	0	0	6.72442	67.0145	73.2521
Ums2	mRNA	303.729	321.739	265.725	282.053	3992.91	4846.59
sr11204.2	mRNA	58.9538	32.1353	112.532	38.2842	94.6206	77.2309
Rum1	mRNA	19.2083	15.3565	14.9377	18.2949	14.5859	14.7625
sr10992	mRNA	87.3759	27.9417	40.7696	116.509	46.4444	53.7221
sr10990	mRNA	52.6496	42.0917	0	10.0292	29.9847	30.3478
sr10991	mRNA	28.9882	46.3504	22.5432	9.20323	14.6749	11.1394
sr10969	mRNA	105.83	110.358	225.432	144.622	75.9949	71.6106
sr10967	mRNA	19.4016	77.5548	0	55.4368	29.4653	52.1887
sr10963	mRNA	10.4963	0	0	29.9913	8.96667	21.1756
sr10962	mRNA	50.1376	41.1383	64.6419	71.6299	24.0456	23.5762
sr10958	mRNA	14.7324	4.4168	0	26.3097	50.342	30.7833
sr10959	mRNA	23.9456	34.4588	0	0	8.18242	2.7605
sr10956	mRNA	50.4574	47.0623	58.8585	64.0771	30.3327	37.1631
sr10957	mRNA	9.15135	0	0	26.1484	5.21183	2.63747
sr10955	mRNA	343.047	268.981	138.518	273.325	107.078	91.2628
sr10952	mRNA	44.7687	33.038	0	29.5198	17.6514	29.7752
sr10989	mRNA	2.76543	0	0	7.90176	1.57495	3.18805
sr10987	mRNA	21.1741	13.3643	23.3996	25.4743	6.34683	8.35079
sr10988	mRNA	27.0398	21.6175	0	19.3154	41.0655	37.6662
sr10985	mRNA	18.431	22.1026	16.1249	19.7489	6.56047	10.6239
sr10983	mRNA	23.3053	20.3256	29.657	30.2686	19.7079	19.1324
sr10984	mRNA	6.08395	14.5918	0	17.3839	10.3947	0
sr10982	mRNA	3437.05	3350.07	3588.24	3228.75	5.95874	3.01545
sr10978	mRNA	1004.51	425.157	1075.26	607.81	26.9215	6.81188
sr10976	mRNA	7.80365	0	0	0	15.555	15.7434
sr11337.2	mRNA	13.2473	10.5908	0	33.6462	5.86797	2.96952
sr10974	mRNA	5.11204	8.17383	71.5583	9.73785	6.79322	4.91105
sr10973	mRNA	15.1208	6.59378	28.8628	15.7109	18.7887	17.4316
sr10970	mRNA	5.87716	0	0	0	1.67356	5.08149
Acc1	mRNA	51.1453	59.5297	63.1705	38.6839	213.106	198.561
sr10461.2	mRNA	31.7526	40.6163	44.4473	72.5822	50.634	34.1647
sr15820	mRNA	51.8737	98.4946	90.766	80.286	57.8547	57.3094
sr15821	mRNA	40.6853	24.3949	0	72.6571	1416.32	1143.26
sr15822	mRNA	161.635	153.264	236.781	214.812	485.958	444.175
sr15823	mRNA	31.1406	18.672	54.4883	22.2448	13.3013	22.4372
sr15824	mRNA	10.1556	16.2382	5.92325	14.509	5.78376	9.26851
sr15825	mRNA	1322.15	1569.51	934.718	1221.11	2570.79	2540.33
sr15826	mRNA	10.4762	7.53785	7.33229	5.98679	11.3361	5.43473
sr15827	mRNA	9.36882	7.49008	21.8575	17.8466	19.5642	23.4013
sr15828	mRNA	22.5796	40.6163	0	48.3881	19.2891	16.2689
sr15829	mRNA	11.1651	20.0839	19.5362	3.9878	17.4864	15.2848
sr11089.2	mRNA	42.9456	38.6253	37.572	46.0161	27.5154	24.7543
sr15830	mRNA	159.482	153.001	223.243	318.986	299.731	321.746
sr15831	mRNA	5.89474	4.71266	0	22.4576	1.11905	0
sr14500	mRNA	457.237	372.316	513.613	411.299	249.151	255.422
sr15832	mRNA	10.322	17.6831	10.3205	8.42665	19.3151	13.5993
sr14501	mRNA	53.5346	54.0622	39.4409	48.3051	11.2327	17.8651
sr15833	mRNA	7.37725	5.89788	0	14.0528	11.9041	25.514
sr14502	mRNA	534.642	520.349	867.7	531.356	4020.1	4108.98
sr15834	mRNA	78.4714	138.018	73.2295	74.7396	74.4843	54.2781
sr14503	mRNA	33.4617	58.3672	63.8724	56.4976	56.3046	51.7261
sr15835	mRNA	16.1397	25.8064	0	10.2481	5.10657	5.1684
sr15836	mRNA	38.2484	57.938	14.0895	63.2722	22.9295	16.245
sr14505	mRNA	76.8154	42.5157	165.425	50.6509	37.0171	23.8416
sr14506	mRNA	9.70352	23.273	19.4043	11.8826	14.6052	13.5835
sr15838	mRNA	54.3031	86.8272	31.6723	38.7905	764.783	705.574
sr14507	mRNA	45.8685	55.0057	20.0646	24.5741	39.1842	51.2258
sr15839	mRNA	30.3075	19.3839	42.4245	23.093	53.5078	40.7624
sr14508	mRNA	1134.32	1037.85	1323.19	1068.37	7.17792	4.84323
sr14509	mRNA	31.3486	30.0747	131.645	53.744	17.8535	50.5951
sr15800	mRNA	671.307	731.848	605.107	552.194	1972.42	1591.77
sr10844.2	mRNA	7.74478	14.8601	10.8411	17.7035	6.61614	7.14268
sr15801	mRNA	40.7033	20.9192	30.5231	16.6147	24.8369	21.786
sr15802	mRNA	104.628	108.741	97.6393	129.549	186.707	174.896
sr15803	mRNA	14.553	8.72599	12.732	10.3957	26.9364	7.33993
sr15804	mRNA	152.533	84.424	109.496	111.753	1015.71	964.887
sr15806	mRNA	138.908	116.218	192.182	184.608	3.67954	0.931024
sr15807	mRNA	169.818	140.986	182.855	186.626	349.659	389.659
sr15808	mRNA	14.1943	9.28464	18.0629	11.0612	7.34896	14.8759
sr15809	mRNA	15.3134	9.92639	2.89671	9.46061	19.328	15.9836
sr15810	mRNA	29.0626	21.2142	35.3755	39.7155	24.4675	21.8504
sr15811	mRNA	26.4946	21.1816	61.812	37.852	42.7524	38.1795
sr15812	mRNA	30.1407	54.2172	0	0	60.0794	34.7468
sr15813	mRNA	107.13	94.2122	99.9742	102.036	48.8099	47.3426
sr15814	mRNA	34.3654	0	0	58.9161	66.5435	59.4258
sr15815	mRNA	24.8022	13.7275	13.3531	38.1597	22.8176	18.6951
sr15816	mRNA	17.7449	18.2397	0	0	8.66225	4.38357
sr15817	mRNA	25.0516	34.3336	75.144	10.2258	24.4581	35.0686
sr15818	mRNA	19.504	25.988	15.1676	24.7686	28.3866	22.4846
sr15819	mRNA	36.997	17.7468	0	10.5713	10.5352	8.53019
sr10711.2	mRNA	119.923	73.5783	136.637	127.501	1.58832	1.60756
sr10487.2	mRNA	56.8397	40.8974	0	32.482	55.0308	72.0786
sr13239	mRNA	16.8191	13.4464	39.239	16.0193	25.5433	30.7
sr13238	mRNA	18.5612	14.8391	0	17.6785	5.28544	3.5663
sr13237	mRNA	8.02084	3.84745	0	13.7509	10.9632	10.1713
sr13236	mRNA	40.8347	62.3243	0	31.8213	16.9134	13.9086
sr13235	mRNA	23.5908	14.8896	26.0704	35.4773	16.2638	10.7353
sr14571	mRNA	37.6878	74.806	54.5745	37.1333	31.8255	24.72
sr13233	mRNA	4.31146	10.3406	0	0	58.9306	67.0997
sr14573	mRNA	619.259	812.971	729.97	465.639	928.098	991.939
sr13232	mRNA	5.32469	0	0	0	86.4259	108.957
sr14574	mRNA	117.908	115.687	225.064	99.539	83.9376	61.7848
sr13231	mRNA	3.07328	0	0	0	63.8851	65.5444
sr14575	mRNA	34.0645	72.6228	0	10.8149	200.469	157.081
sr13230	mRNA	13.2017	28.2706	6.5999	24.2496	29.5372	19.5675
sr14576	mRNA	17.8875	28.601	41.7315	51.1105	3.39573	3.43685
sr14577	mRNA	21.0598	0	147.398	0	31.9837	20.2319
sr14578	mRNA	46.7109	18.672	0	22.2448	79.8076	49.3619
sr14579	mRNA	51.0518	50.4177	42.0367	34.3228	73.542	76.1635
sr10951.2	mRNA	111.236	86.8614	54.3167	51.741	44.1979	40.2598
sr13229	mRNA	7131.91	6898.73	8047.92	8243.22	5.84702	3.94521
sr13228	mRNA	39.9568	53.2403	0	63.4276	27.8128	51.1812
sr13227	mRNA	12.819	21.9609	12.8172	15.6978	19.816	14.7781
sr13226	mRNA	174.057	287.004	76.1393	279.754	235.43	294.715
sr14580	mRNA	84.5491	86.907	126.805	51.7682	134.137	139.243
sr14581	mRNA	4.69334	11.2565	16.4243	6.70521	14.7011	6.76322
sr13224	mRNA	11.0642	8.8455	10.3251	6.32283	7.98156	9.35372
sr14582	mRNA	52.9893	50.8359	0	30.2816	30.1782	61.0872
sr13223	mRNA	33.3146	61.4631	17.9361	65.9014	27.73	25.1115
sr14583	mRNA	35.7102	36.7061	0	29.1531	14.5268	8.8216
sr14584	mRNA	11.0098	10.5624	0	25.167	10.0324	17.7693
sr13220	mRNA	169.482	312.681	91.2463	55.8767	40.8363	33.8161
sr14586	mRNA	16.2963	54.7192	22.8116	18.6256	235.737	223.562
sr14587	mRNA	149.333	74.6171	43.5493	88.8948	131.115	136.289
sr14588	mRNA	24.1175	25.7082	37.5107	30.6274	21.3659	24.7139
sr14589	mRNA	6.81605	0	0	0	0	0
Nir1	mRNA	4.31146	3.44688	0	0	0	0
mfa2.3	mRNA	7171.65	4708.52	8412.46	6639.79	22144.5	18301.9
mfa2.1	mRNA	10066.6	8889.77	19751.3	5536.09	39172	44672
sr13259	mRNA	7.11111	8.52767	0	5.0797	9.11224	9.22258
sr13258	mRNA	7.20468	0	50.4256	10.2931	24.619	6.22929
sr13257	mRNA	5.74359	13.7755	0	32.8227	49.0659	29.796
sr15880	mRNA	53.1608	68.0006	49.6096	50.6326	0	0
sr13256	mRNA	19.4133	7.16324	20.9037	17.0678	6.8038	6.02542
sr13255	mRNA	1058.61	948.467	489.688	938.729	388.069	340.165
sr14550	mRNA	3.79661	6.07055	8.85749	18.0803	7.20742	5.10629
sr15882	mRNA	37.723	16.45	24.0021	9.79884	23.4369	17.7905
sr13254	mRNA	625.778	525.305	985.46	715.222	294.021	279.547
sr14551	mRNA	45.2629	40.7096	52.7992	43.1104	17.1853	25.003
sr15883	mRNA	90.4221	301.207	351.591	86.1219	48.6357	31.8513
sr15884	mRNA	18.151	21.7668	31.7597	51.8635	64.6079	54.9278
sr13252	mRNA	80.7869	32.2933	282.714	0	92.0186	77.6108
sr15885	mRNA	15.4552	5.29541	61.812	6.30866	21.3762	13.9991
sr13251	mRNA	9.55039	9.16229	40.1059	0	28.2832	19.8178
sr14554	mRNA	84.2393	86.5887	210.568	120.35	23.9878	20.8099
sr15886	mRNA	39.1111	62.5363	0	149.005	59.3983	90.1763
sr13250	mRNA	30.3177	26.4415	0	15.7505	17.2664	15.8868
sr15887	mRNA	18.8986	7.25225	31.7451	15.1199	4.73573	7.40749
sr14556	mRNA	4.09643	19.6498	0	0	2.33297	2.36123
sr15888	mRNA	12.3509	13.1655	28.8146	7.84235	14.068	16.6114
sr15889	mRNA	437.334	665.158	373.28	396.217	1366.84	1180.49
sr13249	mRNA	12.6359	6.73467	19.653	16.0467	18.3906	20.2319
sr13248	mRNA	13.5633	28.9158	42.1909	8.61219	18.8821	21.7168
sr13247	mRNA	12.476	9.97414	58.2128	0	2.36841	7.19128
sr13246	mRNA	7.02996	22.4809	0	6.69564	4.00366	9.45501
sr15891	mRNA	78.848	78.7957	45.9881	75.0983	134.715	121.197
sr14560	mRNA	3.80688	9.13044	13.3222	5.43876	10.8404	10.9716
sr13245	mRNA	43.9459	36.3449	53.0306	43.2993	34.5211	35.8126
sr15892	mRNA	44.4966	44.4671	77.858	42.3805	4.22358	1.06868
sr14561	mRNA	13.6434	6.54449	19.0981	7.79675	13.9862	7.86421
sr13244	mRNA	82.0091	83.4448	104.36	113.613	61.5662	60.163
sr14562	mRNA	19.5091	18.7163	0	22.2976	11.1107	20.2415
sr13243	mRNA	13.1413	15.7591	0	12.5164	13.721	13.8872
sr15894	mRNA	31.9639	19.9989	29.1803	23.8256	24.5357	26.4349
sr13242	mRNA	2.97585	0	0	8.50298	8.47394	20.5837
sr15895	mRNA	33.3437	30.5774	61.7751	50.4392	10.0534	14.1321
sr14564	mRNA	29.7123	50.9016	29.7081	30.3207	36.2606	34.253
sr13241	mRNA	46.9334	122.798	89.5872	121.913	119.067	98.3742
sr15896	mRNA	6.53148	0	0	0	1.85989	0
sr14565	mRNA	28.1724	31.1856	15.1676	12.3843	32.0892	43.72
sr13240	mRNA	180.871	184.9	186.775	203.335	1058.8	992.998
sr15897	mRNA	49.28	196.989	0	93.8729	93.5523	37.8741
sr14566	mRNA	144.941	193.127	197.253	138.048	818.582	986.303
sr15898	mRNA	39.9568	26.6202	31.073	19.0283	20.2275	24.311
sr14567	mRNA	12.5875	7.54748	22.025	8.99166	16.1297	5.44167
sr14568	mRNA	3.72487	26.8013	26.0704	10.6432	14.8496	12.8823
sr14569	mRNA	50.1578	48.1195	52.6581	57.327	99.9795	95.4079
sr10546.2	mRNA	379.447	460.793	437.022	631.309	90.2697	110.743
sr15860	mRNA	64.5026	82.5086	90.2908	73.7222	63.6743	69.4027
sr14530	mRNA	43.0018	72.195	120.388	49.1481	51.4293	54.5307
sr15862	mRNA	40.5303	34.3087	33.3731	40.8735	47.5229	45.3499
sr14531	mRNA	30.8	57.4552	23.9521	19.5569	68.2152	65.096
sr15863	mRNA	68.4445	82.0788	102.652	13.9692	27.8429	50.7242
sr14532	mRNA	209.702	83.8252	174.727	142.664	261.605	210.092
sr15864	mRNA	14.9333	8.95406	0	10.6674	21.2619	15.0635
sr14533	mRNA	13.8974	26.6652	58.3605	39.7094	18.9954	19.2254
sr14534	mRNA	2.51172	0	0	0	0	0
sr15866	mRNA	32.2667	7.03533	0	33.526	46.7761	33.8161
sr14535	mRNA	4.6403	33.388	32.4775	0	10.5709	10.6989
sr15867	mRNA	49.1396	33.6734	245.663	0	35.9816	64.742
sr14536	mRNA	24.086	34.6609	33.7156	41.2931	10.9739	11.1068
sr15868	mRNA	20.3426	69.119	11.8648	19.3752	13.5163	9.77143
sr14537	mRNA	42.322	48.172	50.2054	32.794	46.1634	41.3472
sr15869	mRNA	497.778	358.162	1974.24	995.622	113.397	105.206
sr14538	mRNA	74.1611	97.8276	77.858	52.9757	35.9004	23.511
sr14539	mRNA	249.519	398.966	291.064	356.479	390.788	623.244
sr15871	mRNA	16	25.583	0	45.7173	94.1598	61.4839
sr15872	mRNA	20.1143	10.7205	0	19.1577	14.001	25.7647
sr14541	mRNA	266.257	216.472	31.5852	167.63	79.6736	80.6384
sr15873	mRNA	47.8658	57.4008	60.9114	65.2759	30.358	38.2503
sr14542	mRNA	44.2557	28.0967	36.4407	33.4729	8.89562	13.505
sr15874	mRNA	16.264	0	0	23.2359	13.8939	9.37477
sr14543	mRNA	60.8395	22.4489	65.5101	120.35	50.6408	37.7662
sr15875	mRNA	2.60741	0	0	7.45023	5.93983	12.0235
sr14544	mRNA	555.341	622.399	563.046	452.31	45.8155	40.387
sr15876	mRNA	118.364	90.0126	101.028	131.983	82.2076	78.2109
sr14545	mRNA	21.3333	25.583	0	60.9564	12.1496	36.8903
sr15877	mRNA	17.6631	21.1816	0	16.8231	31.8547	27.1499
sr14546	mRNA	22.0987	17.6672	0	0	4.19517	8.49194
sr15878	mRNA	13.2295	15.8649	0	31.501	12.5574	6.35471
sr14547	mRNA	69.5484	31.7725	162.256	66.241	26.4059	24.8167
sr15879	mRNA	37.1224	22.2587	0	26.5178	36.9981	18.1881
sr14548	mRNA	12.7339	35.6311	0	12.1283	18.1303	14.6799
sr14549	mRNA	13.2473	31.7725	92.718	75.704	135.802	152.718
sr13219	mRNA	307.531	431.757	367.485	321.483	935.523	864.704
sr13218	mRNA	49.4448	65.8827	38.4516	52.326	143.927	148.836
sr13217	mRNA	8.40239	10.0762	0	24.0084	40.6749	50.8539
sr13216	mRNA	23.6112	20.2248	11.8039	33.7326	19.2099	25.2753
sr13215	mRNA	19.4016	15.511	15.088	12.3193	19.6435	20.5027
sr13214	mRNA	84.4714	86.8272	31.6723	120.681	143.464	158.243
sr13213	mRNA	24.6554	44.3503	0	44.0304	29.8384	31.9762
sr13212	mRNA	37.2276	11.1609	32.5695	26.5929	13.251	32.1876
sr13211	mRNA	19.3255	17.3814	16.9074	34.5121	11.0062	6.96214
sr13210	mRNA	8.8913	15.9937	0	0	8.86152	14.0939
sr15840	mRNA	67.2437	46.0793	134.468	27.4482	98.4761	33.2229
sr15841	mRNA	13.3742	24.5293	0	17.9833	7.16876	7.25557
sr14510	mRNA	13.8974	6.6663	9.72676	27.7965	19.7869	14.4191
sr15842	mRNA	14.5799	0	34.0149	0	11.0713	25.212
sr14511	mRNA	1025.48	751.52	1262.68	813.927	1384.36	1554.37
sr15843	mRNA	60.3429	16.0808	46.9266	19.1577	11.4554	11.5941
sr14512	mRNA	5.21482	4.16908	0	9.93364	13.8596	9.01763
sr15844	mRNA	28.3218	9.05698	13.215	26.975	20.431	20.6784
sr14513	mRNA	5.40351	12.9598	0	7.71981	16.9256	14.0159
sr15845	mRNA	74.2448	89.0347	64.955	26.5178	47.569	69.5428
sr15846	mRNA	21.551	22.9725	0	10.2631	11.5918	19.3235
sr15847	mRNA	339.039	383.671	217.24	266.064	3123.4	3190.12
sr14516	mRNA	3.14687	15.095	0	17.9833	0	5.44167
sr14517	mRNA	6.0615	0	0	0	5.75352	4.65856
sr15849	mRNA	123.468	115.876	0	61.3548	35.1585	46.4143
sr14518	mRNA	14.3979	6.27854	0	14.9598	11.927	12.0714
sr14519	mRNA	730.074	972.786	425.816	1216.87	877.775	701.371
sr13209	mRNA	3425.33	4790.42	6271.11	5253.68	37.2083	21.5193
sr13208	mRNA	33.0568	36.5924	35.5945	14.5314	23.1708	17.5886
Rec1	mRNA	14.2222	59.6937	24.8853	20.3188	14.1746	6.14839
sr13207	mRNA	6.46719	7.75548	0	9.23946	23.9405	17.7069
sr13206	mRNA	11.4987	11.8194	0	14.0809	29.9367	14.2028
sr13205	mRNA	38.8223	52.3753	50.9469	34.665	46.9834	60.1397
sr13204	mRNA	37.0179	66.5879	0	39.6646	50.0702	34.6734
sr13203	mRNA	25.6667	0	59.8804	0	68.2152	39.4521
sr13202	mRNA	11.869	8.53999	16.6142	6.78273	17.5749	19.8401
sr13201	mRNA	45.9702	14.7007	0	26.2704	27.9261	24.7312
sr13200	mRNA	20.7933	5.54119	32.3404	3.30074	17.1052	17.9782
sr15850	mRNA	43.3994	57.2492	15.1876	12.4006	63.6452	51.2826
sr15851	mRNA	5.89827	14.1464	0	0	48.7077	52.6973
sr14520	mRNA	1215.85	1084.55	904.261	962.461	1290.29	1319.21
sr15852	mRNA	440.844	371.322	385.683	419.879	20.9222	21.1756
sr14521	mRNA	23.2875	34.3711	37.613	30.7109	113.242	101.19
sr15853	mRNA	72.3887	66.776	0	47.732	85.6241	64.1933
sr14522	mRNA	21.6711	20.7904	60.6703	24.7686	69.1151	67.4538
sr15854	mRNA	94.0247	92.8569	116.132	63.2141	229.943	296.489
sr14523	mRNA	79.9135	85.1845	0	76.1132	166.877	158.662
sr15855	mRNA	1406.01	1068.42	1558.92	1789.95	1656.99	1588.78
sr14524	mRNA	58.029	42.8237	109.347	38.2634	88.9764	59.1782
sr15856	mRNA	9.48735	0	18.972	19.3632	4.6313	6.24984
sr14525	mRNA	15.8253	0	44.3045	0	5.40765	9.12188
sr15857	mRNA	19.4398	23.3123	136.06	37.0307	12.9165	7.47023
sr14526	mRNA	755.387	1035.27	587.439	616.683	7296.4	7941.11
sr15858	mRNA	20.4058	40.7845	23.8034	48.5885	19.369	23.5243
sr14527	mRNA	12.4681	22.4276	21.816	17.8127	21.3022	26.9502
sr15859	mRNA	11.0617	26.5305	38.7105	0	3.14991	6.3761
sr14528	mRNA	29.6358	16.9235	49.3859	12.097	13.6631	17.0824
sr14529	mRNA	49.5277	19.7979	38.516	47.1723	47.0112	39.6504
Acu2	mRNA	2.93072	3.51453	10.256	4.18702	0	0
Acu1	mRNA	53.2346	40.1274	42.5816	4.34597	1.73245	0
sr10400.2	mRNA	19.2931	9.91556	19.2903	35.4386	12.5574	14.2981
sr13279	mRNA	78.5965	0	110.019	44.9153	13.4286	4.53039
sr13277	mRNA	81.3202	65.0129	37.944	69.7076	209.952	251.556
sr13276	mRNA	12.8837	30.9003	0	18.4065	14.6749	25.992
sr13275	mRNA	24.7549	16.9635	24.7514	25.2618	46.323	25.4804
sr13274	mRNA	3.58661	34.4086	0	30.7444	20.4263	31.0104
sr13273	mRNA	15.1559	11.1846	8.15971	16.6559	12.6153	14.112
sr13272	mRNA	47.0828	50.1883	73.2295	44.8437	199.618	208.066
sr13271	mRNA	49.2586	30.8197	14.9896	36.7169	4.87887	6.17243
sr13270	mRNA	28.4856	28.4666	16.6142	40.6964	24.3344	25.9974
sr13269	mRNA	17.4752	13.9709	0	8.32207	41.4682	30.2187
sr13268	mRNA	93.3334	0	130.648	213.348	106.309	107.597
sr13267	mRNA	20.4058	15.9592	21.7335	19.0129	8.84237	8.43805
sr13266	mRNA	8.70392	11.3867	5.53807	9.04363	4.95701	6.38532
sr13264	mRNA	7.33334	17.5883	0	0	0	8.45403
sr13263	mRNA	66.4314	57.938	126.805	34.5121	51.5913	76.5836
sr13262	mRNA	112.855	300.747	175.527	143.317	221.383	166.241
sr13261	mRNA	10.5131	18.911	0	15.0197	10.4779	10.6047
sr13260	mRNA	19.1645	26.2652	19.1617	31.291	155.92	189.37
sr14590	mRNA	1.86879	0	0	0	0	1.07719
sr14592	mRNA	16.5092	6.5993	19.258	0	23.5056	15.8602
sr14593	mRNA	231.129	237.575	144.435	224.069	242.108	235.523
sr14594	mRNA	27.7969	12.6987	18.5287	0	24.1231	14.4965
sr13299	mRNA	18.3881	14.7007	21.4497	43.784	8.72689	14.1321
sr14595	mRNA	44.0562	105.665	176.2	89.9166	32.2594	14.5111
sr13298	mRNA	23.3665	11.2085	0	0	11.9768	6.73436
sr14596	mRNA	1.57043	0	0	0	0.894381	2.71563
sr13297	mRNA	10.3966	16.6236	12.1277	24.7555	18.7499	15.9806
sr14597	mRNA	10.3966	8.31178	24.2553	9.90221	5.92103	5.99273
sr13296	mRNA	33.3146	79.902	71.7443	7.32238	182.434	155.1
sr14598	mRNA	11.5073	13.7996	10.0675	20.5501	13.9263	21.557
sr14599	mRNA	2.98125	35.7512	20.8657	34.0737	16.9786	13.7474
sr13294	mRNA	44.66	44.3226	61.078	49.87	20.7569	21.0083
sr13293	mRNA	14.7988	0	0	10.5713	0	4.2651
sr13292	mRNA	25.8688	0	0	0	117.861	74.5552
sr13291	mRNA	35.0569	108.104	70.1038	14.3099	77.0095	86.6023
sr13290	mRNA	57.3023	45.8114	0	27.2886	81.5863	55.0495
sr13289	mRNA	12.6602	15.1822	0	18.0873	18.0255	31.0144
sr13288	mRNA	20.8593	25.0145	18.2493	0	139.586	144.282
sr13287	mRNA	13.085	2.41408	0	11.504	12.038	13.9243
sr13285	mRNA	542.915	567.596	584.595	676.203	317.126	248.749
sr13284	mRNA	18.7733	28.1413	49.273	33.526	28.0657	33.8161
sr11027.2	mRNA	193.255	324.453	135.259	276.097	110.062	89.1154
sr13280	mRNA	24.4445	23.4511	34.2173	41.9076	80.7445	115.538
sr10163.2	mRNA	79.4839	39.7156	46.359	56.778	13.2029	11.4538
sr11195.2	mRNA	49.7778	43.4136	31.6723	25.8603	51.544	33.9093
sr10176.2	mRNA	4.08044	2.79616	4.07985	4.99678	3.31981	1.344
Rep1	mRNA	186.465	156.172	186.438	228.34	3.37125	10.2362
sr12429	mRNA	33.6	0	26.1296	53.3369	27.6404	25.8232
sr13759	mRNA	3781.05	4196.22	3809.67	2777.31	747.311	633.102
sr12427	mRNA	6.59706	7.91121	0	28.275	37.5712	28.5196
sr13758	mRNA	301.407	469.883	316.432	559.793	7999.15	6958.05
sr12426	mRNA	98.8071	88.8673	86.4438	70.5811	98.4761	106.788
sr12425	mRNA	57.4359	38.5713	32.1595	52.5163	24.86	35.7552
sr12424	mRNA	6.61477	15.8649	0	3.1501	11.9295	11.4385
sr13755	mRNA	118.008	147.176	99.1123	107.9	1043.05	886.993
sr12423	mRNA	3.81129	13.7115	40.0129	5.44506	13.0235	6.59061
sr13754	mRNA	22.5023	26.9848	26.2489	42.8643	21.359	38.9117
sr12422	mRNA	69.4784	119.027	69.4684	28.3604	62.1798	48.6298
sr13753	mRNA	4.24462	30.541	29.7081	12.1283	9.66949	2.44664
sr12421	mRNA	28.8187	0	0	0	14.7714	3.32229
sr13752	mRNA	25.4283	36.5924	35.5945	0	28.9636	29.3143
sr12420	mRNA	117.333	150.087	0	89.4028	106.917	117.229
sr13751	mRNA	110.035	94.2532	0	157.203	192.476	126.851
sr13750	mRNA	32.9923	33.3174	12.1533	39.6926	80.1029	109.098
sr12419	mRNA	42.6164	0	0	33.2098	22.0642	17.8651
sr12418	mRNA	26.0544	23.8053	26.0507	21.2703	47.3414	42.9087
sr13749	mRNA	36.046	67.9273	72.0817	58.8545	21.9951	38.5864
sr12417	mRNA	86.3366	70.8398	15.9018	38.9514	50.4639	36.6692
sr13748	mRNA	26.8771	34.1271	33.1964	58.727	35.1159	26.428
sr12416	mRNA	31.4249	13.7036	39.9897	32.6514	226.152	159.73
sr13747	mRNA	241.943	335.951	178.248	218.309	36.2606	73.3993
sr12415	mRNA	14.0639	26.9848	0	40.1853	35.2423	25.9411
sr13746	mRNA	16.8048	30.2285	29.4042	12.0042	7.17792	9.68646
sr12414	mRNA	6.44183	0	0	18.4065	3.66872	7.42629
sr13745	mRNA	55.6836	53.4208	64.955	68.9462	87.7383	88.8007
sr12413	mRNA	18.6667	0	26.1296	21.3348	12.7571	21.5193
sr13744	mRNA	14.8826	8.92363	13.0204	10.6311	15.8922	15.0124
sr12412	mRNA	35.3805	24.2448	0	43.326	14.3927	23.3071
sr13743	mRNA	41.1458	41.7511	33.2284	31.6527	68.4969	77.536
sr12411	mRNA	32.3148	19.376	37.6952	15.389	15.3364	20.1788
sr13742	mRNA	9.73144	4.66799	27.2441	5.56119	1.10844	2.24372
sr12410	mRNA	156.445	125.073	0	149.005	0	30.0588
sr13741	mRNA	123.786	128.384	163.909	114.712	121.942	107.991
sr13740	mRNA	2148.1	2242.65	3714.42	2238.51	518.136	626.379
sr10409.2	mRNA	8.55556	20.5197	0	24.4461	43.8526	24.6576
sr11117	mRNA	36.6013	38.6253	40.9876	16.7331	48.3604	40.507
sr12448	mRNA	11.6254	16.7294	0	13.287	11.9175	6.701
sr13779	mRNA	7.82223	12.5073	0	29.8009	14.8496	12.0235
sr11115	mRNA	4.93293	17.7468	17.2628	14.095	12.6422	19.9038
sr12447	mRNA	99.026	90.8106	101.924	91.5427	96.2062	92.3348
sr13778	mRNA	98.7795	96.5203	51.2117	31.3607	47.9221	35.8496
sr11116	mRNA	26.929	0	0	0	84.3504	124.177
sr12446	mRNA	778.106	1244.14	777.994	1058.72	1589.69	2043.21
sr13777	mRNA	40.9387	0	71.6326	73.1097	17.4864	61.9435
sr12445	mRNA	62.2484	58.06	72.6128	19.7627	17.7257	19.9337
sr13776	mRNA	118.299	137.811	212.908	67.604	336.865	286.393
sr11114	mRNA	287.467	164.158	383.234	234.682	140.328	378.741
sr12444	mRNA	22.6263	0	0	0	18.0404	7.82522
sr13775	mRNA	18.0761	10.8385	0	6.45618	14.1551	11.7217
sr11111	mRNA	22.6749	42.2983	17.6335	21.5965	28.697	45.019
sr12443	mRNA	4.58846	0	0	13.1107	10.4528	7.93451
sr13774	mRNA	75.6492	77.7589	176.489	113.224	110.786	74.7514
sr11112	mRNA	94.1972	107.016	104.098	75.5516	109.176	99.0669
sr12442	mRNA	291.496	460.601	216.019	274.368	552.72	508.018
sr13773	mRNA	15.7444	25.1743	0	22.4935	2.98889	9.07525
sr12441	mRNA	9.52271	0	0	0	48.8099	52.1454
sr13772	mRNA	24.5174	10.6914	31.1995	12.7372	62.1989	56.5284
sr12440	mRNA	17.7506	23.0604	20.706	23.2463	11.3729	17.0527
sr13771	mRNA	317.149	243.799	199.206	92.9435	162.096	126.559
sr13770	mRNA	431.65	747.696	251.76	376.862	320.946	228.074
Ugt51d1	mRNA	16.0521	20.5331	22.4698	27.5197	9.75138	6.16841
sr11108	mRNA	16.026	3.20308	9.34718	11.4479	10.6482	16.1658
sr11109	mRNA	156.053	118.194	114.97	117.341	121.618	137.293
sr12439	mRNA	84.8485	89.5406	118.771	145.464	115.974	133.029
sr11106	mRNA	61.3852	70.6688	63.0131	42.0955	66.6566	64.6331
sr12438	mRNA	33.5238	40.2019	78.2111	39.912	22.2744	12.8823
sr13769	mRNA	2148.1	1818.36	2874.26	1489.33	2932.5	2722.2
sr11107	mRNA	22.2803	14.5738	42.5291	57.8748	23.0708	35.0253
sr12437	mRNA	12.2587	14.7007	0	0	10.4723	31.7972
sr13768	mRNA	14.4569	26.0052	0	10.3271	23.6711	26.041
sr11104	mRNA	19.4016	23.2664	22.6319	27.7184	1.84158	7.45552
sr12436	mRNA	32.4363	16.6705	32.4317	19.8603	9.23647	13.3547
sr13767	mRNA	39.3453	41.2852	34.4222	35.1321	28.0097	25.514
sr12435	mRNA	25.8133	11.2565	16.4243	26.8208	21.3834	18.937
sr13766	mRNA	31.2889	32.1615	0	38.3155	54.7313	47.6646
sr11102	mRNA	15997.6	16758.8	18704.1	16918.1	41.8891	21.1982
sr12434	mRNA	4.30018	20.6271	15.0485	18.4305	37.9597	43.3767
sr13765	mRNA	688.061	520.349	390.465	407.373	3858.59	3517.64
sr12433	mRNA	35.6272	24.4138	8.90552	0	20.2902	16.1353
sr11100	mRNA	289.159	413.161	215.3	210.95	3.50383	3.54626
sr12432	mRNA	9.31217	26.8013	13.0352	21.2864	25.4564	22.5441
sr13763	mRNA	2.93858	0	0	0	8.36782	7.62224
sr11101	mRNA	227.446	272.754	530.632	216.63	7.19633	0
sr12431	mRNA	971.47	1069.67	834.462	1034.62	7.54454	5.0906
sr13762	mRNA	1866.67	1969.89	1829.07	2293.49	5974.59	5551.99
sr12430	mRNA	10.6436	8.50925	33.1088	16.8958	14.8175	14.9969
sr13761	mRNA	27.9175	21.4264	39.079	25.5263	38.1586	39.9081
sr13760	mRNA	105.899	70.8807	86.1846	49.2587	19.6362	21.2935
sr13719	mRNA	14.2099	0	0	8.12049	8.09276	9.82891
sr13718	mRNA	35.7809	62.4124	0	18.5887	74.1008	58.1235
sr13717	mRNA	146.905	192.185	62.3145	114.479	48.1706	48.7539
sr13716	mRNA	52.8189	50.6725	36.9679	45.2763	24.0649	30.4454
sr13715	mRNA	27.1688	40.0996	0	29.8578	3.5707	13.2511
sr13714	mRNA	93.3334	97.0023	87.0987	44.4474	138.202	125.53
sr13713	mRNA	469.334	463.504	386.455	354.982	393.077	413.75
sr13712	mRNA	328.533	393.978	383.234	508.478	2876.73	3266.64
sr13711	mRNA	16.0871	12.8611	12.5104	5.10734	21.3776	28.8486
sr13710	mRNA	48.3975	0	59.7766	65.0765	17.8349	19.6919
sr10636.2	mRNA	13.1765	21.0684	0	0	22.5126	10.1268
sr11286.2	mRNA	92.7312	0	92.718	113.556	105.624	76.359
sr13709	mRNA	14.553	4.36299	0	10.3957	13.4682	15.7284
sr13708	mRNA	43.0662	59.023	86.1201	0	70.0766	70.9252
sr13707	mRNA	25.6667	26.3825	12.8315	31.4307	11.4852	32.7594
sr13706	mRNA	9.16838	21.9895	32.0847	17.4647	9.57279	14.0927
sr13705	mRNA	30.1961	50.6958	0	25.8841	20.6365	22.627
sr13704	mRNA	32.2092	44.1432	16.1023	39.4424	20.9641	29.1747
sr13703	mRNA	3.47042	5.54899	8.0965	3.30538	9.88228	9.33515
sr13702	mRNA	8.13202	0	28.458	11.6179	11.5783	14.0621
sr13701	mRNA	10.4407	8.347	0	0	9.9102	10.0302
sr13700	mRNA	24.64	59.0968	19.1617	0	15.592	20.5151
sr12409	mRNA	13.1363	9.00179	26.2689	7.1495	12.8251	22.7158
sr12408	mRNA	46.1856	14.7696	32.3253	43.9892	54.3603	54.1311
sr13739	mRNA	11.9515	9.55485	9.29428	11.3831	16.6382	17.6052
sr12407	mRNA	82.1334	110.806	107.785	44.0029	105.246	76.9317
sr13738	mRNA	82.5461	79.1916	77.032	141.517	62.6816	93.5749
sr12406	mRNA	16.3585	22.8867	28.6233	15.5806	16.3037	12.5723
sr13737	mRNA	9.83633	5.89788	34.4222	14.0528	18.2063	35.4361
sr12405	mRNA	12.6847	7.60576	0	4.53055	5.41809	7.31159
sr13736	mRNA	18.1343	28.9957	10.5768	30.2259	23.2375	14.8082
sr12404	mRNA	45.6296	72.959	60.8308	62.0853	68.0605	71.3896
sr13735	mRNA	24.548	19.6253	0	5.84514	55.9217	48.3448
sr12403	mRNA	89.4838	30.6598	0	18.2632	21.841	29.474
sr13734	mRNA	35.6428	29.7342	32.5388	26.5678	19.4165	22.3314
sr12402	mRNA	369.357	396.31	272.119	361.05	907.845	722.745
sr13733	mRNA	34.9504	38.1024	0	45.3931	25.3333	10.9886
sr12401	mRNA	13.6785	2.98243	8.70328	3.5531	4.24916	10.0348
sr13732	mRNA	113.153	65.5071	0	133.786	66.6643	89.9621
sr12400	mRNA	90.6994	72.5114	282.136	0	63.1334	69.7068
sr13731	mRNA	6.99007	0	24.4618	9.98648	11.9428	0
sr13730	mRNA	59.7334	79.5916	58.0658	66.3748	210.729	180.763
sr13729	mRNA	13.6889	65.6631	0	117.341	38.9801	63.1234
sr13728	mRNA	107.13	128.471	62.4838	153.054	50.8436	61.7512
sr13727	mRNA	95.5039	0	133.686	54.5773	32.6345	88.0792
sr13726	mRNA	98.8897	65.8827	0	62.7912	71.9633	50.6676
sr13725	mRNA	9.03806	2.70962	15.8143	19.3686	8.36437	10.4193
sr13724	mRNA	12.6684	35.4479	14.7777	12.0659	7.21483	14.6044
sr13723	mRNA	36.6919	20.3082	0	24.1941	43.4005	45.553
sr13722	mRNA	6.94574	24.9881	0	0	5.93355	12.0108
sr13721	mRNA	4.46377	10.7059	0	0	15.2531	15.4378
sr13720	mRNA	27.8418	111.293	0	53.0355	169.134	96.29
sr06426.2	mRNA	298.667	291.007	130.648	186.679	95.6785	115.666
sr11177	mRNA	68.6645	12.6681	0	45.2763	261.706	222.251
sr11176	mRNA	14.956	5.97843	0	14.2448	7.09805	4.3104
sr11170	mRNA	20.4058	24.4707	17.8525	0	21.7901	11.7621
sr10431.2	mRNA	292.254	96.6818	352.67	460.726	5.7394	0
sr11168	mRNA	9.2046	20.3782	14.8668	12.1387	7.25837	10.6113
sr12497	mRNA	19.3635	23.2207	0	0	266.505	221.366
sr12496	mRNA	2.83708	6.80446	0	0	27.4679	21.2592
sr12495	mRNA	10.6322	4.25004	0	0	2.01839	0
sr11165	mRNA	124.373	73.1674	82.1216	53.6417	30.7386	27.0529
sr12494	mRNA	136.889	186.045	95.8086	26.0758	187.105	205.151
sr11162	mRNA	13.4522	14.3395	0	12.8125	11.0662	9.47713
sr12493	mRNA	81.1194	81.0655	141.939	135.208	123.196	116.895
sr12492	mRNA	36.4228	8.73566	25.4923	20.8144	24.892	52.4862
sr12491	mRNA	46.2289	66.5254	43.1408	0	8.77601	19.541
sr11161	mRNA	55.1642	29.4014	21.4497	26.2704	26.1807	15.8986
sr12490	mRNA	18.9247	18.1557	52.9817	43.2594	10.7779	4.36337
sr11299.2	mRNA	85.811	44.1021	42.8994	52.5408	62.8336	70.6605
sr07938	mRNA	481.067	590.968	739.095	435.839	66.8231	54.1058
sr11199	mRNA	11.6856	24.0231	23.3679	0	4.75367	6.73573
sr11197	mRNA	10.5979	12.709	18.5436	7.5704	10.5624	13.7446
sr11198	mRNA	25.7561	41.1824	20.0297	24.5312	73.3424	84.1279
sr11196	mRNA	572.165	708.276	710.49	632.851	4364.9	3109.18
sr11193	mRNA	51.2266	90.099	23.9023	29.2743	68.0734	96.4568
sr11192	mRNA	58.1475	46.4871	0	83.0734	55.1931	64.2407
sr10610.2	mRNA	4.09643	0	0	0	2.33297	0
Sid2	mRNA	5.57376	1.90974	2.78648	0	38.0921	42.2251
sr11189	mRNA	81.1194	72.959	88.7116	86.9194	53.4172	71.5983
sr11186	mRNA	34.9504	16.765	24.4618	24.9662	73.6475	78.5685
sr11187	mRNA	38.9565	77.8614	0	18.552	380.865	400.447
sr11183	mRNA	20.1554	24.1705	0	0	28.697	40.6623
sr11180	mRNA	10.9592	11.6821	17.0453	13.9174	32.5942	26.6719
sr11181	mRNA	11.1179	13.3326	0	0	28.4931	19.2254
sr11139	mRNA	91.0719	56.6293	70.8236	77.103	72.9977	56.3833
sr12469	mRNA	119.467	85.9589	41.8074	51.2034	132.674	113.622
sr11137	mRNA	4.65345	33.4826	0	26.5929	15.9012	18.7761
sr12468	mRNA	86.0445	84.424	68.4347	78.2274	57.9133	46.2154
sr13799	mRNA	45.4989	37.6293	10.9809	31.3806	3.57411	0.904347
sr12467	mRNA	17.6777	13.0456	19.0348	11.6564	9.29327	15.6763
sr13798	mRNA	23.0678	37.8545	33.9897	20.8144	49.7839	60.1842
sr12466	mRNA	27.9207	5.58043	16.2847	19.9447	22.5268	30.8464
sr13797	mRNA	394.667	289.941	124.427	447.014	0	0
sr11136	mRNA	68.9834	62.0438	60.3519	73.9157	73.6632	52.1887
sr11133	mRNA	1189.22	1169.62	1077.85	1295.64	97.4503	93.6988
sr12465	mRNA	37.7625	30.1899	88.0998	0	89.6095	79.8112
sr13796	mRNA	89.8334	30.7796	0	36.6691	65.7789	59.1782
sr12464	mRNA	17.5218	31.5183	0	0	12.4736	25.2494
sr11134	mRNA	12.6036	0	58.8083	12.0042	110.062	111.394
sr12463	mRNA	29.8667	20.4664	0	48.7652	89.9074	78.6993
sr13794	mRNA	10.7716	12.9173	0	46.167	15.3364	21.731
sr11132	mRNA	830.562	752.543	1614.75	843.801	5.25575	5.31939
sr13793	mRNA	57.578	8.12327	23.7052	48.3881	32.7915	42.95
sr12461	mRNA	13.2118	0	0	0	47.654	40.6156
sr13792	mRNA	15.4691	19.4339	10.3112	29.4668	17.6197	14.4363
sr11130	mRNA	337.92	337.696	131.395	509.596	0	10.8212
sr12460	mRNA	91.6103	30.306	132.658	27.0787	71.9633	80.1182
sr13791	mRNA	4.61423	11.0668	32.295	0	21.023	7.97908
sr13790	mRNA	30.2796	49.9281	39.7363	64.8891	20.478	26.1802
sr11033.2	mRNA	104.296	56.2826	72.997	119.204	44.5487	52.6029
Adr1	mRNA	20.6885	0	28.9598	23.6456	32.9907	38.1603
sr11128	mRNA	30.3075	36.3449	0	8.65986	15.5345	29.6983
sr12459	mRNA	55.6208	35.5737	103.811	21.1903	8.44716	12.8242
sr12458	mRNA	81.6356	71.6324	111.486	96.7175	83.9136	94.1113
sr13789	mRNA	25.5668	20.4399	14.9118	6.08774	10.9205	29.474
sr11127	mRNA	64.5156	83.3187	173.671	85.0812	22.6108	25.7452
sr12457	mRNA	43.8576	28.6878	83.7162	113.923	18.1655	4.59637
sr13788	mRNA	240.925	630.365	306.587	563.237	324.315	239.869
sr11124	mRNA	163.702	67.6939	79.0174	112.906	86.8011	113.882
sr12456	mRNA	22.2987	8.91354	26.0114	10.6191	103.712	64.2659
sr13787	mRNA	20.0325	21.3538	0	19.0799	38.0294	20.5279
sr12455	mRNA	7.54671	12.0667	35.2129	14.3756	4.29796	10.15
sr13786	mRNA	13.4645	20.5503	0	13.99	27.1873	21.8721
sr12454	mRNA	16.9825	33.3252	32.4164	8.82264	22.8605	10.6788
sr13785	mRNA	213.386	202.783	309.969	264.593	29.8083	18.5657
sr11123	mRNA	212.283	327.305	353.755	259.956	109.384	96.1418
sr12453	mRNA	17.6485	13.0241	28.505	7.75809	13.1437	14.0854
sr13784	mRNA	140.228	182.575	28.0415	103.031	513.397	471.116
sr11120	mRNA	47.752	34.3586	16.7108	34.1108	80.2265	92.2079
sr12452	mRNA	3.75896	18.031	0	0	36.3933	23.8338
sr11121	mRNA	27.6702	19.4238	28.3411	21.212	29.2111	22.1736
sr12451	mRNA	13.9209	50.082	0	39.7767	51.533	92.2779
sr13782	mRNA	25.8873	33.8663	0	33.6221	16.0835	14.9217
sr12450	mRNA	392.279	470.422	686.39	420.326	795.893	565.284
sr13781	mRNA	10.5468	3.16195	18.4543	7.53394	15.0164	12.1586
sr13780	mRNA	23.0434	35.5291	0	14.1092	22.4975	20.8725
sr12489	mRNA	14.4094	0	33.617	27.4482	10.9418	13.8429
sr11157	mRNA	20.9591	18.8506	18.3366	29.9435	16.4127	21.1418
sr12488	mRNA	7.30074	8.75508	51.0979	20.8606	18.7105	14.7288
sr11158	mRNA	31.6366	17.5102	34.0653	0	26.3332	15.4302
sr12487	mRNA	11.2511	53.9696	39.3734	32.1483	41.65	51.8823
sr11155	mRNA	28.718	22.9591	6.6999	30.0875	10.3584	17.6569
sr12486	mRNA	5.02345	24.0965	0	28.7073	11.4437	17.3734
sr11156	mRNA	37.7959	83.6768	0	58.1514	18.2137	10.0551
sr12485	mRNA	18.5403	8.89342	103.811	21.1903	31.6768	40.6099
sr12484	mRNA	44.8	42.9795	83.6147	68.2712	15.3086	29.2663
sr11154	mRNA	73.6101	130.087	189.809	66.4195	0	0
sr12483	mRNA	31.2146	0	27.3089	22.2976	13.3329	17.9924
CDC42	mRNA	256.667	307.796	179.641	244.461	151.048	167.672
sr12482	mRNA	14.1609	45.2849	0	0	5.37657	8.16251
sr12481	mRNA	50.2537	52.7313	109.914	53.8468	139.523	120.393
sr12480	mRNA	53.7321	27.6153	134.311	65.7988	37.1586	38.7147
sr12479	mRNA	6.46719	0	0	0	62.6137	57.7803
sr11149	mRNA	12.4359	5.42297	7.91261	3.23031	21.8911	15.6397
sr12478	mRNA	40.8116	39.1531	42.8461	29.1531	62.7556	48.2247
sr11146	mRNA	92.2847	221.336	258.36	210.95	52.5575	117.027
sr12477	mRNA	15.2099	0	106.454	0	69.298	35.0686
sr11147	mRNA	105.299	84.1834	245.663	60.1749	75.9613	64.742
sr12476	mRNA	105.716	156.031	227.664	162.651	141.255	161.715
sr12475	mRNA	45.4613	50.8828	21.2122	60.619	34.5211	40.18
sr12474	mRNA	17.2912	0	0	0	4.9238	4.98343
sr11142	mRNA	10.2347	0	0	0	0	0
sr12473	mRNA	23.0012	0	26.8309	5.47683	14.1911	9.39117
sr12472	mRNA	22.9744	0	0	16.4113	26.1685	19.864
sr12470	mRNA	71.2654	162.377	99.7573	71.2701	48.704	65.725
sr16000	mRNA	22.9423	11.005	32.1146	26.2215	60.1034	60.8312
sr16001	mRNA	3.92045	0	0	0	55.8188	54.2349
sr16002	mRNA	130.256	156.203	101.295	144.738	28.8487	16.6846
sr16003	mRNA	5.56836	26.7104	0	0	28.5414	22.4677
sr16004	mRNA	8.09196	19.4078	0	23.1214	12.2893	9.32858
sr16005	mRNA	129.855	93.4336	90.8856	111.312	85.0475	93.5624
sr16006	mRNA	19.3028	23.148	13.51	0	9.8939	5.56317
sr16007	mRNA	65.2715	78.2739	76.1393	93.2512	49.5641	50.1643
sr16008	mRNA	172.089	112.565	218.991	89.4028	436.577	342.67
sr16009	mRNA	54.6039	87.3082	63.6954	91.0125	12.9574	23.6057
sr06624	mRNA	9.66275	11.5876	0	27.6097	22.0123	30.6334
sr06625	mRNA	28.16	30.0174	21.8991	8.94028	24.9473	37.8741
sr16070	mRNA	143.041	99.6013	0	79.1064	131.394	101.068
sr16071	mRNA	31.1406	18.672	0	16.6836	21.0603	24.681
sr10480.2	mRNA	89.7632	107.644	125.651	51.2967	35.785	72.4367
sr16072	mRNA	34.9504	45.1366	56.4502	38.4095	62.7765	48.0399
sr16073	mRNA	233.218	291.836	141.939	202.812	242.543	204.567
sr16074	mRNA	34.9504	146.694	183.463	0	69.6666	70.5102
sr16075	mRNA	14355.5	15245.3	21694.4	23386.6	16.27	32.934
sr16076	mRNA	18.4052	18.393	21.4697	21.9124	17.4701	11.4931
sr16077	mRNA	22.1732	8.86341	38.7976	15.8391	14.7326	14.911
sr16078	mRNA	77.4843	185.839	325.388	309.958	88.2569	71.4605
sr16079	mRNA	19.25	12.3118	0	18.3346	19.7337	9.61646
sr16080	mRNA	29.2753	31.2062	22.7664	27.883	14.8202	13.1247
sr16082	mRNA	43.8969	33.2471	40.4256	29.7066	40.7893	47.9418
sr16083	mRNA	45.0046	17.9899	52.4978	42.8643	51.2615	25.9411
sr16084	mRNA	5.61404	8.07885	0	3.20823	1.27891	5.17759
sr16085	mRNA	8.80315	8.44541	0	20.1228	7.01893	5.07423
sr16086	mRNA	163.799	101.02	65.5101	80.2333	362.482	269.758
sr16087	mRNA	3.25281	0	0	0	9.2626	13.1247
sr16088	mRNA	19.9595	23.9355	0	22.8124	14.7774	18.4078
sr16089	mRNA	53.2346	54.7192	0	86.9194	38.9801	39.4521
sr13819	mRNA	32.0208	38.3995	0	9.14941	25.5308	22.1486
sr13818	mRNA	26.1699	19.3127	0	11.504	10.3183	16.245
sr13817	mRNA	43.688	15.7172	30.5772	37.4493	16.1726	15.1093
sr13815	mRNA	4.30018	0	0	0	2.44901	7.43601
sr13814	mRNA	7.77287	0	0	0	1.47559	5.97383
sr13813	mRNA	55.9023	92.8221	180.582	49.1481	9.79605	4.95734
sr16050	mRNA	231.98	240.598	438.818	214.976	792.695	852.889
sr16051	mRNA	32.6358	46.9643	30.4557	24.867	68.1507	100.329
sr13811	mRNA	32.0438	20.2248	35.4118	38.5515	15.3679	15.554
sr16052	mRNA	46.7848	31.1692	36.383	81.6932	1.48026	7.49091
sr13810	mRNA	265.956	243.891	547.478	245.858	414.303	468.917
sr16053	mRNA	13.0474	34.4223	0	18.6404	277.536	263.975
sr16054	mRNA	20.0675	30.9407	40.1292	8.19135	25.3065	28.9178
sr10814.2	mRNA	86.4562	57.5992	67.2341	102.931	43.7671	62.2929
sr16055	mRNA	7.45537	0	0	0	33.9675	40.1087
sr16057	mRNA	82.8236	49.6611	144.921	59.1636	98.2692	123.329
sr16058	mRNA	31.4386	28.276	32.089	37.4294	67.8888	87.5875
sr16059	mRNA	81.1965	108.606	120.216	80.3095	51.5783	45.9025
sr13809	mRNA	58.4348	62.2891	90.8856	129.864	0	18.7125
sr13808	mRNA	177.726	153.122	241.534	221.864	10.8096	7.95673
sr13807	mRNA	12.1529	0	28.3527	5.78748	16.1496	16.3452
sr13806	mRNA	55.2579	48.1931	70.3182	57.4146	60.0794	78.1804
sr13805	mRNA	18.0117	43.1994	12.6064	20.5862	47.1865	40.4904
sr13804	mRNA	11.5102	7.88746	0	4.69834	9.36459	8.53019
sr13803	mRNA	13.4278	10.7351	15.6635	12.7892	7.64733	9.02992
sr16060	mRNA	12.9684	15.5518	30.2553	6.17585	14.7714	14.9503
sr13802	mRNA	9.74877	35.0723	68.2316	0	16.6562	5.6193
sr16061	mRNA	17.261	20.6994	10.0675	20.5501	10.6496	9.12028
sr13801	mRNA	2.90224	6.96075	0	0	11.5701	20.0746
sr16062	mRNA	24.9645	23.9501	34.9454	14.2664	56.8707	60.4373
sr13800	mRNA	32.9357	26.3311	48.0243	58.8176	9.37867	16.6114
sr16063	mRNA	55.1231	52.883	0	78.7524	21.9754	12.7094
sr16064	mRNA	10845.9	10176.7	11703	10319.9	21.3311	33.9263
sr16065	mRNA	11.5165	10.0441	14.6552	8.97447	12.5213	14.4834
sr16066	mRNA	5.14943	0	0	0	26.3941	23.7455
sr16067	mRNA	825.546	505.101	589.591	698.029	470.16	480.709
sr16068	mRNA	29.9029	57.3755	27.9054	11.3923	30.6543	32.1746
sr16069	mRNA	45.5746	47.5245	27.7371	45.2945	21.4414	26.2697
sr11094.2	mRNA	1.76063	0	12.3226	5.0307	7.01893	10.1485
sr16030	mRNA	242.759	271.709	453.085	300.578	258.075	172.579
sr16031	mRNA	58.7444	93.9286	45.6836	55.9507	58.2378	56.4348
sr16032	mRNA	472.548	269.848	787.468	771.558	115.338	77.8234
sr16033	mRNA	43.4038	24.0231	186.944	57.2396	32.325	44.2634
sr16034	mRNA	88.2425	73.2605	95.0168	116.371	123.705	109.553
sr16035	mRNA	9.57823	11.4863	0	41.0523	16.3648	13.8025
sr16036	mRNA	13.355	10.6769	0	12.7199	30.4235	25.6599
sr16037	mRNA	18.8271	0	0	0	45.5699	111.235
sr16038	mRNA	34.5825	69.119	40.3404	16.4689	6.56507	9.96686
sr16039	mRNA	1.74938	4.19572	0	12.4964	5.47963	11.092
sr16040	mRNA	701.995	673.467	589.591	401.166	807.588	760.718
sr16041	mRNA	53.5205	69.119	86.4438	94.1082	60.9614	40.342
sr16042	mRNA	46.1794	94.9346	0	56.5499	26.2998	34.2235
sr16043	mRNA	22.6575	10.8684	0	25.896	27.0979	16.978
sr16044	mRNA	12.6945	18.2679	17.7697	7.25448	27.4728	13.171
sr16045	mRNA	136.889	547.192	319.362	130.379	51.9735	78.9043
sr16046	mRNA	25.5668	45.9897	22.3678	45.658	36.4017	40.5267
sr16047	mRNA	39.3668	21.4585	0	15.3387	27.5154	27.8486
sr16048	mRNA	21.6956	14.8671	43.385	17.7119	51.189	50.0223
sr16049	mRNA	115.275	51.8393	0	20.5862	36.9285	33.2229
sr16011	mRNA	36.8449	44.1845	42.9795	114.051	15.7378	21.2378
sr16012	mRNA	23.5892	10.2866	15.0092	12.2549	7.32786	7.41659
sr16013	mRNA	21.5573	31.0219	30.1759	30.7982	41.7425	49.7035
sr16014	mRNA	16.9464	10.8385	7.90717	12.9124	19.9458	21.4897
sr16015	mRNA	12.8585	3.85497	22.4991	18.3704	10.0692	8.33822
sr16016	mRNA	63.5286	43.5335	0	51.8635	20.6745	15.6937
sr16017	mRNA	54.2134	26.0052	75.888	61.9623	15.4377	24.9994
sr16018	mRNA	16.8191	17.9285	26.1593	10.6795	27.6719	11.8491
sr16019	mRNA	92.2847	88.5345	129.18	175.792	802.377	719.891
sr16020	mRNA	141.123	94.7714	79.0174	177.423	106.09	91.106
sr16021	mRNA	31.6659	28.4804	0	22.62	47.3397	59.3208
sr16022	mRNA	148.241	86.4831	56.0831	57.2396	143.751	189.37
sr16025	mRNA	21.6854	10.4021	15.1776	9.29435	22.2302	18.7495
sr16026	mRNA	38.2016	54.9737	53.4745	65.4927	43.5127	66.0594
sr16028	mRNA	49.5818	67.2142	15.088	55.4368	85.9404	85.7385
sr16029	mRNA	143.883	0	83.9199	239.821	75.115	27.6453
Wee1	mRNA	10.8642	15.6341	0	12.4171	11.1372	8.76714
sr11219	mRNA	20.1378	13.7996	20.1349	0	8.19197	14.9241
sr12549	mRNA	33.3779	40.0268	0	20.4368	20.367	31.6075
sr11216	mRNA	22.0405	15.5477	27.2226	18.5227	19.9362	18.6829
sr12548	mRNA	33.5238	45.945	33.519	27.3682	30.0022	27.605
sr13879	mRNA	33.3333	25.583	27.996	15.2391	26.5774	22.2879
sr12547	mRNA	2.73778	6.56631	0	0	7.01642	4.73426
sr13878	mRNA	117.699	257.743	107.449	219.329	61.2024	73.7423
sr11214	mRNA	7.41053	3.94966	11.5258	14.1162	12.6612	14.0011
sr12546	mRNA	113.921	185.091	102.882	52.5016	406.021	417.292
sr13877	mRNA	33.7466	26.1859	41.6811	28.3604	27.133	20.5962
sr12545	mRNA	79.8227	50.3809	0	60.021	19.1411	14.5297
sr13876	mRNA	23.1906	0	27.0518	88.351	74.8418	62.3808
sr12544	mRNA	23.7494	18.9869	27.7037	11.31	31.5598	18.2526
sr13875	mRNA	27.9711	30.4937	53.3918	7.26571	83.9943	99.6686
sr12543	mRNA	19.5815	20.873	45.6836	24.867	23.543	17.5575
sr13874	mRNA	35.6505	59.1954	19.1937	7.8358	273.316	240.269
sr12542	mRNA	45.3932	20.4134	0	16.2129	58.1672	52.3303
sr13873	mRNA	14.359	27.5509	0	24.617	21.2619	21.5193
sr11211	mRNA	201.043	82.3239	257.396	175.136	235.975	255.791
sr12541	mRNA	22.4408	32.2933	31.4126	0	30.6729	31.0443
sr13872	mRNA	5.1901	12.448	0	0	19.2129	17.9498
sr12540	mRNA	17.4752	11.4307	11.119	31.7752	9.04761	12.82
sr13871	mRNA	10.1578	20.8822	20.3128	8.29266	17.3551	15.0559
sr13870	mRNA	82.9107	74.5701	36.2682	14.8065	17.7071	20.9084
sr11209	mRNA	23.6696	0	0	27.0527	16.1762	21.8294
sr12539	mRNA	2.92811	0	20.4938	0	11.6732	5.06338
sr13869	mRNA	671.814	687.743	602.089	561.833	0	0
sr11205	mRNA	258.568	246.237	239.521	195.569	851.066	940.276
sr12537	mRNA	8.63653	16.5711	0	9.87097	11.8047	11.9477
sr13868	mRNA	15.1166	12.0852	0	17.9971	7.89168	7.98724
sr11206	mRNA	161.574	138.4	80.7754	197.859	227.856	268.312
sr12536	mRNA	61.7931	49.4017	54.0613	22.0704	63.0525	99.4342
sr13867	mRNA	35.7102	21.4119	0	38.2634	45.7593	25.7297
sr13866	mRNA	7.31375	3.50827	10.2378	12.5387	7.49751	9.27459
sr12534	mRNA	61.4081	0	107.449	43.8658	104.918	79.6417
sr13865	mRNA	67.7389	88.0021	59.263	16.1294	146.276	144.793
sr12533	mRNA	20.5567	8.96424	0	10.6795	15.9646	18.3123
sr11202	mRNA	3.90182	18.7163	0	0	0	0
sr12532	mRNA	3.31183	7.94311	7.7265	6.30866	6.28712	3.81795
sr12531	mRNA	84.1125	178.002	34.6296	14.1375	53.539	59.8912
sr13862	mRNA	25.2441	43.2468	37.8607	36.0653	2.05384	2.07871
sr11200	mRNA	9.13439	7.30266	0	13.05	6.06919	3.51011
sr12530	mRNA	56.6437	59.0672	17.2369	42.2217	39.2723	34.0696
sr13861	mRNA	147.613	281.413	0	21.6297	2.15558	6.54506
sr13860	mRNA	42.9456	141.626	0	61.3548	3.05726	0
sr11238	mRNA	472.889	388.009	406.461	343.727	4.72486	2.39104
sr12569	mRNA	43.2281	69.119	100.851	164.689	164.127	99.6686
sr12568	mRNA	6.09901	0	14.229	17.4269	10.4204	11.7185
sr11237	mRNA	164.267	134.529	56.0831	148.823	13.6906	9.23757
sr12567	mRNA	27.2642	0	0	58.4271	23.291	35.3596
sr13898	mRNA	152.484	149.612	194.043	118.826	11.8421	7.99031
sr12566	mRNA	10.9096	22.4276	32.724	22.2659	18.6394	16.1701
Myo1	mRNA	38.2609	36.7061	35.7051	25.5089	65.3704	47.0485
sr13897	mRNA	81.7247	39.2018	57.1991	70.0544	4.65434	4.7107
sr12565	mRNA	17.5686	21.0684	10.2469	16.7331	25.014	25.3169
sr13896	mRNA	38.8267	85.9589	83.6147	51.2034	8.50475	6.88619
sr11232	mRNA	19006.4	16261.5	15355.1	16191.5	18.836	34.9509
sr12564	mRNA	154.969	123.893	289.233	265.678	29.419	65.5054
sr13895	mRNA	88.6086	65.3906	95.411	155.806	62.1094	55.0038
sr11233	mRNA	711.57	526.515	688.762	994.966	4.31117	4.36337
sr12563	mRNA	19.3635	15.4805	11.2937	4.61065	11.9468	11.1613
sr13894	mRNA	49.1396	67.3467	49.1326	60.1749	35.9816	16.1855
sr12562	mRNA	53.3581	18.2821	0	21.7803	39.0706	43.9374
sr11230	mRNA	19.4893	26.7104	19.4865	23.866	58.6684	51.3546
sr13893	mRNA	100.946	110.05	0	157.329	78.3958	47.6071
sr11231	mRNA	1541.44	1456.73	1867.86	1617.14	0	0
sr12561	mRNA	39.5573	14.9802	14.5716	35.6931	11.8571	10.8006
sr13892	mRNA	22.0281	15.095	22.025	26.975	26.8828	25.3945
sr12560	mRNA	21.5331	14.7557	0	17.5792	73.5804	92.2028
sr13891	mRNA	40.8721	23.34	0	27.806	19.9519	37.0214
sr13890	mRNA	19.6671	15.7232	0	21.4077	16.5343	15.6549
Myo5	mRNA	63.1795	43.9926	64.1894	78.6157	49.6199	54.0387
sr11229	mRNA	45.9947	15.7591	45.9881	37.5492	74.8418	41.6615
sr11227	mRNA	371.253	341.529	498.323	610.319	0	0
sr12559	mRNA	48.9305	0	48.9235	19.973	163.219	112.816
sr12558	mRNA	2411.01	2287.62	2039.8	2498.23	4587.08	3955.4
sr11228	mRNA	35.0436	42.0244	61.3175	62.5819	94.7996	75.7481
sr13889	mRNA	82.9231	85.2357	193.46	112.828	123.687	145.669
sr12557	mRNA	13.4645	6.45866	37.6952	23.0835	12.2692	12.4177
sr13888	mRNA	41.1062	26.5433	11.0655	72.2794	34.2155	28.2506
sr11226	mRNA	431.896	354.651	399.629	409.962	1.6676	5.06338
sr12556	mRNA	11.9903	44.734	65.271	19.0334	24.2796	21.5019
sr12555	mRNA	16.1999	15.5416	11.3383	13.8865	11.0713	7.47023
sr13886	mRNA	18.9539	30.306	11.0548	9.02624	20.6894	16.3878
sr11224	mRNA	14.5584	17.4584	16.9823	20.799	6.90933	9.79019
sr12554	mRNA	91.2593	48.6393	141.939	28.9731	11.5497	87.6714
sr13885	mRNA	34.6554	0	24.2553	9.90221	21.7104	31.9612
sr11221	mRNA	9.49519	22.7733	0	0	64.8918	38.3119
sr12553	mRNA	971.212	977.757	251.76	890.765	730.664	739.512
sr13884	mRNA	36.9732	25.3362	0	15.0921	144.389	124.826
sr12552	mRNA	689.231	936.732	321.595	722.099	536.454	503.222
sr13883	mRNA	68.6645	63.3406	36.9679	60.3684	27.073	51.7571
sr12551	mRNA	51.5635	106.003	51.5562	63.1432	37.7565	21.2299
sr13882	mRNA	93.8667	75.0435	255.49	119.204	98.0072	114.223
sr11220	mRNA	85.155	65.8827	57.6774	47.0934	87.6075	68.0846
sr12550	mRNA	16.1912	10.5908	0	12.6173	8.38282	11.8781
sr13881	mRNA	6.17544	44.4337	43.2219	0	14.068	10.6788
sr13880	mRNA	6.42169	0	0	0	2.92579	5.18214
sr12509	mRNA	20.4907	16.3816	0	0	10.6972	7.87402
sr12508	mRNA	74.6667	84.2735	30.7407	87.849	210.117	194.94
sr13839	mRNA	10.2667	24.6237	10.2652	16.763	8.35288	10.5675
sr12507	mRNA	29.2215	40.0486	43.826	23.8559	16.6421	13.2343
sr13838	mRNA	140.451	65.9072	128.22	113.415	59.1223	72.1578
sr12506	mRNA	28.9202	20.8087	20.2412	33.0538	19.7646	33.3398
sr13837	mRNA	9.14286	0	0	17.4161	8.67832	3.51336
sr12505	mRNA	21.5331	22.1336	0	0	56.0613	42.5551
sr13836	mRNA	683.446	948.999	755.279	993.545	0	0
sr12504	mRNA	51.1052	35.0203	51.0979	52.1516	12.4736	2.10411
sr13835	mRNA	1189.52	1521.57	634.319	1165.32	0	0
sr13834	mRNA	79.8519	136.798	159.681	130.379	6.49669	0
sr13833	mRNA	850.459	1145.61	570.774	898.783	6.63491	6.71526
sr13832	mRNA	95.3957	78.126	81.4237	113.02	307.424	309.805
sr13831	mRNA	16.5369	13.2208	0	63.002	28.254	44.4829
sr13830	mRNA	4.48816	10.7644	0	12.8242	7.66822	7.76108
sr13829	mRNA	869.647	695.256	901.728	705.581	1326.85	1002.55
sr13827	mRNA	184.299	182.575	168.249	34.3437	9284.49	8385.41
sr13826	mRNA	634.012	725.75	1311.06	741.102	1493.55	1420.28
sr13825	mRNA	34.4616	68.8773	80.3988	32.8227	104.674	72.8347
sr13824	mRNA	6.57067	7.87957	0	18.7746	13.0973	7.57481
sr13823	mRNA	201.195	305.41	249.548	181.924	10.153	10.2759
sr13822	mRNA	863.75	1202.28	1187.49	881.436	1242.97	1160.23
sr13821	mRNA	58.6667	105.53	205.304	83.8151	208.822	135.264
sr13820	mRNA	11.7895	9.42532	55.0097	11.2288	17.9047	24.9171
sr16090	mRNA	20.2382	0	11.8039	14.4568	15.3679	17.4983
sr12529	mRNA	143.383	89.7105	109.08	195.94	157.992	176.075
sr16091	mRNA	28.6512	0	0	27.2886	43.5127	33.0297
sr12528	mRNA	12.2893	9.8249	28.6709	5.85243	11.6649	7.08368
sr13859	mRNA	142.346	170.701	59.7766	130.153	0	8.20495
sr16092	mRNA	27.1142	10.8385	0	25.8247	59.194	42.9795
sr12527	mRNA	14.7324	35.3344	8.5927	38.5875	15.7319	12.7379
sr16093	mRNA	19.5168	28.6057	15.1776	9.29435	2.47003	0.624984
sr12526	mRNA	104.384	131.765	115.355	141.28	190.859	218.504
sr12525	mRNA	42.92	56.1489	0	44.5952	13.3329	26.9886
sr13856	mRNA	5.68397	0	0	0	16.1855	13.1052
sr16095	mRNA	111.179	66.663	58.3605	127.07	107.641	139.384
sr12524	mRNA	34.1038	40.8974	13.2607	37.8956	63.663	69.8944
sr13855	mRNA	20.3077	32.4708	31.5852	32.2366	24.4161	13.0062
sr16096	mRNA	534.968	543.419	308.349	485.55	349.477	370.034
sr12523	mRNA	25.5578	39.0078	0	19.9165	60.8685	54.9093
sr13854	mRNA	28.8821	25.9766	0	0	363.929	412.036
sr16097	mRNA	170.881	171.87	77.1613	173.255	1095.63	1019.93
sr12522	mRNA	25.0311	52.5305	43.7982	17.8806	64.1501	46.8917
sr13853	mRNA	660.638	856.475	374.903	918.322	1464.3	1379.11
sr16098	mRNA	134.361	93.5569	75.8379	142.419	22.2156	33.7269
sr12521	mRNA	9.31569	22.3428	43.467	8.87268	23.4323	38.4826
sr13852	mRNA	46.2723	32.1257	34.0905	83.5044	29.8202	25.97
sr16099	mRNA	25.5502	20.4266	37.2554	9.12569	18.189	15.3411
sr12520	mRNA	13.2779	9.09881	26.552	0	18.3648	24.054
sr13851	mRNA	49.1817	94.3661	0	84.317	61.6213	119.065
sr13850	mRNA	35.0997	33.6734	147.398	40.1166	195.9	194.226
sr12519	mRNA	23.5508	14.1211	27.472	61.6847	5.58855	10.1812
sr12518	mRNA	12.3975	29.7342	21.6925	8.85594	21.1816	19.6516
sr13849	mRNA	256.279	281.607	142.231	112.906	90.6589	94.3598
sr12517	mRNA	10.2908	6.17037	0	22.0532	10.9889	17.0537
sr13848	mRNA	17.4473	6.27687	0	14.9559	9.43969	12.571
sr12516	mRNA	14.9722	0	29.9402	12.223	15.8357	12.3288
sr13847	mRNA	223.078	330.747	312.265	220.196	434.267	397.444
sr12515	mRNA	18.4985	35.4936	0	10.5713	35.8196	25.5906
sr13846	mRNA	8.94374	0	0	0	5.09359	6.87369
sr13845	mRNA	27.0769	0	0	25.7893	5.14024	10.405
sr12513	mRNA	11.7214	24.0965	35.1591	14.3537	11.4437	12.5475
sr13844	mRNA	19.6335	15.6964	7.63415	21.8164	16.1511	17.6041
sr12512	mRNA	50.5436	101.02	29.4796	12.035	141.528	99.5408
sr13843	mRNA	19.2842	25.2281	12.27	20.0369	16.9732	27.2839
sr12511	mRNA	25.0949	22.5704	29.2731	20.9138	20.8423	18.0812
sr13842	mRNA	57.35	58.9494	86.0127	46.8194	151.643	106.255
sr12510	mRNA	21.6854	13.0026	0	15.4906	15.4377	9.37477
sr13841	mRNA	141.06	174.616	31.8477	65.0089	80.3358	89.1771
sr13840	mRNA	52.8295	43.5554	46.2192	28.3034	19.7447	18.0806
sr10147.2	mRNA	121.543	141.338	128.89	121.024	19.9271	7.43045
sr11298	mRNA	217.093	216.948	202.591	124.061	197.82	212.729
sr11296	mRNA	13.8233	16.5769	16.1249	0	17.0572	11.9518
sr11294	mRNA	83.3237	42.8237	83.3118	85.0298	674.526	590.067
sr11295	mRNA	14.6405	21.0684	61.4814	33.4663	26.6816	18.5657
sr11292	mRNA	26.566	24.7785	41.3191	21.0856	5.04325	12.7608
sr11293	mRNA	14170	12701.1	11989.8	11309.5	115.827	103.703
sr11290	mRNA	10.5979	12.709	0	7.5704	21.1247	13.7446
sr11291	mRNA	329.968	315.412	267.762	259.619	129.366	97.8551
Rga2	mRNA	30.0488	0	0	0	0	5.77348
sr10997.2	mRNA	8.2963	0	0	0	0	0
sr11289	mRNA	40.0443	32.6953	35.7791	34.0825	37.8479	37.324
sr11287	mRNA	11.2	4.47703	0	5.33369	13.8202	17.2155
sr11288	mRNA	16.1442	19.3601	0	11.5323	22.9858	20.9377
sr11283	mRNA	19.25	30.7796	0	55.0037	36.5439	40.685
sr11284	mRNA	344.757	194.557	283.877	579.462	254.093	280.549
sr10432.2	mRNA	1117.93	1067.02	2235.53	1760.12	0	0
sr12589	mRNA	141.846	65.846	192.151	196.113	0	0
sr11259	mRNA	15.388	13.84	0	21.9843	7.66822	4.4349
sr12588	mRNA	32.4879	19.4798	21.3171	37.7116	20.8151	21.6523
sr11256	mRNA	47.183	46.1039	36.6926	69.9054	14.9286	20.1458
sr12587	mRNA	1.06944	5.12993	7.48504	6.11152	7.30877	6.1644
sr11257	mRNA	37.4643	41.4714	20.1702	8.23447	16.4127	9.96686
sr12586	mRNA	65.2943	115.391	120.262	166.929	264.217	235.722
sr12584	mRNA	404.189	596.56	362.682	355.355	180.022	170.254
sr11252	mRNA	39.8639	46.1565	19.2419	74.627	40.7089	51.5024
sr11253	mRNA	24	19.1873	9.332	15.2391	29.6148	23.825
sr12582	mRNA	4.08116	4.89414	28.564	5.83062	268.454	256.414
sr11250	mRNA	17.5062	6.99784	20.421	8.33685	13.2934	18.4998
sr12581	mRNA	38.4769	33.1273	34.5256	25.3711	10.6756	13.6483
Leu1	mRNA	314.008	266.409	179.407	280.764	154.501	139.134
sr12580	mRNA	9.47328	4.54416	13.2607	5.41366	6.47421	8.73681
sr12579	mRNA	29.8065	15.8862	0	28.389	16.9752	15.2718
sr12578	mRNA	32.3501	68.9678	0	30.8117	42.989	45.5815
sr11248	mRNA	15.0427	0	0	0	23.9878	17.3416
sr11245	mRNA	61.2936	58.8028	57.1991	58.3787	34.9076	25.9089
sr12577	mRNA	27.6543	30.9523	38.7105	10.5357	18.8995	30.8178
sr11246	mRNA	51.8737	25.9196	151.277	30.8792	25.85	22.4254
sr12576	mRNA	64.7357	97.039	283.178	92.4856	13.8255	4.66429
sr12575	mRNA	206.481	165.075	289.031	170.44	75.7826	87.2796
sr11244	mRNA	24.5174	29.4014	42.8994	0	40.4928	36.7435
sr12574	mRNA	19.2194	17.8739	27.4523	19.0525	20.216	18.9913
sr11241	mRNA	9.20262	11.0358	32.2046	39.4424	15.7231	13.2612
sr12573	mRNA	27.1515	0	0	77.5809	15.4632	7.82522
sr11242	mRNA	53.4201	32.0308	46.7359	95.3993	83.6646	53.8858
sr12572	mRNA	5.84579	28.0412	0	16.7034	66.5853	60.6524
sr12571	mRNA	30.7041	36.8204	0	43.8658	54.2079	67.253
sr11240	mRNA	613.262	514.798	521.199	663.369	24.9473	7.57481
sr12570	mRNA	29.1844	9.99945	29.1803	35.7384	73.6071	81.708
Pra2	mRNA	41.5281	0	32.295	13.1844	91.9756	79.7908
sr11276	mRNA	9.18424	12.5872	0	3.74892	16.4389	12.1003
sr11274	mRNA	15.5703	0	54.4883	0	31.0363	26.9247
sr11273	mRNA	596.164	648.059	780.477	649.512	317.54	373.302
sr11271	mRNA	151.05	211.329	176.2	125.883	114.7	119.717
sr11167.2	mRNA	56.6437	41.3471	34.4738	14.0739	35.0646	26.9718
sr12599	mRNA	28.3218	0	0	0	21.5063	27.2084
sr11267	mRNA	67.29	85.4411	55.4074	79.1699	133.002	136.894
sr12598	mRNA	8.97632	10.7644	0	25.6483	10.2243	12.9351
sr11268	mRNA	45.4493	31.1445	45.4428	92.7598	22.1863	29.94
sr12597	mRNA	91.2593	99.4895	203.23	94.8211	66.1481	64.558
sr11265	mRNA	150.802	137.785	100.52	133.371	8.17943	19.6614
sr12596	mRNA	3.40097	8.1569	11.9017	19.4354	3.8738	3.92071
sr12595	mRNA	8.70057	4.1735	0	4.97208	13.8743	8.02416
sr11263	mRNA	52.8189	0	36.9679	15.0921	114.308	100.47
sr12594	mRNA	3.55556	8.52767	0	10.1594	4.04988	4.09892
sr12593	mRNA	130.667	44.7703	0	106.674	74.4166	64.558
sr11261	mRNA	19.8564	17.3177	12.6341	30.9471	21.589	17.6884
sr12592	mRNA	23.0712	11.0668	32.295	13.1844	34.1624	18.6179
sr11262	mRNA	26.9674	19.6849	16.4126	16.7511	20.0326	19.5993
sr12591	mRNA	175.759	113.492	0	173.839	119.347	151.964
sr16110	mRNA	45.211	72.2896	105.477	86.1219	42.9139	34.7468
sr16111	mRNA	65.7067	65.6631	114.97	125.164	102.908	100.997
sr16112	mRNA	847.408	1125.65	912.463	633.27	59.3983	75.1469
sr16113	mRNA	184.092	181.14	99.1123	161.85	0	5.44167
sr10446.2	mRNA	260.741	187.609	273.739	298.009	252.443	217.926
sr16114	mRNA	4.72031	16.9818	0	13.4875	37.636	47.6147
sr16115	mRNA	7.58154	18.1836	0	7.22099	23.0283	20.3937
sr16116	mRNA	43.5144	60.8797	76.1393	93.2512	156.953	165.124
sr16117	mRNA	36.4138	38.8156	0	69.3642	66.8231	100.282
sr16118	mRNA	39.4043	35.4403	17.2369	0	12.6232	18.4544
Erg2	mRNA	115.394	32.5602	95.0168	96.9762	293.801	281.708
Erg9	mRNA	74.1482	75.2389	19.9601	114.082	95.8261	80.5481
sr16120	mRNA	44.8816	64.5866	125.651	76.945	194.262	186.266
sr16121	mRNA	2.75615	0	0	7.87524	17.2664	19.0641
sr16122	mRNA	90.6098	91.1338	61.372	133.627	18.3109	10.1087
sr16125	mRNA	7.52137	14.4314	21.0568	8.59642	11.9939	16.4745
sr16126	mRNA	11.0246	0	38.5806	47.2515	797.392	803.87
sr16127	mRNA	19.9514	31.9011	0	38.0052	53.0256	42.1675
PacC	mRNA	33.2841	46.9581	41.1098	55.9433	107.602	119.626
sr16129	mRNA	3.27714	0	0	4.68194	11.6649	8.97266
sr17423	mRNA	9.56894	0	0	9.11388	2.72482	0
sr17427	mRNA	19.871	0	0	18.926	11.3168	3.81795
sr16100	mRNA	14.4941	27.0377	11.2716	4.60161	5.50308	11.1394
sr16101	mRNA	39.1111	54.7192	136.869	83.8151	51.9735	58.2389
sr16102	mRNA	10.1776	9.76403	14.2466	11.6323	5.7963	5.86649
sr17432	mRNA	24.1569	28.969	84.537	103.536	34.3942	62.6593
sr16103	mRNA	17.2272	38.8874	14.1851	37.6418	19.0452	23.9487
sr16104	mRNA	31.4687	22.6424	0	26.975	37.636	70.7418
sr16106	mRNA	11.2898	0	39.5087	16.1294	0	13.0151
sr16107	mRNA	133.467	147.742	215.569	264.018	280.657	213.042
sr16108	mRNA	94.7693	83.3416	110.548	63.1837	109.744	140.207
sr16109	mRNA	148.61	101.836	92.8678	132.696	61.2095	68.8341
sr10565.2	mRNA	31.1578	31.2819	20.2859	31.0563	0.41267	0.835334
Clb2	mRNA	57.3977	39.3323	0	46.8584	31.1322	29.9337
sr11212.2	mRNA	11.0991	10.6481	20.7154	8.45702	16.0135	14.5013
sr13918	mRNA	78.0267	68.9462	57.4851	93.8729	154.361	158.598
sr13917	mRNA	137.149	127.09	174.528	142.502	7.10074	0
sr13916	mRNA	28.0245	36.1922	15.088	6.15964	11.0495	8.69811
sr13915	mRNA	5.81818	4.65146	0	22.166	5.52257	4.47155
sr13914	mRNA	20.7933	28.4975	20.7903	25.4628	8.45862	18.8343
sr16190	mRNA	17.9723	43.1049	0	51.3528	18.4239	10.3594
sr13913	mRNA	50.9354	91.6229	0	36.3849	58.0169	58.7195
sr16191	mRNA	20.3049	9.73989	14.2114	17.4054	13.8767	21.0671
sr13912	mRNA	17.8713	25.0032	0	29.7874	20.78	15.4518
sr16192	mRNA	19.6335	0	0	18.6998	3.72718	18.8616
sr13911	mRNA	57.7976	58.3672	85.1632	82.5734	139.895	143.781
sr16193	mRNA	223.275	229.502	223.243	296.201	104.452	114.909
sr13910	mRNA	32.7225	47.0891	91.6098	112.199	33.5446	41.4955
sr16194	mRNA	11.3679	6.81624	0	16.241	11.3299	13.1052
sr16196	mRNA	6.30179	0	0	24.0084	7.17792	9.68646
sr16197	mRNA	12.1007	7.25559	21.1732	17.2878	17.2288	34.8748
sr16199	mRNA	51.4064	59.7786	54.5141	57.8638	12.4204	15.2646
sr13909	mRNA	23.9722	13.6893	55.9272	22.8322	37.707	46.0595
sr13908	mRNA	45.5694	57.2492	30.3752	55.8029	19.7733	42.527
sr13907	mRNA	21.4728	22.8891	0	13.6344	12.2291	14.44
sr13906	mRNA	497.427	665.879	404.825	760.238	6.58819	13.3359
sr13905	mRNA	1394.96	1063.12	912.463	1378.29	14.8496	7.51469
sr13904	mRNA	490.348	382.218	85.7987	420.326	0	0
sr13903	mRNA	95.9222	57.5151	0	34.2602	0	0
sr13902	mRNA	930.575	1319.73	962.805	878.613	0	9.32858
sr13901	mRNA	2358.7	3097.95	2260.1	2206.41	0	0
sr13900	mRNA	42.9456	0	75.144	92.0323	0	0
sr10948.2	mRNA	36.2353	50.6958	84.537	73.3382	30.0949	31.3296
sr12609	mRNA	37.3333	89.5406	0	35.5579	21.2619	28.6925
sr12608	mRNA	7.5699	13.2041	14.4496	27.5287	12.1496	13.0901
sr13939	mRNA	45.6296	109.438	0	0	57.1708	31.5617
sr13938	mRNA	29.0738	23.2436	67.8291	13.8456	22.0772	30.7238
sr13936	mRNA	18.4372	27.3742	24.5794	20.069	14.5004	14.1699
sr12604	mRNA	59.8889	41.0394	59.8804	36.6691	21.9263	24.6576
sr13935	mRNA	62.8572	70.3533	58.6583	35.9208	14.3192	16.9081
sr13934	mRNA	11.6916	28.0412	122.744	16.7034	19.9756	16.8479
sr16170	mRNA	9.52823	18.2821	0	10.8901	24.9617	16.4765
sr12602	mRNA	69.5789	43.5335	42.3463	69.1513	55.1321	52.3122
sr13933	mRNA	5.73023	0	0	0	5.43909	7.70693
sr16171	mRNA	559.741	564.392	623.622	509.185	2.60229	0
sr12601	mRNA	14.6929	21.1437	10.2836	16.793	20.9196	19.4791
sr13932	mRNA	15.2806	0	0	0	13.0538	13.2119
sr16172	mRNA	48.5996	116.562	136.06	0	99.6415	78.4374
sr12600	mRNA	12.3881	29.7118	34.6818	35.397	16.9325	12.8532
sr10792.2	mRNA	107.955	62.9806	81.684	91.7053	0	0
sr13931	mRNA	6.11794	0	0	0	1.74213	0.881612
sr16173	mRNA	22.3761	22.0981	36.8494	18.8047	0	0.379347
[truncated: 4,495 more rows]

## Sheet: FPKM>10
Table S2.2 Percentage of FPKM>0 or FPKM>10 Gene
		FPKM>0 Gene Number	Percentage of FPKM>0 Gene1	FPKM>10 Gene Number	Percentage of FPKM>10 Gene2
HZ4	HZ4-1	6121	0.917279	5268	0.78945
	HZ4-2	5645	0.845946	5039	0.755133
	Average	5883	0.881612	5154	0.772291
HZ4R	HZ4R-1	4426	0.66327	4278	0.641091
	HZ4R-2	5507	0.825266	4934	0.739398
	Average	4967	0.744268	4606	0.690244
SR	SR-1	6175	0.925371	5044	0.755882
	SR-2	6173	0.925071	5064	0.758879
	Average	6174	0.925221	5054	0.75738
1: Percentage of FPKM>0 Gene=FPKM>0 Gene number/Total gene number of S.reilianum 2: Percentage of FPKM>10 Gene=FPKM>10 Gene number/Total gene number of S.reilianum Total gene number of S. reilianum Genome:6673
