# Supplementary material for: Transcriptome Profiles of Sporisorium reilianum during the Early Infection of Resistant and Susceptible Maize Isogenic Lines
Source: J Fungi (Basel). 2021 Feb 19;7(2):150. doi: 10.3390/jof7020150 (PMC7922634; doi:10.3390/jof7020150)
Supplement: Supplementary file 1 [file jof-07-00150-s001.zip › Table S3. Total DEGs.xlsx]

## Sheet: Total DEGs annotation
Table S3.1 Annotation of total DEGs
Blast symbols and description: blast results to genome of Saccharomyces cerevisiae
AccID	log2FC-HZ4	log2FC-HZ4R	Blast_symbols	Blast_description	KOGtermID	KOGterm	KOGID	KOGdescription	Secreted
sr11355	12.8579	12.5016	N/A	N/A	N/A	N/A	N/A	N/A	Yes
sr11231	11.5774	11.6208	N/A	N/A	N/A	N/A	N/A	N/A	Yes
sr11352	11.4708	11.64	N/A	N/A	N/A	N/A	N/A	N/A	Yes
sr15690	11.3598	11.6339	N/A	N/A	N/A	N/A	N/A	N/A	Yes
sr15653	11.2919	11.4308	N/A	N/A	N/A	N/A	N/A	N/A	No
sr16550	11.2532	10.9826	N/A	N/A	N/A	N/A	N/A	N/A	Yes
sr12085	11.1134	11.1422	N/A	N/A	N/A	N/A	N/A	N/A	Yes
sr14387	10.8919	9.99148	N/A	N/A	N/A	N/A	N/A	N/A	Yes
sr13901	10.8149	10.3831	N/A	N/A	N/A	N/A	N/A	N/A	Yes
sr10069	10.7844	10.7616	N/A	N/A	N/A	N/A	N/A	N/A	Yes
sr16553	10.7369	10.2776	N/A	N/A	N/A	N/A	N/A	N/A	Yes
sr12086	10.6487	10.764	N/A	N/A	N/A	N/A	N/A	N/A	Yes
sr13869	10.6004	10.2149	N/A	N/A	N/A	N/A	N/A	N/A	Yes
sr16552	10.5646	9.99148	N/A	N/A	N/A	N/A	N/A	N/A	Yes
sr20004	10.5584	10.5566	N/A	N/A	N/A	N/A	N/A	N/A	Yes
sr11385	10.4715	10.688	N/A	N/A	N/A	N/A	N/A	N/A	Yes
sr13229	10.4637	10.5188	N/A	N/A	N/A	N/A	N/A	N/A	Yes
sr02614	10.4634	10.6402	N/A	N/A	N/A	N/A	N/A	N/A	Yes
sr14223	10.4526	10.3014	N/A	N/A	N/A	N/A	N/A	N/A	Yes
sr13458	10.3968	9.78004	N/A	N/A	N/A	N/A	N/A	N/A	Yes
sr14221	10.1205	9.96035	N/A	N/A	N/A	N/A	N/A	N/A	No
sr13835	10.1142	9.45364	N/A	N/A	N/A	N/A	N/A	N/A	Yes
sr14222	10.1054	10.2109	N/A	N/A	N/A	N/A	N/A	N/A	Yes
sr11400	10.0555	10.2213	N/A	N/A	N/A	N/A	N/A	N/A	Yes
sr16778	9.93865	10.0775	N/A	N/A	N/A	N/A	N/A	N/A	Yes
sr12761	9.90454	9.81836	N/A	N/A	N/A	N/A	N/A	N/A	Yes
sr13797	9.83625	9.50743	N/A	N/A	N/A	N/A	N/A	N/A	No
sr10432.2	9.81201	10.4965	N/A	N/A	N/A	N/A	N/A	N/A	Yes
sr16446	9.67427	8.81039	N/A	N/A	N/A	N/A	N/A	N/A	Yes
sr16482	9.65989	9.34972	FET5	Multicopper oxidase, integral membrane protein with similarity to Fet3p; may have a role in iron transport	KOG:Q	Secondary metabolites biosynthesis, transport and catabolism	KOG1263	Multicopper oxidases	Yes
sr13496	9.63796	9.46377	N/A	N/A	N/A	N/A	N/A	N/A	Yes
sr10766	9.5563	9.46739	N/A	N/A	N/A	N/A	N/A	N/A	Yes
sr10982	9.54163	9.37975	N/A	N/A	N/A	N/A	N/A	N/A	Yes
sr16701	9.38678	9.19847	RGT2	Plasma membrane high glucose sensor that regulates glucose transport; contains 12 predicted transmembrane segments and a long C-terminal tail required for induction of hexose transporters; RGT2 has a paralog, SNF3, that arose from the whole genome duplication	KOG:R	General function prediction only	KOG0254	Predicted transporter (major facilitator superfamily)	No
sr11227	9.36434	9.86618	N/A	N/A	N/A	N/A	N/A	N/A	Yes
sr16230	9.36294	9.36702	N/A	N/A	KOG:Q	Secondary metabolites biosynthesis, transport and catabolism	KOG1263	Multicopper oxidases	Yes
sr11232	9.34123	9.01877	N/A	N/A	N/A	N/A	N/A	N/A	Yes
sr11402	9.3198	9.06243	N/A	N/A	N/A	N/A	N/A	N/A	Yes
sr13836	9.29249	9.298	N/A	N/A	N/A	N/A	N/A	N/A	Yes
sr16075	9.21472	9.66573	N/A	N/A	N/A	N/A	N/A	N/A	Yes
sr15573	9.20126	9.28172	N/A	N/A	N/A	N/A	N/A	N/A	Yes
sr13522	9.20037	9.37594	N/A	N/A	N/A	N/A	N/A	N/A	Yes
sr16560	9.14466	9.1261	N/A	N/A	N/A	N/A	N/A	N/A	Yes
sr15255	9.13576	10.4058	N/A	N/A	N/A	N/A	N/A	N/A	No
sr10769	9.12252	8.57746	N/A	N/A	KOG:Q	Secondary metabolites biosynthesis, transport and catabolism	KOG0158	Cytochrome P450 CYP3/CYP5/CYP6/CYP9 subfamilies	No
sr11351	9.06363	9.18834	N/A	N/A	N/A	N/A	N/A	N/A	Yes
sr11102	8.99741	8.95231	N/A	N/A	N/A	N/A	N/A	N/A	Yes
sr10318	8.99388	8.63904	N/A	N/A	N/A	N/A	N/A	N/A	Yes
sr17138	8.98922	10.0186	N/A	N/A	N/A	N/A	N/A	N/A	Yes
sr14197	8.93397	8.77639	N/A	N/A	N/A	N/A	N/A	N/A	Yes
sr15068	8.91939	8.95088	N/A	N/A	N/A	N/A	N/A	N/A	No
sr14120	8.89491	8.89885	KRE6	Type II integral membrane protein required for beta-1,6 glucan biosynthesis; putative beta-glucan synthase; localizes to the ER, plasma membrane, sites of polarized growth and secretory vesicles; functionally redundant with Skn1p	KOG:M	Cell wall/membrane/envelope biogenesis	TWOG0133	Beta-glucan synthesis-associated protein	No
sr16823	8.86635	8.06302	N/A	N/A	N/A	N/A	N/A	N/A	Yes
sr02613	8.85548	9.00554	N/A	N/A	N/A	N/A	N/A	N/A	No
sr14464	8.81701	9.00767	TNA1	High affinity nicotinic acid plasma membrane permease, responsible for uptake of low levels of nicotinic acid; expression of the gene increases in the absence of extracellular nicotinic acid or para-aminobenzoate (PABA)	KOG:G	Carbohydrate transport and metabolism	KOG2533	Permease of the major facilitator superfamily	No
sr13413	8.74362	8.5605	N/A	N/A	N/A	N/A	N/A	N/A	No
sr16171	8.72699	8.56116	N/A	N/A	N/A	N/A	N/A	N/A	Yes
sr14274	8.71359	8.54374	N/A	N/A	N/A	N/A	N/A	N/A	Yes
sr14220	8.71074	8.56429	N/A	N/A	N/A	N/A	N/A	N/A	Yes
sr13524	8.70422	8.88296	N/A	N/A	N/A	N/A	N/A	N/A	Yes
sr12988	8.66873	8.38474	N/A	N/A	KOG:R	General function prediction only	KOG4245	Predicted metal-dependent hydrolase of the TIM-barrel fold	No
sr16064	8.55477	8.45031	N/A	N/A	N/A	N/A	N/A	N/A	Yes
sr10057	8.50995	8.6669	N/A	N/A	N/A	N/A	N/A	N/A	Yes
sr10065	8.50701	8.03075	N/A	N/A	N/A	N/A	N/A	N/A	Yes
sr20001	8.47668	8.50525	N/A	N/A	N/A	N/A	N/A	N/A	Yes
sr12911	8.46438	8.25219	N/A	N/A	KOG:X	Function unknown	LSE1731	A Unnamed protein	Yes
sr14296	8.46381	8.87577	N/A	N/A	N/A	N/A	N/A	N/A	Yes
sr13904	8.40031	7.60263	N/A	N/A	N/A	N/A	N/A	N/A	Yes
sr14043	8.38557	9.1781	N/A	N/A	KOG:I	Lipid transport and metabolism	KOG0140	Medium-chain acyl-CoA dehydrogenase	No
sr10532	8.36945	8.20072	N/A	N/A	N/A	N/A	N/A	N/A	Yes
sr14943	8.35159	8.09019	N/A	N/A	N/A	N/A	N/A	N/A	No
sr16775	8.31551	8.19481	N/A	N/A	N/A	N/A	N/A	N/A	Yes
sr15880	8.3027	7.90127	N/A	N/A	N/A	N/A	N/A	N/A	No
sr13367	8.27481	8.21318	N/A	N/A	N/A	N/A	N/A	N/A	Yes
sr11472	8.23032	8.19361	N/A	N/A	N/A	N/A	N/A	N/A	Yes
sr10315	8.21605	7.90127	N/A	N/A	N/A	N/A	N/A	N/A	Yes
sr11354.2	8.20858	8.57802	N/A	N/A	N/A	N/A	N/A	N/A	Yes
sr16561	8.18531	8.29912	N/A	N/A	N/A	N/A	N/A	N/A	Yes
sr10792.2	8.14003	7.98618	N/A	N/A	N/A	N/A	N/A	N/A	No
sr13523	8.0905	8.45635	N/A	N/A	N/A	N/A	N/A	N/A	Yes
sr13459	8.07533	8.13292	N/A	N/A	N/A	N/A	N/A	N/A	Yes
sr10077	7.9917	7.34907	N/A	N/A	N/A	N/A	N/A	N/A	Yes
sr14729	7.96551	7.36425	N/A	N/A	N/A	N/A	N/A	N/A	No
sr10059	7.96179	7.81073	N/A	N/A	N/A	N/A	N/A	N/A	Yes
sr12767	7.91247	7.46017	N/A	N/A	N/A	N/A	N/A	N/A	No
sr11154	7.89786	7.97902	N/A	N/A	N/A	N/A	N/A	N/A	No
sr13902	7.88283	7.44826	N/A	N/A	N/A	N/A	N/A	N/A	Yes
sr12002	7.87624	8.13993	N/A	N/A	N/A	N/A	N/A	N/A	Yes
sr13420	7.8652	0	N/A	N/A	N/A	N/A	N/A	N/A	Yes
sr11908	7.84739	7.53011	N/A	N/A	N/A	N/A	N/A	N/A	No
sr16445	7.84513	0	N/A	N/A	N/A	N/A	N/A	N/A	Yes
sr10918.2	7.8021	7.88494	N/A	N/A	N/A	N/A	N/A	N/A	Yes
sr16759	7.7967	8.67859	N/A	N/A	N/A	N/A	N/A	N/A	Yes
sr12589	7.78664	8.48562	FKH2	Forkhead family transcription factor; plays a major role in the expression of G2/M phase genes; positively regulates transcriptional elongation; negative role in chromatin silencing at HML and HMR; substrate of the Cdc28p/Clb5p kinase; FKH2 has a paralog, FKH1, that arose from the whole genome duplication	KOG:K	Transcription	KOG2294	Transcription factor of the Forkhead/HNF3 family	No
sr13927	7.77985	7.82873	N/A	N/A	N/A	N/A	N/A	N/A	Yes
sr12084	7.75095	6.51436	N/A	N/A	N/A	N/A	N/A	N/A	Yes
sr10433	7.74676	9.23201	N/A	N/A	N/A	N/A	N/A	N/A	Yes
sr14941	7.73198	7.19205	N/A	N/A	N/A	N/A	N/A	N/A	Yes
sr15070	7.73051	7.68071	DIP5	Dicarboxylic amino acid permease; mediates high-affinity and high-capacity transport of L-glutamate and L-aspartate; also a transporter for Gln, Asn, Ser, Ala, and Gly; relocalizes from plasma membrane to vacuole upon DNA replication stress	KOG:E	Amino acid transport and metabolism	KOG1286	Amino acid transporters	No
sr13345	7.70411	7.71718	ECM38	Gamma-glutamyltranspeptidase, major glutathione-degrading enzyme; involved in detoxification of electrophilic xenobiotics; expression induced mainly by nitrogen starvation	KOG:E	Amino acid transport and metabolism	KOG2410	Gamma-glutamyltransferase	Yes
sr10916.2	7.70071	0	N/A	N/A	N/A	N/A	N/A	N/A	Yes
sr12866	7.697	7.8511	CDA1	Chitin deacetylase, together with Cda2p involved in the biosynthesis ascospore wall component, chitosan; required for proper rigidity of the ascospore wall	KOG:X	Function unknown	LSE2279	Y Unnamed protein	Yes
sr14168	7.67157	7.50235	N/A	N/A	N/A	N/A	N/A	N/A	Yes
sr12781	7.60904	0	N/A	N/A	N/A	N/A	N/A	N/A	No
sr13131	7.57155	7.51956	N/A	N/A	KOG:G	Carbohydrate transport and metabolism	KOG2566	Beta-glucocerebrosidase	Yes
sr16247	7.55678	7.65895	N/A	N/A	N/A	N/A	N/A	N/A	Yes
sr10316	7.52717	7.47051	N/A	N/A	N/A	N/A	N/A	N/A	Yes
sr11457	7.52558	7.75454	TNA1	High affinity nicotinic acid plasma membrane permease, responsible for uptake of low levels of nicotinic acid; expression of the gene increases in the absence of extracellular nicotinic acid or para-aminobenzoate (PABA)	KOG:G	Carbohydrate transport and metabolism	KOG2533	Permease of the major facilitator superfamily	No
sr10529	7.52185	7.82286	N/A	N/A	N/A	N/A	N/A	N/A	Yes
sr14215	7.48907	7.95237	ZAP1	Zinc-regulated transcription factor; binds to zinc-responsive promoters to induce transcription of certain genes in presence of zinc, represses other genes in low zinc; regulates its own transcription; contains seven zinc-finger domains	KOG:R	General function prediction only	KOG1721	FOG: Zn-finger	No
sr14508	7.48126	7.43703	N/A	N/A	KOG:M	Cell wall/membrane/envelope biogenesis	LSE0024	A Pectinesterase	Yes
sr12093	7.44324	0	N/A	N/A	KOG:P	Inorganic ion transport and metabolism	KOG0252	Inorganic phosphate transporter	No
sr16559	7.42773	0	N/A	N/A	N/A	N/A	N/A	N/A	Yes
sr10528	7.42223	7.35614	N/A	N/A	N/A	N/A	N/A	N/A	No
sr12897	7.40425	7.07715	N/A	N/A	N/A	N/A	N/A	N/A	Yes
sr13379	7.39953	6.94482	N/A	N/A	N/A	N/A	N/A	N/A	Yes
sr06403.2	7.38921	7.16772	N/A	N/A	KOG:R	General function prediction only	KOG0255	Synaptic vesicle transporter SVOP and related transporters (major facilitator superfamily)	No
sr16428	7.37279	7.17166	N/A	N/A	N/A	N/A	N/A	N/A	No
sr14942	7.3539	0	N/A	N/A	N/A	N/A	N/A	N/A	No
sr10312	7.34388	0	N/A	N/A	N/A	N/A	N/A	N/A	Yes
sr17153	7.34054	7.26148	N/A	N/A	N/A	N/A	N/A	N/A	No
sr12431	7.31012	7.05519	N/A	N/A	N/A	N/A	N/A	N/A	Yes
sr16173	7.30699	0	N/A	N/A	N/A	N/A	N/A	N/A	No
sr11003	7.27042	8.11616	N/A	N/A	N/A	N/A	N/A	N/A	Yes
sr15254	7.24499	6.83995	FUR4	Plasma membrane localized uracil permease; expression is tightly regulated by uracil levels and environmental cues; conformational alterations induced by unfolding or substrate binding result in Rsp5p-mediated ubiquitination and degradation	KOG:F	Nucleotide transport and metabolism	KOG2466	Uridine permease/thiamine transporter/allantoin transport	No
sr10058	7.22017	0	N/A	N/A	N/A	N/A	N/A	N/A	Yes
sr06444	7.21843	6.9385	N/A	N/A	N/A	N/A	N/A	N/A	Yes
sr11132	7.21415	7.6113	N/A	N/A	N/A	N/A	N/A	N/A	Yes
sr14899	7.2082	0	N/A	N/A	N/A	N/A	N/A	N/A	No
sr15246	7.20248	0	N/A	N/A	N/A	N/A	N/A	N/A	No
sr13833	7.18431	6.66951	N/A	N/A	N/A	N/A	N/A	N/A	Yes
sr11233	7.15891	7.47085	N/A	N/A	N/A	N/A	N/A	N/A	Yes
sr12999	7.10968	7.05001	N/A	N/A	KOG:O	Posttranslational modification, protein turnover, chaperones	KOG1339	Aspartyl protease	Yes
sr13209	7.09559	7.42221	N/A	N/A	N/A	N/A	N/A	N/A	Yes
sr10314	7.05834	0	N/A	N/A	N/A	N/A	N/A	N/A	No
sr13414	7.03677	6.4584	N/A	N/A	N/A	N/A	N/A	N/A	No
sr14898	7.0264	7.88722	JLP1	Fe(II)-dependent sulfonate/alpha-ketoglutarate dioxygenase, involved in sulfonate catabolism for use as a sulfur source; contains sequence that resembles a J domain (typified by the E. coli DnaJ protein); induced by sulphur starvation	N/A	N/A	N/A	N/A	No
sr12345	6.94872	0	N/A	N/A	N/A	N/A	N/A	N/A	No
sr11401	6.93362	0	N/A	N/A	N/A	N/A	N/A	N/A	Yes
sr14173	6.93362	0	N/A	N/A	N/A	N/A	N/A	N/A	No
sr12788	6.92387	6.92215	N/A	N/A	N/A	N/A	N/A	N/A	No
sr11293	6.91739	6.54559	N/A	N/A	N/A	N/A	N/A	N/A	Yes
sr16289	6.91521	7.07467	STL1	Glycerol proton symporter of the plasma membrane, subject to glucose-induced inactivation, strongly but transiently induced when cells are subjected to osmotic shock	KOG:R	General function prediction only	KOG0254	Predicted transporter (major facilitator superfamily)	No
sr16596	6.91266	7.8314	OPT1	Proton-coupled oligopeptide transporter of the plasma membrane; also transports glutathione and phytochelatin; member of the OPT family	KOG:T	Signal transduction mechanisms	KOG2262	Sexual differentiation process protein ISP4	No
sr11238	6.91033	6.52326	N/A	N/A	N/A	N/A	N/A	N/A	Yes
sr15229	6.89216	6.88979	N/A	N/A	N/A	N/A	N/A	N/A	No
sr15230	6.88227	6.74257	PRY3	Cell wall-associated protein involved in export of acetylated sterols; member of the CAP protein superfamily (cysteine-rich secretory proteins (CRISP), antigen 5, and pathogenesis related 1 proteins); role in mating efficiency; expression of full-length transcript is daughter cell-specific; in response to alpha factor, a short transcript starting at +452 is expressed and the long form is represse…	KOG:S	Function unknown	KOG3017	Defense-related protein containing SCP domain	Yes
sr11226	6.86246	6.74006	N/A	N/A	N/A	N/A	N/A	N/A	No
sr10767	6.83743	6.50086	N/A	N/A	N/A	N/A	N/A	N/A	Yes
Glo2	6.83297	6.20607	N/A	N/A	KOG:S	Function unknown	LSE0048	A Uncharacterized protein	No
sr10317	6.82321	0	N/A	N/A	N/A	N/A	N/A	N/A	Yes
sr15147	6.8051	6.85749	N/A	N/A	N/A	N/A	N/A	N/A	Yes
sr13905	6.77687	6.55436	N/A	N/A	N/A	N/A	N/A	N/A	Yes
sr11572	6.76422	6.00315	N/A	N/A	N/A	N/A	N/A	N/A	Yes
sr14094	6.7459	6.51525	ITR1	Myo-inositol transporter; member of the sugar transporter superfamily; expression is repressed by inositol and choline via Opi1p and derepressed via Ino2p and Ino4p; relative distribution to the vacuole increases upon DNA replication stress; ITR1 has a paralog, ITR2, that arose from the whole genome duplication	KOG:R	General function prediction only	KOG0254	Predicted transporter (major facilitator superfamily)	No
sr15584	6.71083	6.80011	N/A	N/A	N/A	N/A	N/A	N/A	Yes
sr10694	6.68678	6.36743	DAL5	Allantoate permease; ureidosuccinate permease; also transports dipeptides, though with lower affinity than for allantoate and ureidosuccinate; expression is constitutive but sensitive to nitrogen catabolite repression	KOG:G	Carbohydrate transport and metabolism	KOG2533	Permease of the major facilitator superfamily	No
sr16396	6.67891	0	N/A	N/A	N/A	N/A	N/A	N/A	No
sr13382	6.67051	7.34907	N/A	N/A	N/A	N/A	N/A	N/A	Yes
sr11983	6.64293	6.37642	N/A	N/A	KOG:G	Carbohydrate transport and metabolism	KOG2499	Beta-N-acetylhexosaminidase	Yes
sr15319	6.63252	0	N/A	N/A	N/A	N/A	N/A	N/A	No
sr14083	6.61697	6.34841	N/A	N/A	N/A	N/A	N/A	N/A	Yes
sr15067	6.60328	0	N/A	N/A	KOG:G	Carbohydrate transport and metabolism	KOG2366	Alpha-D-galactosidase (melibiase)	Yes
sr11100	6.59228	5.74549	N/A	N/A	N/A	N/A	N/A	N/A	Yes
sr10310	6.58526	0	N/A	N/A	N/A	N/A	N/A	N/A	Yes
sr10308	6.58436	6.54505	N/A	N/A	N/A	N/A	N/A	N/A	Yes
sr10060	6.57255	7.34998	N/A	N/A	N/A	N/A	N/A	N/A	No
Ump2	6.56585	6.44895	MEP2	Ammonium permease involved in regulation of pseudohyphal growth; belongs to a ubiquitous family of cytoplasmic membrane proteins that transport only ammonium (NH4+); expression is under the nitrogen catabolite repression regulation	KOG:P	Inorganic ion transport and metabolism	KOG0682	Ammonia permease	No
sr16869	6.52764	6.7871	N/A	N/A	KOG:G	Carbohydrate transport and metabolism	TWOG0186	Predicted beta-D-xylosidase	No
sr13183	6.52436	6.42319	N/A	N/A	N/A	N/A	N/A	N/A	No
sr10430.2	6.52336	0	N/A	N/A	N/A	N/A	N/A	N/A	No
sr12856	6.50831	7.67747	N/A	N/A	N/A	N/A	N/A	N/A	Yes
sr13374	6.45987	6.52575	N/A	N/A	N/A	N/A	N/A	N/A	Yes
sr20012	6.43863	0	N/A	N/A	N/A	N/A	N/A	N/A	No
sr15971	6.43461	6.90307	N/A	N/A	N/A	N/A	N/A	N/A	No
sr12063	6.38992	6.06523	N/A	N/A	N/A	N/A	N/A	N/A	No
sr11947	6.38461	6.29993	N/A	N/A	N/A	N/A	N/A	N/A	Yes
sr15333	6.3623	0	N/A	N/A	N/A	N/A	N/A	N/A	No
sr13375	6.34851	0	N/A	N/A	N/A	N/A	N/A	N/A	Yes
sr15309	6.28143	6.34473	N/A	N/A	N/A	N/A	N/A	N/A	Yes
sr10702	6.27305	6.12633	SUC2	Invertase, sucrose hydrolyzing enzyme; a secreted, glycosylated form is regulated by glucose repression, and an intracellular, nonglycosylated enzyme is produced constitutively	KOG:G	Carbohydrate transport and metabolism	KOG0228	Beta-fructofuranosidase (invertase)	Yes
sr11817	6.2468	5.49452	N/A	N/A	N/A	N/A	N/A	N/A	Yes
sr13490	6.24087	0	N/A	N/A	N/A	N/A	N/A	N/A	Yes
sr16146	6.24087	0	N/A	N/A	KOG:J	Translation, ribosomal structure and biogenesis	KOG1488	Translational repressor Pumilio/PUF3 and related RNA-binding proteins (Puf superfamily)	No
sr15916	6.17169	0	N/A	N/A	N/A	N/A	N/A	N/A	No
sr12809	6.16396	6.23302	N/A	N/A	N/A	N/A	N/A	N/A	Yes
sr13419	6.16215	0	N/A	N/A	N/A	N/A	N/A	N/A	Yes
sr17215	6.14173	5.88125	N/A	N/A	N/A	N/A	N/A	N/A	No
sr10431.2	6.12949	7.0065	N/A	N/A	N/A	N/A	N/A	N/A	Yes
sr11101	6.07621	6.38798	N/A	N/A	N/A	N/A	N/A	N/A	Yes
sr10770	6.07093	5.96631	N/A	N/A	N/A	N/A	N/A	N/A	Yes
sr16578	6.07002	5.73702	N/A	N/A	N/A	N/A	N/A	N/A	No
sr16113	6.05886	5.48738	N/A	N/A	N/A	N/A	N/A	N/A	Yes
sr14386	6.05239	0	N/A	N/A	N/A	N/A	N/A	N/A	Yes
sr13525	6.02801	6.74341	N/A	N/A	N/A	N/A	N/A	N/A	Yes
sr12972	6.01977	6.45413	N/A	N/A	N/A	N/A	N/A	N/A	No
sr11982	6.00559	6.3572	N/A	N/A	KOG:I	Lipid transport and metabolism	KOG0139	Short-chain acyl-CoA dehydrogenase	No
sr16558	5.99405	6.21434	N/A	N/A	N/A	N/A	N/A	N/A	Yes
sr12013	5.96398	6.19123	FEN2	Plasma membrane H+-pantothenate symporter; confers sensitivity to the antifungal agent fenpropimorph; relocalizes from vacuole to cytoplasm upon DNA replication stress	KOG:G	Carbohydrate transport and metabolism	KOG2533	Permease of the major facilitator superfamily	No
sr16270	5.95618	6.07174	N/A	N/A	N/A	N/A	N/A	N/A	No
sr11130	5.95321	5.8602	N/A	N/A	N/A	N/A	N/A	N/A	Yes
sr12760	5.94918	5.94268	N/A	N/A	N/A	N/A	N/A	N/A	No
sr13903	5.94687	0	N/A	N/A	N/A	N/A	N/A	N/A	Yes
sr10711.2	5.93856	6.18869	N/A	N/A	KOG:G	Carbohydrate transport and metabolism	KOG2431	1, 2-alpha-mannosidase	Yes
sr14794	5.86923	6.35498	STL1	Glycerol proton symporter of the plasma membrane, subject to glucose-induced inactivation, strongly but transiently induced when cells are subjected to osmotic shock	KOG:R	General function prediction only	KOG0254	Predicted transporter (major facilitator superfamily)	No
sr15149	5.86317	6.86687	N/A	N/A	N/A	N/A	N/A	N/A	Yes
sr13906	5.82817	5.78075	N/A	N/A	N/A	N/A	N/A	N/A	No
sr16461	5.81718	6.27073	N/A	N/A	N/A	N/A	N/A	N/A	Yes
sr10429.2	5.81044	5.82757	N/A	N/A	N/A	N/A	N/A	N/A	Yes
sr15135	5.8032	0	N/A	N/A	N/A	N/A	N/A	N/A	No
sr13860	5.79899	0	N/A	N/A	KOG:C	Energy production and conversion	KOG0756	Mitochondrial tricarboxylate/dicarboxylate carrier proteins	No
sr15806	5.77956	6.17122	N/A	N/A	KOG:K	Transcription	KOG0849	Transcription factor PRD and related proteins, contain PAX and HOX domains	No
sr14940	5.75111	5.18044	N/A	N/A	N/A	N/A	N/A	N/A	No
sr14948	5.74948	5.82265	N/A	N/A	N/A	N/A	N/A	N/A	Yes
Acu1	5.74834	0	N/A	N/A	KOG:P	Inorganic ion transport and metabolism	KOG0203	Na+/K+ ATPase, alpha subunit	No
sr10801	5.6793	6.55622	N/A	N/A	N/A	N/A	N/A	N/A	No
sr14151	5.67253	0	N/A	N/A	N/A	N/A	N/A	N/A	No
sr12780	5.64184	5.98955	N/A	N/A	N/A	N/A	N/A	N/A	Yes
sr10565.2	5.62818	5.25512	N/A	N/A	KOG:R	General function prediction only	KOG1075	FOG: Reverse transcriptase	No
sr13534	5.61284	5.25941	N/A	N/A	N/A	N/A	N/A	N/A	No
sr14385	5.57386	5.2871	N/A	N/A	N/A	N/A	N/A	N/A	Yes
sr15386	5.5691	5.80172	N/A	N/A	KOG:G	Carbohydrate transport and metabolism	KOG2366	Alpha-D-galactosidase (melibiase)	Yes
sr13861	5.56307	0	N/A	N/A	N/A	N/A	N/A	N/A	No
sr15137	5.45288	4.97959	N/A	N/A	KOG:R	General function prediction only	KOG1516	Carboxylesterase and related proteins	No
sr10978	5.4319	5.38834	N/A	N/A	N/A	N/A	N/A	N/A	No
sr13508	5.41235	4.53184	N/A	N/A	N/A	N/A	N/A	N/A	No
sr13533	5.41109	5.22594	N/A	N/A	N/A	N/A	N/A	N/A	No
sr13384	5.36703	5.87667	N/A	N/A	KOG:C	Energy production and conversion	KOG1231	Proteins containing the FAD binding domain	No
sr12087	5.30201	5.31473	N/A	N/A	N/A	N/A	N/A	N/A	Yes
sr12798	5.23933	4.35359	N/A	N/A	KOG:Q	Secondary metabolites biosynthesis, transport and catabolism	KOG0157	Cytochrome P450 CYP4/CYP19/CYP26 subfamilies	No
sr14793	5.23776	0	N/A	N/A	N/A	N/A	N/A	N/A	No
sr13859	5.23436	4.45251	HXT3	Low affinity glucose transporter of the major facilitator superfamily; expression is induced in low or high glucose conditions; HXT3 has a paralog, HXT5, that arose from the whole genome duplication	KOG:R	General function prediction only	KOG0254	Predicted transporter (major facilitator superfamily)	No
sr14126	5.23127	4.96442	CDC33	mRNA cap binding protein and translation initiation factor eIF4E; the eIF4E-cap complex is responsible for mediating cap-dependent mRNA translation via interactions with translation initiation factor eIF4G (Tif4631p or Tif4632p); protein abundance increases in response to DNA replication stress; mutants are defective for adhesion and pseudohyphal growth	KOG:J	Translation, ribosomal structure and biogenesis	KOG1669	Predicted mRNA cap-binding protein related to eIF-4E	No
sr16636	5.22993	5.38004	PUT4	Proline permease, required for high-affinity transport of proline; also transports the toxic proline analog azetidine-2-carboxylate (AzC); PUT4 transcription is repressed in ammonia-grown cells	KOG:E	Amino acid transport and metabolism	KOG1286	Amino acid transporters	No
sr10050	5.22649	0	N/A	N/A	N/A	N/A	N/A	N/A	Yes
sr12947	5.22395	5.4122	N/A	N/A	N/A	N/A	N/A	N/A	Yes
sr12377	5.22198	5.31608	FRK1	Protein kinase of unknown cellular role; green fluorescent protein (GFP)-fusion protein localizes to the cytoplasm; interacts with rRNA transcription and ribosome biogenesis factors and the long chain fatty acyl-CoA synthetase Faa3p; FRK1 has a paralog, KIN4, that arose from the whole genome duplication	KOG:T	Signal transduction mechanisms	KOG0583	Serine/threonine protein kinase	No
sr10759	5.21992	5.0908	N/A	N/A	N/A	N/A	N/A	N/A	Yes
sr13917	5.1979	5.27575	N/A	N/A	N/A	N/A	N/A	N/A	Yes
sr16666	5.18228	5.83402	N/A	N/A	KOG:Q	Secondary metabolites biosynthesis, transport and catabolism	KOG0143	Iron/ascorbate family oxidoreductases	No
sr13434	5.17833	5.39809	N/A	N/A	N/A	N/A	N/A	N/A	Yes
sr00846.2	5.17639	4.63481	N/A	N/A	N/A	N/A	N/A	N/A	Yes
sr14242	5.16187	0	N/A	N/A	KOG:R	General function prediction only	KOG1238	Glucose dehydrogenase/choline dehydrogenase/mandelonitrile lyase (GMC oxidoreductase family)	Yes
sr13433	5.12099	5.20554	N/A	N/A	N/A	N/A	N/A	N/A	No
sr11240	5.10457	5.03735	N/A	N/A	N/A	N/A	N/A	N/A	No
sr06406	5.0177	5.4414	N/A	N/A	N/A	N/A	N/A	N/A	No
sr16562	5.00407	4.80516	SUL1	High affinity sulfate permease of the SulP anion transporter family; sulfate uptake is mediated by specific sulfate transporters Sul1p and Sul2p, which control the concentration of endogenous activated sulfate intermediates	KOG:P	Inorganic ion transport and metabolism	KOG0236	Sulfate/bicarbonate/oxalate exchanger SAT-1 and related transporters (SLC26 family)	No
sr13834	4.98374	0	N/A	N/A	N/A	N/A	N/A	N/A	Yes
sr12823	4.96159	4.82732	FOX2	Multifunctional enzyme of the peroxisomal fatty acid beta-oxidation pathway; has 3-hydroxyacyl-CoA dehydrogenase and enoyl-CoA hydratase activities	KOG:I	Lipid transport and metabolism	KOG1206	Peroxisomal multifunctional beta-oxidation protein and related enzymes	No
sr15459	4.89057	0	N/A	N/A	KOG:E	Amino acid transport and metabolism	KOG2348	Urea transporter	No
sr10906	4.86545	4.16318	N/A	N/A	N/A	N/A	N/A	N/A	Yes
sr11239.2	4.86426	3.63023	N/A	N/A	N/A	N/A	N/A	N/A	No
sr16437	4.85815	4.57725	N/A	N/A	KOG:Q	Secondary metabolites biosynthesis, transport and catabolism	KOG1399	Flavin-containing monooxygenase	No
sr13376	4.81297	4.2702	N/A	N/A	N/A	N/A	N/A	N/A	Yes
sr15650	4.80289	3.58605	N/A	N/A	N/A	N/A	N/A	N/A	No
sr16207	4.79886	4.11149	N/A	N/A	N/A	N/A	N/A	N/A	Yes
sr11022	4.79685	4.96452	N/A	N/A	KOG:R	General function prediction only	KOG1721	FOG: Zn-finger	No
sr11234.2	4.73089	5.37088	N/A	N/A	N/A	N/A	N/A	N/A	Yes
sr10412	4.72417	0	N/A	N/A	N/A	N/A	N/A	N/A	No
sr15193	4.66951	4.55023	N/A	N/A	N/A	N/A	N/A	N/A	Yes
Rep1	4.65199	4.78735	N/A	N/A	N/A	N/A	N/A	N/A	No
sr15133	4.6191	4.68544	N/A	N/A	N/A	N/A	N/A	N/A	No
sr15475	4.60964	5.32667	N/A	N/A	N/A	N/A	N/A	N/A	No
sr13823	4.58505	4.18414	N/A	N/A	N/A	N/A	N/A	N/A	No
sr16877	4.53755	4.46181	N/A	N/A	N/A	N/A	N/A	N/A	Yes
sr16874	4.51506	4.50172	N/A	N/A	N/A	N/A	N/A	N/A	No
sr14419	4.50252	0	N/A	N/A	KOG:Q	Secondary metabolites biosynthesis, transport and catabolism	KOG1399	Flavin-containing monooxygenase	No
sr12029	4.50059	4.63017	N/A	N/A	N/A	N/A	N/A	N/A	No
sr15486	4.48808	4.51227	N/A	N/A	N/A	N/A	N/A	N/A	No
sr12118	4.4414	4.37375	N/A	N/A	N/A	N/A	N/A	N/A	No
sr15012	4.44025	0	N/A	N/A	KOG:R	General function prediction only	KOG0725	Reductases with broad range of substrate specificities	No
sr14635	4.41155	0	N/A	N/A	KOG:F	Nucleotide transport and metabolism	KOG1018	Cytosine deaminase FCY1 and related enzymes	Yes
sr16223	4.3128	4.98096	N/A	N/A	KOG:T	Signal transduction mechanisms	TWOG0048	Predicted GTPase activating protein	No
sr15852	4.26176	4.09622	OSM1	Fumarate reductase, catalyzes the reduction of fumarate to succinate; required for the reoxidation of intracellular NADH under anaerobic conditions; mutations cause osmotic sensitivity; OSM1 has a paralog, FRD1, that arose from the whole genome duplication	KOG:C	Energy production and conversion	KOG2404	Fumarate reductase, flavoprotein subunit	No
sr16573	4.26097	2.70306	ADH7	NADPH-dependent medium chain alcohol dehydrogenase with broad substrate specificity; member of the cinnamyl family of alcohol dehydrogenases; may be involved in fusel alcohol synthesis or in aldehyde tolerance	KOG:Q	Secondary metabolites biosynthesis, transport and catabolism	KOG0023	Alcohol dehydrogenase, class V	No
sr16572	4.2244	4.13391	MCH2	Protein with similarity to mammalian monocarboxylate permeases, which are involved in transport of monocarboxylic acids across the plasma membrane; mutant is not deficient in monocarboxylate transport	KOG:G	Carbohydrate transport and metabolism	KOG2504	Monocarboxylate transporter	No
sr13799	4.20796	0	N/A	N/A	KOG:G	Carbohydrate transport and metabolism	KOG1065	Maltase glucoamylase and related hydrolases, glycosyl hydrolase family 31	Yes
sr11519	4.20678	0	N/A	N/A	KOG:D	Cell cycle control, cell division, chromosome partitioning	KOG1213	Sister chromatid cohesion complex Cohesin, subunit RAD21/SCC1	No
sr15684	4.20659	4.56943	ADP1	Putative ATP-dependent permease of the ABC transporter family of proteins	KOG:Q	Secondary metabolites biosynthesis, transport and catabolism	KOG0061	Transporter, ABC superfamily (Breast cancer resistance protein)	No
sr15612	4.16395	0	N/A	N/A	N/A	N/A	N/A	N/A	No
sr14952	4.15912	3.94224	Z28276	Putative protein of unknown function	KOG:T	Signal transduction mechanisms	KOG2641	Predicted seven transmembrane receptor - rhodopsin family	No
sr13343	4.14924	4.39822	N/A	N/A	N/A	N/A	N/A	N/A	Yes
sr15972	4.14268	0	N/A	N/A	KOG:G	Carbohydrate transport and metabolism	KOG2533	Permease of the major facilitator superfamily	No
sr13808	4.13094	4.4422	N/A	N/A	KOG:R	General function prediction only	KOG0594	Protein kinase PCTAIRE and related kinases	No
sr20010	4.06637	3.38076	N/A	N/A	N/A	N/A	N/A	N/A	No
sr15892	4.04909	4.24092	N/A	N/A	N/A	N/A	N/A	N/A	No
sr13313	4.03879	4.6281	N/A	N/A	N/A	N/A	N/A	N/A	No
sr14177	4.01679	0	N/A	N/A	KOG:R	General function prediction only	KOG0254	Predicted transporter (major facilitator superfamily)	No
sr14395	3.99548	0	N/A	N/A	N/A	N/A	N/A	N/A	No
sr13862	3.98325	3.98501	N/A	N/A	KOG:X	Function unknown	TWOG0419	Unnamed protein	No
sr13942	3.95661	3.81249	ADH7	NADPH-dependent medium chain alcohol dehydrogenase with broad substrate specificity; member of the cinnamyl family of alcohol dehydrogenases; may be involved in fusel alcohol synthesis or in aldehyde tolerance	KOG:Q	Secondary metabolites biosynthesis, transport and catabolism	KOG0023	Alcohol dehydrogenase, class V	No
sr11235.2	3.92244	0	N/A	N/A	N/A	N/A	N/A	N/A	Yes
sr16601	3.92067	0	N/A	N/A	KOG:R	General function prediction only	KOG0254	Predicted transporter (major facilitator superfamily)	No
sr10863	3.91667	0	N/A	N/A	N/A	N/A	N/A	N/A	No
sr13898	3.91098	3.72873	N/A	N/A	N/A	N/A	N/A	N/A	Yes
sr16093	3.90292	0	N/A	N/A	N/A	N/A	N/A	N/A	No
sr15596	3.89704	2.67231	N/A	N/A	KOG:O	Posttranslational modification, protein turnover, chaperones	KOG0406	Glutathione S-transferase	No
sr12937	3.85003	3.42676	N/A	N/A	N/A	N/A	N/A	N/A	Yes
sr16112	3.83812	3.30054	N/A	N/A	N/A	N/A	N/A	N/A	Yes
sr06409	3.83228	0	N/A	N/A	KOG:R	General function prediction only	KOG1573	Aldehyde reductase	No
sr14124	3.79921	4.61086	N/A	N/A	N/A	N/A	N/A	N/A	Yes
sr16275	3.78389	3.94493	N/A	N/A	N/A	N/A	N/A	N/A	No
sr13536	3.77252	3.86868	N/A	N/A	N/A	N/A	N/A	N/A	No
sr14338	3.76893	3.94343	DIP5	Dicarboxylic amino acid permease; mediates high-affinity and high-capacity transport of L-glutamate and L-aspartate; also a transporter for Gln, Asn, Ser, Ala, and Gly; relocalizes from plasma membrane to vacuole upon DNA replication stress	KOG:E	Amino acid transport and metabolism	KOG1286	Amino acid transporters	No
sr15716	3.75564	4.89899	N/A	N/A	KOG:S	Function unknown	KOG3098	Uncharacterized conserved protein	No
sr14442	3.75326	3.32075	N/A	N/A	KOG:C	Energy production and conversion	TWOG0962	Glycolate oxidase	No
sr14544	3.74645	3.35774	N/A	N/A	KOG:R	General function prediction only	KOG1238	Glucose dehydrogenase/choline dehydrogenase/mandelonitrile lyase (GMC oxidoreductase family)	Yes
sr14040	3.73482	0	N/A	N/A	N/A	N/A	N/A	N/A	Yes
sr11237	3.70117	3.12109	N/A	N/A	N/A	N/A	N/A	N/A	Yes
sr14637	3.69405	4.06788	LYP1	Lysine permease; one of three amino acid permeases (Alp1p, Can1p, Lyp1p) responsible for uptake of cationic amino acids	KOG:E	Amino acid transport and metabolism	KOG1286	Amino acid transporters	No
sr06414	3.68548	3.01969	TUB3	High-affinity inorganic phosphate (Pi) transporter and low-affinity manganese transporter; regulated by Pho4p and Spt7p; mutation confers resistance to arsenate; exit from the ER during maturation requires Pho86p; cells overexpressing Pho84p accumulate heavy metals but do not develop symptoms of metal toxicity	KOG:P	Inorganic ion transport and metabolism	KOG0252	Inorganic phosphate transporter	No
sr10848	3.65901	3.85621	N/A	N/A	N/A	N/A	N/A	N/A	Yes
sr15792	3.65749	3.35451	N/A	N/A	N/A	N/A	N/A	N/A	Yes
sr11133	3.60746	3.48534	N/A	N/A	N/A	N/A	N/A	N/A	Yes
sr11376	3.55732	0	N/A	N/A	KOG:C	Energy production and conversion	KOG0134	NADH:flavin oxidoreductase/12-oxophytodienoate reductase	No
sr16754	3.55284	3.83007	N/A	N/A	N/A	N/A	N/A	N/A	No
sr14178	3.53991	2.30735	N/A	N/A	N/A	N/A	N/A	N/A	No
sr11637	3.52168	3.57521	ACS2	Acetyl-coA synthetase isoform which, along with Acs1p, is the nuclear source of acetyl-coA for histone acetylation; mutants affect global transcription; required for growth on glucose; expressed under anaerobic conditions	KOG:I	Lipid transport and metabolism	KOG1175	Acyl-CoA synthetase	No
sr13672	3.45399	4.64772	DUR3	Plasma membrane transporter for both urea and polyamines, expression is highly sensitive to nitrogen catabolite repression and induced by allophanate, the last intermediate of the allantoin degradative pathway	KOG:E	Amino acid transport and metabolism	KOG2348	Urea transporter	No
sr13980	3.43405	3.7527	N/A	N/A	KOG:W	Extracellular structures	KOG3544	Collagens (type IV and type XIII), and related proteins	Yes
sr16316	3.42118	3.85241	N/A	N/A	N/A	N/A	N/A	N/A	No
sr11389	3.41154	0	N/A	N/A	N/A	N/A	N/A	N/A	No
sr10640	3.40617	0	N/A	N/A	KOG:R	General function prediction only	KOG1196	Predicted NAD-dependent oxidoreductase	No
sr10621	3.39546	3.45907	N/A	N/A	N/A	N/A	N/A	N/A	No
sr11151.2	3.36765	4.16909	N/A	N/A	KOG:G	Carbohydrate transport and metabolism	KOG0228	Beta-fructofuranosidase (invertase)	No
sr11265	3.36298	2.93573	N/A	N/A	N/A	N/A	N/A	N/A	Yes
sr16698	3.3563	0	N/A	N/A	KOG:R	General function prediction only	KOG1516	Carboxylesterase and related proteins	Yes
sr11398	3.34692	3.79901	N/A	N/A	N/A	N/A	N/A	N/A	No
sr15566	3.3464	0	N/A	N/A	KOG:G	Carbohydrate transport and metabolism	KOG2504	Monocarboxylate transporter	No
sr16431	3.31446	2.60775	N/A	N/A	KOG:R	General function prediction only	KOG1721	FOG: Zn-finger	No
sr13139	3.27158	0	N/A	N/A	KOG:C	Energy production and conversion	KOG2614	Kynurenine 3-monooxygenase and related flavoprotein monooxygenases	No
sr13813	3.26582	3.60251	N/A	N/A	N/A	N/A	N/A	N/A	Yes
sr10147.2	3.2328	3.01117	N/A	N/A	N/A	N/A	N/A	N/A	No
sr13000	3.22367	3.34235	N/A	N/A	N/A	N/A	N/A	N/A	No
sr11931	3.21192	3.45811	N/A	N/A	KOG:X	Function unknown	TWOG0251	Unnamed protein	No
sr11819	3.17241	2.54665	N/A	N/A	N/A	N/A	N/A	N/A	No
sr13138	3.14512	0	N/A	N/A	KOG:G	Carbohydrate transport and metabolism	KOG2230	Predicted beta-mannosidase	Yes
sr16715	3.14032	3.55733	N/A	N/A	N/A	N/A	N/A	N/A	No
sr16052	3.13863	3.65551	PSR2	Functionally redundant Psr1p homolog, a plasma membrane phosphatase involved in the general stress response; required with Psr1p and Whi2p for full activation of STRE-mediated gene expression, possibly through dephosphorylation of Msn2p	KOG:K	Transcription	KOG1605	TFIIF-interacting CTD phosphatase, including NLI-interacting factor (involved in RNA polymerase II regulation)	No
sr11529	3.12539	3.0139	N/A	N/A	N/A	N/A	N/A	N/A	No
sr14368	3.12318	3.52495	N/A	N/A	N/A	N/A	N/A	N/A	Yes
sr07938	3.11086	3.02745	N/A	N/A	N/A	N/A	N/A	N/A	No
sr10555	3.10276	3.09576	N/A	N/A	N/A	N/A	N/A	N/A	Yes
sr10064	3.09517	3.56826	N/A	N/A	KOG:R	General function prediction only	KOG1075	FOG: Reverse transcriptase	No
sr13027	3.09482	2.94588	JEN1	Monocarboxylate/proton symporter of the plasma membrane; transport activity is dependent on the pH gradient across the membrane; mediates high-affinity uptake of carbon sources lactate, pyuvate, and acetate, and also of the micronutrient selenite, whose structure mimics that of monocarboxylates; expression and localization are tightly regulated, with transcription repression, mRNA degradation, an…	KOG:R	General function prediction only	KOG0255	Synaptic vesicle transporter SVOP and related transporters (major facilitator superfamily)	No
sr13785	3.08939	3.37614	YKL100C	Putative protein of unknown function with similarity to a human minor histocompatibility antigen and signal peptide peptidases; YKL100C is not an essential gene	KOG:S	Function unknown	KOG2443	Uncharacterized conserved protein	No
sr14945	3.08588	3.49295	N/A	N/A	N/A	N/A	N/A	N/A	Yes
sr13577	3.06888	2.95122	TRP3	Indole-3-glycerol-phosphate synthase; forms bifunctional hetero-oligomeric anthranilate synthase:indole-3-glycerol phosphate synthase enzyme complex with Trp2p	KOG:E	Amino acid transport and metabolism	KOG4201	Anthranilate synthase component II	No
sr14127	3.05635	0	N/A	N/A	KOG:C	Energy production and conversion	KOG1197	Predicted quinone oxidoreductase	No
sr13369	3.04785	0	N/A	N/A	N/A	N/A	N/A	N/A	No
sr14640	3.03907	2.59164	N/A	N/A	N/A	N/A	N/A	N/A	No
sr11776	3.0271	3.08723	SOR1	Sorbitol dehydrogenase; expression is induced in the presence of sorbitol or xylose	KOG:Q	Secondary metabolites biosynthesis, transport and catabolism	KOG0024	Sorbitol dehydrogenase	No
sr11394	3.02531	0	N/A	N/A	KOG:O	Posttranslational modification, protein turnover, chaperones	KOG1339	Aspartyl protease	Yes
sr15717	3.02345	2.78313	BNA3	Kynurenine aminotransferase, catalyzes formation of kynurenic acid from kynurenine; potential Cdc28p substrate	KOG:E	Amino acid transport and metabolism	KOG0257	Kynurenine aminotransferase, glutamine transaminase K	No
sr14228	3.00457	0	N/A	N/A	KOG:C	Energy production and conversion	KOG1575	Voltage-gated shaker-like K+ channel, subunit beta/KCNAB	No
sr14437	3.00009	3.45966	DBF2	Ser/Thr kinase involved in transcription and stress response; functions as part of a network of genes in exit from mitosis; localization is cell cycle regulated; activated by Cdc15p during the exit from mitosis; also plays a role in regulating the stability of SWI5 and CLB2 mRNAs; phosphorylates Chs2p to regulate primary septum formation and Hof1p to regulate cytokinesis; DBF2 has a paralog, DBF2…	KOG:R	General function prediction only	KOG0605	NDR and related serine/threonine kinases	No
sr14044	2.97599	3.41326	N/A	N/A	KOG:C	Energy production and conversion	KOG1198	Zinc-binding oxidoreductase	No
sr15388	2.93971	0	N/A	N/A	KOG:C	Energy production and conversion	KOG0538	Glycolate oxidase	No
sr16718	2.93636	0	N/A	N/A	KOG:G	Carbohydrate transport and metabolism	KOG2234	Predicted UDP-galactose transporter	No
sr13896	2.92862	2.87844	N/A	N/A	N/A	N/A	N/A	N/A	No
sr15174	2.91876	0	N/A	N/A	KOG:R	General function prediction only	KOG1382	Multiple inositol polyphosphate phosphatase	Yes
sr14061	2.91078	0	N/A	N/A	KOG:T	Signal transduction mechanisms	KOG3860	Acyltransferase required for palmitoylation of Hedgehog (Hh) family of secreted signaling proteins	No
sr13387	2.90016	2.83673	TPO5	Protein involved in excretion of putrescine and spermidine; putative polyamine transporter in the Golgi or post-Golgi vesicles	KOG:E	Amino acid transport and metabolism	KOG1289	Amino acid transporters	No
sr10896	2.88519	2.53547	N/A	N/A	N/A	N/A	N/A	N/A	No
sr13271	2.88128	0	N/A	N/A	N/A	N/A	N/A	N/A	No
sr12627	2.86917	2.43094	N/A	N/A	N/A	N/A	N/A	N/A	No
sr20006	2.86544	3.38991	N/A	N/A	N/A	N/A	N/A	N/A	Yes
sr14920	2.85126	3.11455	N/A	N/A	N/A	N/A	N/A	N/A	No
sr12041	2.84093	0	N/A	N/A	KOG:I	Lipid transport and metabolism	LSE2138	A Triacylglycerol lipase	No
sr11518	2.83237	3.50071	N/A	N/A	N/A	N/A	N/A	N/A	No
sr12682	2.82938	3.16648	N/A	N/A	N/A	N/A	N/A	N/A	No
sr11671	2.81809	0	N/A	N/A	KOG:Z	Cytoskeleton	KOG2659	LisH motif-containing protein	No
sr11607	2.80136	0	N/A	N/A	KOG:R	General function prediction only	KOG0725	Reductases with broad range of substrate specificities	No
sr13366	2.80033	0	N/A	N/A	N/A	N/A	N/A	N/A	No
sr12040	2.79743	0	N/A	N/A	KOG:S	Function unknown	KOG3485	Uncharacterized conserved protein	No
sr12797	2.79633	0	N/A	N/A	N/A	N/A	N/A	N/A	No
sr13400	2.72553	0	N/A	N/A	N/A	N/A	N/A	N/A	No
sr11757	2.71278	2.39485	N/A	N/A	KOG:T	Signal transduction mechanisms	KOG3699	Cytoskeletal protein Adducin	No
sr13154	2.69915	1.91167	N/A	N/A	N/A	N/A	N/A	N/A	No
sr14196	2.69694	0	N/A	N/A	N/A	N/A	N/A	N/A	Yes
sr10900.2	2.68589	0	N/A	N/A	N/A	N/A	N/A	N/A	No
sr14946	2.67007	2.74056	N/A	N/A	N/A	N/A	N/A	N/A	Yes
sr16122	2.65659	2.71505	N/A	N/A	KOG:Q	Secondary metabolites biosynthesis, transport and catabolism	KOG0157	Cytochrome P450 CYP4/CYP19/CYP26 subfamilies	No
sr16591	2.63989	0	N/A	N/A	KOG:I	Lipid transport and metabolism	KOG3072	Long chain fatty acid elongase	No
sr16891	2.63558	0	N/A	N/A	KOG:H	Coenzyme transport and metabolism	TWOG0219	Predicted riboflavin biosynthesis protein	No
sr15534	2.63351	2.95241	N/A	N/A	N/A	N/A	N/A	N/A	No
sr00845	2.62601	2.31867	FPR3	Nucleolar peptidyl-prolyl cis-trans isomerase (PPIase); FK506 binding protein; phosphorylated by casein kinase II (Cka1p-Cka2p-Ckb1p-Ckb2p) and dephosphorylated by Ptp1p; FPR3 has a paralog, FPR4, that arose from the whole genome duplication	KOG:O	Posttranslational modification, protein turnover, chaperones	KOG0552	FKBP-type peptidyl-prolyl cis-trans isomerase	No
sr13220	2.6187	0	N/A	N/A	KOG:O	Posttranslational modification, protein turnover, chaperones	KOG0867	Glutathione S-transferase	No
sr16002	2.6159	0	N/A	N/A	KOG:O	Posttranslational modification, protein turnover, chaperones	TWOG0021	Glutathione S-transferase, subunit 13	No
sr13631	2.60679	0	N/A	N/A	KOG:D	Cell cycle control, cell division, chromosome partitioning	KOG1213	Sister chromatid cohesion complex Cohesin, subunit RAD21/SCC1	No
sr16335	2.60018	2.18771	MPD1	Member of the protein disulfide isomerase (PDI) family; interacts with and inhibits the chaperone activity of Cne1p; MPD1 overexpression in a pdi1 null mutant suppresses defects in Pdi1p functions such as carboxypeptidase Y maturation	KOG:O	Posttranslational modification, protein turnover, chaperones	KOG0191	Thioredoxin/protein disulfide isomerase	Yes
sr16165	2.59823	0	N/A	N/A	KOG:K	Transcription	KOG1318	Helix loop helix transcription factor EB	No
sr13520	2.59432	2.15925	N/A	N/A	KOG:I	Lipid transport and metabolism	LSE0119	A Wax synthase	No
sr11789	2.59131	0	N/A	N/A	KOG:R	General function prediction only	KOG1238	Glucose dehydrogenase/choline dehydrogenase/mandelonitrile lyase (GMC oxidoreductase family)	No
sr15415	2.5819	3.03356	N/A	N/A	KOG:R	General function prediction only	KOG3394	Protein OS-9	Yes
sr13166	2.5755	2.49743	SPC3	Subunit of signal peptidase complex (Spc1p, Spc2p, Spc3p, Sec11p), which catalyzes cleavage of N-terminal signal sequences of proteins targeted to the secretory pathway; homologous to mammalian SPC22/23	KOG:U	Intracellular trafficking, secretion, and vesicular transport	KOG3372	Signal peptidase complex subunit	No
sr06427	2.55963	2.49513	ERG11	Lanosterol 14-alpha-demethylase; catalyzes the C-14 demethylation of lanosterol to form 4,4''-dimethyl cholesta-8,14,24-triene-3-beta-ol in the ergosterol biosynthesis pathway; member of the cytochrome P450 family; associated and coordinately regulated with the P450 reductase Ncp1p	KOG:Q	Secondary metabolites biosynthesis, transport and catabolism	KOG0158	Cytochrome P450 CYP3/CYP5/CYP6/CYP9 subfamilies	No
sr16229	2.55294	0	N/A	N/A	KOG:O	Posttranslational modification, protein turnover, chaperones	KOG2642	Alpha-1,2 glucosyltransferase/transcriptional activator	No
sr10209	2.54614	2.4099	TRP4	Anthranilate phosphoribosyl transferase of the tryptophan biosynthetic pathway, catalyzes the phosphoribosylation of anthranilate, subject to the general control system of amino acid biosynthesis	KOG:E	Amino acid transport and metabolism	KOG1438	Anthranilate phosphoribosyltransferase	No
sr00094.2	2.54411	0	N/A	N/A	KOG:Q	Secondary metabolites biosynthesis, transport and catabolism	LSE0347	A Predicted berberine bridge enzyme/FAD-binding oxidoreductase	Yes
sr16260	2.53928	0	N/A	N/A	KOG:R	General function prediction only	KOG4532	WD40-like repeat containing protein	No
sr11392	2.53151	0	N/A	N/A	KOG:R	General function prediction only	KOG0254	Predicted transporter (major facilitator superfamily)	No
sr16814	2.52597	0	N/A	N/A	KOG:X	Function unknown	LSE2315	Y Unnamed protein	No
sr16546	2.51873	2.85507	FOX2	Multifunctional enzyme of the peroxisomal fatty acid beta-oxidation pathway; has 3-hydroxyacyl-CoA dehydrogenase and enoyl-CoA hydratase activities	KOG:R	General function prediction only	KOG0725	Reductases with broad range of substrate specificities	No
sr10305	2.51264	2.20543	ALG5	UDP-glucose:dolichyl-phosphate glucosyltransferase, involved in asparagine-linked glycosylation in the endoplasmic reticulum	KOG:R	General function prediction only	KOG2977	Glycosyltransferase	No
sr13759	2.50702	2.04586	N/A	N/A	N/A	N/A	N/A	N/A	No
sr13312	2.50251	2.26459	N/A	N/A	KOG:G	Carbohydrate transport and metabolism	KOG2806	Chitinase	Yes
sr15905	2.50012	2.12014	RGT2	Plasma membrane high glucose sensor that regulates glucose transport; contains 12 predicted transmembrane segments and a long C-terminal tail required for induction of hexose transporters; RGT2 has a paralog, SNF3, that arose from the whole genome duplication	KOG:R	General function prediction only	KOG0254	Predicted transporter (major facilitator superfamily)	No
sr12887	2.49797	2.26777	N/A	N/A	KOG:G	Carbohydrate transport and metabolism	KOG1604	Predicted mutarotase	No
sr13403	2.4774	0	N/A	N/A	KOG:G	Carbohydrate transport and metabolism	KOG0224	Aquaporin (major intrinsic protein family)	No
sr12193	2.47234	0	N/A	N/A	KOG:Z	Cytoskeleton	KOG0242	Kinesin-like protein	No
sr11428	2.44687	0	N/A	N/A	KOG:T	Signal transduction mechanisms	KOG4203	Armadillo/beta-Catenin/plakoglobin	No
sr13616	2.44369	0	N/A	N/A	N/A	N/A	N/A	N/A	No
sr14302	2.43935	0	N/A	N/A	KOG:B	Chromatin structure and dynamics	KOG2747	Histone acetyltransferase (MYST family)	No
sr14792	2.43034	0	N/A	N/A	N/A	N/A	N/A	N/A	No
sr13530	2.42764	0	N/A	N/A	N/A	N/A	N/A	N/A	No
sr16269	2.42324	2.72472	N/A	N/A	KOG:A	RNA processing and modification	KOG4206	Spliceosomal protein snRNP-U1A/U2B	No
sr10270	2.42149	0	N/A	N/A	KOG:X	Function unknown	TWOG0232	Unnamed protein	No
sr06400	2.41214	0	N/A	N/A	N/A	N/A	N/A	N/A	No
sr14975	2.36919	0	N/A	N/A	KOG:P	Inorganic ion transport and metabolism	KOG0208	Cation transport ATPase	No
sr12258	2.36182	1.982	CYS3	Cystathionine gamma-lyase, catalyzes one of the two reactions involved in the transsulfuration pathway that yields cysteine from homocysteine with the intermediary formation of cystathionine; protein abundance increases in response to DNA replication stress	KOG:E	Amino acid transport and metabolism	KOG0053	Cystathionine beta-lyases/cystathionine gamma-synthases	No
sr13479	2.35636	0	N/A	N/A	KOG:S	Function unknown	KOG3292	Predicted membrane protein	No
sr14405	2.35598	2.85377	N/A	N/A	N/A	N/A	N/A	N/A	No
sr13747	2.34885	0	N/A	N/A	KOG:T	Signal transduction mechanisms	KOG2174	Leptin receptor gene-related protein	No
sr15430	2.34845	2.52075	N/A	N/A	KOG:S	Function unknown	KOG3299	Uncharacterized conserved protein	No
sr11589	2.34631	2.84522	N/A	N/A	N/A	N/A	N/A	N/A	No
sr16312	2.34093	3.03705	BDH1	NAD-dependent (R,R)-butanediol dehydrogenase, catalyzes oxidation of (R,R)-2,3-butanediol to (3R)-acetoin, oxidation of meso-butanediol to (3S)-acetoin, and reduction of acetoin; enhances use of 2,3-butanediol as an aerobic carbon source	KOG:Q	Secondary metabolites biosynthesis, transport and catabolism	KOG0024	Sorbitol dehydrogenase	No
sr12725	2.32983	2.37051	STL1	Glycerol proton symporter of the plasma membrane, subject to glucose-induced inactivation, strongly but transiently induced when cells are subjected to osmotic shock	KOG:R	General function prediction only	KOG0254	Predicted transporter (major facilitator superfamily)	No
sr12619	2.32165	2.23017	N/A	N/A	N/A	N/A	N/A	N/A	No
sr15681	2.31675	2.76822	IPL1	Aurora kinase subunit of the conserved chromosomal passenger complex (CPC; Ipl1p-Sli15p-Bir1p-Nbl1p), involved in regulating kinetochore-microtubule attachments; helps maintain condensed chromosomes during anaphase and early telophase; required for SPB cohesion and prevention of multipolar spindle formation; localizes to nuclear foci that become diffuse upon DNA replication stress; required for i…	KOG:T	Signal transduction mechanisms	KOG0192	Tyrosine kinase specific for activated (GTP-bound) p21cdc42Hs	No
sr10264	2.31624	0	N/A	N/A	N/A	N/A	N/A	N/A	No
sr10163.2	2.31606	0	N/A	N/A	N/A	N/A	N/A	N/A	No
sr12908	2.31294	2.8991	N/A	N/A	KOG:U	Intracellular trafficking, secretion, and vesicular transport	KOG4112	Signal peptidase subunit	No
sr16425	2.31143	1.81314	NSA2	Putative transcription factor, as suggested by computational analysis; green fluorescent protein (GFP)-fusion protein localizes to both the cytoplasm and the nucleus and is induced in response to the DNA-damaging agent MMS	KOG:R	General function prediction only	KOG1721	FOG: Zn-finger	No
sr15241	2.29721	1.9901	HRD3	Resident protein of the ER membrane that plays a central role in ER-associated protein degradation (ERAD), forms HRD complex with Hrd1p and ERAD determinants that engages in lumen to cytosol communication and coordination of ERAD events	KOG:M	Cell wall/membrane/envelope biogenesis	KOG1550	Extracellular protein SEL-1 and related proteins	No
sr16744	2.26804	1.64672	MSC2	Endoplasmic reticulum zinc transporter; part of a heterodimeric transporter with Zrg17p that transfers zinc from the cytosol to the ER lumen; member of the cation diffusion facilitator family of efflux pumps; localizes to ER and nucleus; mutations affect the cellular distribution of zinc and also confer defects in meiotic recombination between homologous chromatids	KOG:P	Inorganic ion transport and metabolism	KOG1484	Putative Zn2+ transporter MSC2 (cation diffusion facilitator superfamily)	No
sr10043	2.26641	0	N/A	N/A	KOG:G	Carbohydrate transport and metabolism	KOG2091	Predicted member of glycosyl hydrolase family 18	Yes
sr11837	2.26364	2.25686	Z72678	Vacuolar alpha mannosidase, involved in free oligosaccharide (fOS) degradation; delivered to the vacuole in a novel pathway separate from the secretory pathway	KOG:G	Carbohydrate transport and metabolism	KOG4342	Alpha-mannosidase	No
sr16676	2.25032	1.79873	Z74172	NADPH-dependent alpha-keto amide reductase; reduces aromatic alpha-keto amides, aliphatic alpha-keto esters, and aromatic alpha-keto esters; member of the aldo-keto reductase (AKR) family; protein abundance increases in response to DNA replication stress	KOG:R	General function prediction only	KOG1577	Aldo/keto reductase family proteins	No
sr13585	2.24195	2.23594	OPT1	Proton-coupled oligopeptide transporter of the plasma membrane; also transports glutathione and phytochelatin; member of the OPT family	KOG:T	Signal transduction mechanisms	KOG2262	Sexual differentiation process protein ISP4	No
sr13437	2.22395	2.2927	ZWF1	Dubious open reading frame unlikely to encode a protein, based on available experimental and comparative sequence data; partially overlaps the verified ORF SIN4/YNL236W, a subunit of the mediator complex	KOG:O	Posttranslational modification, protein turnover, chaperones	KOG0867	Glutathione S-transferase	No
sr13163	2.22272	2.2222	N/A	N/A	KOG:I	Lipid transport and metabolism	KOG4388	Hormone-sensitive lipase HSL	No
sr14092	2.2074	0	N/A	N/A	N/A	N/A	N/A	N/A	No
sr16330	2.19803	2.23078	N/A	N/A	KOG:S	Function unknown	KOG3098	Uncharacterized conserved protein	No
sr12110	2.19131	2.01991	THI13	Protein involved in synthesis of the thiamine precursor hydroxymethylpyrimidine (HMP); member of a subtelomeric gene family including THI5, THI11, THI12, and THI13	KOG:X	Function unknown	TWOG0398	Unnamed protein	No
sr15883	2.17957	2.08551	N/A	N/A	N/A	N/A	N/A	N/A	No
sr12786	2.17911	1.78279	N/A	N/A	KOG:R	General function prediction only	KOG1238	Glucose dehydrogenase/choline dehydrogenase/mandelonitrile lyase (GMC oxidoreductase family)	No
sr16246	2.17654	2.40681	N/A	N/A	KOG:R	General function prediction only	KOG1075	FOG: Reverse transcriptase	No
sr13101	2.16601	2.12748	RAX2	N-glycosylated protein involved in the maintenance of bud site selection during bipolar budding; localization requires Rax1p; RAX2 mRNA stability is regulated by Mpt5p	KOG:X	Function unknown	TWOG0469	Unnamed protein	No
sr10838	2.15855	2.20571	N/A	N/A	N/A	N/A	N/A	N/A	No
sr11474	2.14669	0	N/A	N/A	KOG:C	Energy production and conversion	KOG1198	Zinc-binding oxidoreductase	No
sr11988	2.1462	0	N/A	N/A	KOG:C	Energy production and conversion	KOG1198	Zinc-binding oxidoreductase	No
sr16152	2.14264	0	N/A	N/A	KOG:S	Function unknown	KOG2765	Predicted membrane protein	No
sr11800	2.14157	2.00216	RAD5	DNA helicase; proposed to promote replication fork regression during postreplication repair by template switching; RING finger containing ubiquitin ligase; stimulates the synthesis of free and PCNA-bound polyubiquitin chains by Ubc13p-Mms2p; required for error-prone translesion synthesis; forms nuclear foci upon DNA replication stress	KOG:L	Replication, recombination and repair	KOG0298	DEAD box-containing helicase-like transcription factor/DNA repair protein	No
sr12954	2.13224	0	N/A	N/A	KOG:C	Energy production and conversion	TWOG0962	Glycolate oxidase	No
sr13760	2.12828	0	N/A	N/A	N/A	N/A	N/A	N/A	No
sr12053	2.1261	0	N/A	N/A	KOG:R	General function prediction only	KOG0663	Protein kinase PITSLRE and related kinases	No
sr16600	2.11289	2.02972	IMA2	Isomaltase (alpha-1,6-glucosidase/alpha-methylglucosidase); specificity for isomaltase, alpha-methylglucoside, and palatinose; not required for isomaltose utilization, but Ima2p overexpression allows the ima1 null mutant to grow on isomaltose	KOG:G	Carbohydrate transport and metabolism	KOG0471	Alpha-amylase	No
sr13579	2.10919	1.56169	SNF3	Plasma membrane low glucose sensor, regulates glucose transport; contains 12 predicted transmembrane segments and a long C-terminal tail required for induction of hexose transporters; also senses fructose and mannose; SNF3 has a paralog, RGT2, that arose from the whole genome duplication	KOG:R	General function prediction only	KOG0254	Predicted transporter (major facilitator superfamily)	No
sr12251	2.10086	0	N/A	N/A	KOG:X	Function unknown	TWOG0306	Unnamed protein	No
sr15656	2.09955	2.01035	N/A	N/A	N/A	N/A	N/A	N/A	No
sr16382	2.08237	0	N/A	N/A	N/A	N/A	N/A	N/A	No
sr14674	2.08019	1.9903	PIN4	Protein involved in G2/M phase progression and response to DNA damage, interacts with Rad53p; contains an RNA recognition motif, a nuclear localization signal, and several SQ/TQ cluster domains; hyperphosphorylated in response to DNA damage	KOG:A	RNA processing and modification	KOG0108	mRNA cleavage and polyadenylation factor I complex, subunit RNA15	No
sr16626	2.07641	0	N/A	N/A	N/A	N/A	N/A	N/A	No
sr15399	2.0715	2.26532	N/A	N/A	N/A	N/A	N/A	N/A	Yes
sr11372	2.05038	0	N/A	N/A	N/A	N/A	N/A	N/A	No
sr15941	2.04898	0	N/A	N/A	KOG:V	Defense mechanisms	KOG1515	Arylacetamide deacetylase	No
sr16098	2.03839	1.88115	N/A	N/A	N/A	N/A	N/A	N/A	No
sr10546.2	2.02908	2.28544	N/A	N/A	KOG:I	Lipid transport and metabolism	KOG1471	Phosphatidylinositol transfer protein SEC14 and related proteins	No
sr12862	2.01843	2.24549	GPX2	Phospholipid hydroperoxide glutathione peroxidase; protects cells from phospholipid hydroperoxides and nonphospholipid peroxides during oxidative stress; induced by glucose starvation; protein abundance increases in response to DNA replication stress	KOG:O	Posttranslational modification, protein turnover, chaperones	KOG1651	Glutathione peroxidase	No
sr16264	2.0122	2.3194	ARF2	ADP-ribosylation factor; GTPase of the Ras superfamily involved in regulation of coated formation vesicles in intracellular trafficking within the Golgi; ARF2 has a paralog, ARF1, that arose from the whole genome duplication	KOG:U	Intracellular trafficking, secretion, and vesicular transport	KOG0071	GTP-binding ADP-ribosylation factor Arf6 (dArf3)	No
sr11156	2.00941	0	N/A	N/A	KOG:S	Function unknown	KOG2885	Uncharacterized conserved protein	No
sr12333	1.98861	0	N/A	N/A	KOG:D	Cell cycle control, cell division, chromosome partitioning	KOG0822	Protein kinase inhibitor	No
sr10786	1.9857	0	N/A	N/A	KOG:R	General function prediction only	KOG0254	Predicted transporter (major facilitator superfamily)	No
sr10932.2	1.98305	1.95562	N/A	N/A	KOG:U	Intracellular trafficking, secretion, and vesicular transport	KOG2667	COPII vesicle protein	No
sr15869	1.98218	3.49858	N/A	N/A	N/A	N/A	N/A	N/A	No
sr16199	1.97424	1.86119	N/A	N/A	N/A	N/A	N/A	N/A	No
sr11939	1.96865	1.208	N/A	N/A	N/A	N/A	N/A	N/A	No
sr11925	1.96353	0	N/A	N/A	KOG:T	Signal transduction mechanisms	KOG1453	Chimaerin and related Rho GTPase activating proteins	No
sr16372	1.95736	2.21039	GPA2	Nucleotide binding alpha subunit of the heterotrimeric G protein that interacts with the receptor Gpr1p, has signaling role in response to nutrients; green fluorescent protein (GFP)-fusion protein localizes to the cell periphery	KOG:D	Cell cycle control, cell division, chromosome partitioning	KOG0082	G-protein alpha subunit (small G protein superfamily)	No
sr12254	1.94226	0	N/A	N/A	KOG:S	Function unknown	KOG3140	Predicted membrane protein	No
sr13136	1.93532	0	N/A	N/A	N/A	N/A	N/A	N/A	Yes
sr12816	1.93445	0	N/A	N/A	KOG:C	Energy production and conversion	KOG0537	Cytochrome b5	No
sr11059	1.9208	2.08743	HUT1	Protein with a role in UDP-galactose transport to the Golgi lumen, has similarity to human UDP-galactose transporter UGTrel1, exhibits a genetic interaction with S. cerevisiae ERO1	KOG:G	Carbohydrate transport and metabolism	KOG1581	UDP-galactose transporter related protein	No
sr11829	1.91903	0	N/A	N/A	KOG:R	General function prediction only	KOG1721	FOG: Zn-finger	No
sr13740	1.91761	2.137	N/A	N/A	N/A	N/A	N/A	N/A	No
sr12095	1.90292	0	N/A	N/A	KOG:R	General function prediction only	KOG0302	Ribosome Assembly protein	No
sr13944	1.89412	1.68145	N/A	N/A	KOG:X	Function unknown	TWOG0273	Unnamed protein	No
sr14785	1.8921	0	N/A	N/A	KOG:T	Signal transduction mechanisms	KOG0617	Ras suppressor protein (contains leucine-rich repeats)	No
sr10166	1.88566	2.11278	SEC11	Dubious open reading frame unlikely to encode a protein, based on experimental and comparative sequence data	KOG:U	Intracellular trafficking, secretion, and vesicular transport	KOG3342	Signal peptidase I	No
sr15279	1.88448	1.7525	N/A	N/A	N/A	N/A	N/A	N/A	No
sr13368	1.87359	0	N/A	N/A	KOG:E	Amino acid transport and metabolism	KOG0062	ATPase component of ABC transporters with duplicated ATPase domains/Translation elongation factor EF-3b	No
sr11821	1.87153	1.81903	HRD1	Dubious open reading frame unlikely to encode a protein, based on available experimental and comparative sequence data; completely overlaps the long terminal repeat (LTR) of a Ty1 element	KOG:O	Posttranslational modification, protein turnover, chaperones	KOG0802	E3 ubiquitin ligase	No
sr12059	1.85378	0	N/A	N/A	N/A	N/A	N/A	N/A	No
sr14384	1.84065	2.01833	N/A	N/A	N/A	N/A	N/A	N/A	No
sr14104	1.83772	0	N/A	N/A	KOG:R	General function prediction only	KOG4812	Golgi-associated protein/Nedd4 WW domain-binding protein	No
sr12136	1.83569	1.63183	N/A	N/A	KOG:R	General function prediction only	TWOG0003	Methyltransferases	No
sr13999	1.83435	0	N/A	N/A	KOG:E	Amino acid transport and metabolism	KOG0189	Phosphoadenosine phosphosulfate reductase	No
sr14955	1.8313	1.76237	ALD5	Mitochondrial aldehyde dehydrogenase, involved in regulation or biosynthesis of electron transport chain components and acetate formation; activated by K+; utilizes NADP+ as the preferred coenzyme; constitutively expressed	KOG:C	Energy production and conversion	KOG2450	Aldehyde dehydrogenase	No
sr15491	1.82129	0	N/A	N/A	KOG:O	Posttranslational modification, protein turnover, chaperones	KOG0548	Molecular co-chaperone STI1	No
sr13052	1.80944	1.88257	SPS19	Peroxisomal 2,4-dienoyl-CoA reductase, auxiliary enzyme of fatty acid beta-oxidation; homodimeric enzyme required for growth and sporulation on petroselineate medium; expression induced during late sporulation and in the presence of oleate	KOG:R	General function prediction only	KOG0725	Reductases with broad range of substrate specificities	No
sr12281	1.80512	1.83709	N/A	N/A	N/A	N/A	N/A	N/A	No
sr16683	1.80493	0	N/A	N/A	KOG:I	Lipid transport and metabolism	KOG1505	Lysophosphatidic acid acyltransferase LPAAT and related acyltransferases	No
sr11165	1.80015	0	N/A	N/A	KOG:R	General function prediction only	KOG1238	Glucose dehydrogenase/choline dehydrogenase/mandelonitrile lyase (GMC oxidoreductase family)	Yes
sr16404	1.7873	0	N/A	N/A	KOG:R	General function prediction only	KOG0254	Predicted transporter (major facilitator superfamily)	No
sr15745	1.78549	0	N/A	N/A	KOG:R	General function prediction only	KOG2750	Uncharacterized conserved protein similar to ATP/GTP-binding protein	No
sr16392	1.78404	0	N/A	N/A	KOG:C	Energy production and conversion	KOG2450	Aldehyde dehydrogenase	No
sr10607	1.7789	1.7788	Z36008	Putative serine type carboxypeptidase with a role in phytochelatin synthesis; green fluorescent protein (GFP)-fusion protein localizes to the vacuole; expression induced by nitrogen limitation in a GLN3, GAT1-independent manner	KOG:O	Posttranslational modification, protein turnover, chaperones	KOG1282	Serine carboxypeptidases (lysosomal cathepsin A)	Yes
sr15968	1.77835	0	N/A	N/A	KOG:Q	Secondary metabolites biosynthesis, transport and catabolism	KOG0065	Pleiotropic drug resistance proteins (PDR1-15), ABC superfamily	No
sr13717	1.76157	0	N/A	N/A	N/A	N/A	N/A	N/A	No
sr14607	1.76111	0	N/A	N/A	N/A	N/A	N/A	N/A	No
sr15468	1.76098	1.59429	SSM4	Ubiquitin-protein ligase involved in ER-associated protein degradation; located in the ER/nuclear envelope; ssm4 mutation suppresses mRNA instability caused by an rna14 mutation	KOG:A	RNA processing and modification	KOG1609	Protein involved in mRNA turnover and stability	No
sr15732	1.75472	0	N/A	N/A	KOG:R	General function prediction only	KOG0274	Cdc4 and related F-box and WD-40 proteins	No
sr16824	1.75416	0	N/A	N/A	N/A	N/A	N/A	N/A	No
Kin3	1.72298	1.70644	KIP3	Kinesin-related motor protein involved in mitotic spindle positioning	KOG:Z	Cytoskeleton	KOG0245	Kinesin-like protein	No
sr14542	1.71566	0	N/A	N/A	KOG:A	RNA processing and modification	KOG2051	Nonsense-mediated mRNA decay 2 protein	No
sr11038	1.69122	0	N/A	N/A	KOG:U	Intracellular trafficking, secretion, and vesicular transport	KOG1692	Putative cargo transport protein EMP24 (p24 protein family)	No
sr13464	1.69002	1.37454	N/A	N/A	N/A	N/A	N/A	N/A	No
sr15771	1.68579	0	N/A	N/A	KOG:U	Intracellular trafficking, secretion, and vesicular transport	KOG2667	COPII vesicle protein	No
sr13236	1.68099	0	N/A	N/A	KOG:T	Signal transduction mechanisms	KOG2381	Phosphatidylinositol 4-kinase	No
sr14656	1.67811	0	N/A	N/A	KOG:G	Carbohydrate transport and metabolism	KOG2204	Mannosyl-oligosaccharide alpha-1,2-mannosidase and related glycosyl hydrolases	No
sr10243	1.65738	0	N/A	N/A	KOG:D	Cell cycle control, cell division, chromosome partitioning	KOG2952	Cell cycle control protein	No
sr15324	1.65647	2.24363	PCL1	Cyclin, interacts with cyclin-dependent kinase Pho85p; member of the Pcl1,2-like subfamily, involved in the regulation of polarized growth and morphogenesis and progression through the cell cycle; is ubiquitinated by Dma1p; phosphorylation by Pho85p targets it for degradation; localizes to sites of polarized cell growth	KOG:R	General function prediction only	KOG1674	Cyclin	No
sr11346	1.6436	1.3419	N/A	N/A	N/A	N/A	N/A	N/A	Yes
sr14262	1.63543	0	N/A	N/A	KOG:U	Intracellular trafficking, secretion, and vesicular transport	KOG1983	Tomosyn and related SNARE-interacting proteins	No
sr10955	1.62616	0	N/A	N/A	KOG:C	Energy production and conversion	KOG2450	Aldehyde dehydrogenase	No
sr13470	1.61552	0	N/A	N/A	N/A	N/A	N/A	N/A	No
Rad51	1.61369	1.60752	RAD51	Strand exchange protein, forms a helical filament with DNA that searches for homology; involved in the recombinational repair of double-strand breaks in DNA during vegetative growth and meiosis; homolog of Dmc1p and bacterial RecA protein	KOG:L	Replication, recombination and repair	KOG1433	DNA repair protein RAD51/RHP55	No
sr15050	1.59455	0	N/A	N/A	KOG:X	Function unknown	TWOG0394	Unnamed protein	Yes
sr14541	1.59088	0	N/A	N/A	KOG:R	General function prediction only	KOG1196	Predicted NAD-dependent oxidoreductase	No
sr11689	1.57902	0	N/A	N/A	KOG:T	Signal transduction mechanisms	KOG0583	Serine/threonine protein kinase	No
Top1	1.56788	1.83837	TOP1	Topoisomerase I, nuclear enzyme that relieves torsional strain in DNA by cleaving and re-sealing the phosphodiester backbone; relaxes both positively and negatively supercoiled DNA; functions in replication, transcription, and recombination	KOG:L	Replication, recombination and repair	KOG0981	DNA topoisomerase I	No
sr12142	1.56285	0	N/A	N/A	KOG:R	General function prediction only	KOG0725	Reductases with broad range of substrate specificities	No
sr11975	1.56203	1.91341	YDR415C	Putative aminopeptidase	KOG:O	Posttranslational modification, protein turnover, chaperones	KOG2195	Transferrin receptor and related proteins containing the protease-associated (PA) domain	Yes
sr14609	1.56032	2.04337	N/A	N/A	N/A	N/A	N/A	N/A	No
sr12581	1.55412	0	N/A	N/A	KOG:G	Carbohydrate transport and metabolism	KOG1879	UDP-glucose:glycoprotein glucosyltransferase	Yes
sr15680	1.55351	0	N/A	N/A	KOG:T	Signal transduction mechanisms	LSE3803	A LOV kelch protein involved in circadian clock mechanism	No
sr14951	1.54683	0	N/A	N/A	KOG:R	General function prediction only	KOG1238	Glucose dehydrogenase/choline dehydrogenase/mandelonitrile lyase (GMC oxidoreductase family)	Yes
sr12027	1.5442	0	N/A	N/A	KOG:R	General function prediction only	KOG0619	FOG: Leucine rich repeat	No
sr13474	1.53151	1.49753	THI4	Thiazole synthase, abundant protein involved in the formation of the thiazole moiety of thiamine during thiamine biosynthesis; acts more as a co-substrate rather than an enzyme by providing the sulphur source for thiazole formation; undergoes a single turnover only; required for mitochondrial genome stability in response to DNA damaging agents	KOG:R	General function prediction only	KOG2960	Protein involved in thiamine biosynthesis and DNA damage tolerance	No
sr11807	1.52988	1.42162	Z50179	Protein of unknown function; transcription is activated by paralogous transcription factors Yrm1p and Yrr1p along with genes involved in multidrug resistance; mutant shows increased resistance to azoles; YMR102C is not an essential gene	KOG:S	Function unknown	KOG0283	WD40 repeat-containing protein	No
sr12318	1.52962	1.3457	CPR1	Cytoplasmic peptidyl-prolyl cis-trans isomerase (cyclophilin); catalyzes the cis-trans isomerization of peptide bonds N-terminal to proline residues; binds the drug cyclosporin A; protein abundance increases in response to DNA replication stress	KOG:O	Posttranslational modification, protein turnover, chaperones	KOG0880	Peptidyl-prolyl cis-trans isomerase	Yes
sr10811.2	1.52272	0	N/A	N/A	KOG:E	Amino acid transport and metabolism	KOG1305	Amino acid transporter protein	No
sr10404	1.52051	2.08709	N/A	N/A	KOG:G	Carbohydrate transport and metabolism	KOG0637	Sucrose transporter and related proteins	No
sr13849	1.5149	0	N/A	N/A	KOG:Q	Secondary metabolites biosynthesis, transport and catabolism	KOG0065	Pleiotropic drug resistance proteins (PDR1-15), ABC superfamily	No
sr14628	1.49882	0	N/A	N/A	KOG:K	Transcription	KOG2593	Transcription initiation factor IIE, alpha subunit	No
sr11291	1.49027	0	N/A	N/A	KOG:O	Posttranslational modification, protein turnover, chaperones	KOG0721	Molecular chaperone (DnaJ superfamily)	No
sr13081	1.4901	0	N/A	N/A	KOG:V	Defense mechanisms	KOG0624	dsRNA-activated protein kinase inhibitor P58, contains TPR and DnaJ domains	Yes
sr15779	1.48282	0	N/A	N/A	KOG:R	General function prediction only	KOG0255	Synaptic vesicle transporter SVOP and related transporters (major facilitator superfamily)	No
sr10913	1.48274	0	N/A	N/A	KOG:Y	Nuclear structure	KOG4541	Nuclear transport receptor exportin 4 (importin beta superfamily)	No
sr14658	1.47234	1.42267	ERV29	Protein localized to COPII-coated vesicles; involved in vesicle formation and incorporation of specific secretory cargo; protein abundance increases in response to DNA replication stress	KOG:U	Intracellular trafficking, secretion, and vesicular transport	KOG3998	Putative cargo transport protein ERV29	No
sr11497	1.47068	1.70588	MMT2	Putative metal transporter involved in mitochondrial iron accumulation; closely related to Mmt1p	KOG:P	Inorganic ion transport and metabolism	KOG1485	Mitochondrial Fe2+ transporter MMT1 and related transporters (cation diffusion facilitator superfamily)	No
sr12584	1.46437	0	N/A	N/A	KOG:O	Posttranslational modification, protein turnover, chaperones	KOG2903	Predicted glutathione S-transferase	No
sr06426.2	1.46426	0	N/A	N/A	KOG:C	Energy production and conversion	KOG2258	Glycerophosphoryl diester phosphodiesterase	No
sr12300	1.46238	0	N/A	N/A	KOG:T	Signal transduction mechanisms	KOG0788	S-adenosylmethionine decarboxylase	No
sr13255	1.44907	0	N/A	N/A	KOG:R	General function prediction only	KOG0254	Predicted transporter (major facilitator superfamily)	No
sr15234	1.44226	0	N/A	N/A	KOG:T	Signal transduction mechanisms	KOG2262	Sexual differentiation process protein ISP4	No
sr15057	1.43539	0	N/A	N/A	KOG:J	Translation, ribosomal structure and biogenesis	KOG1041	Translation initiation factor 2C (eIF-2C) and related proteins	No
sr15439	1.42985	0	N/A	N/A	KOG:J	Translation, ribosomal structure and biogenesis	KOG0004	Ubiquitin/40S ribosomal protein S27a fusion	No
sr16618	1.39753	1.27902	SSP120	Protein of unknown function; green fluorescent protein (GFP)-fusion protein localizes to the cytoplasm in a punctate pattern	KOG:R	General function prediction only	TWOG0188	Predicted RNA binding protein	No
sr10049	1.39692	0	N/A	N/A	KOG:O	Posttranslational modification, protein turnover, chaperones	KOG2237	Predicted serine protease	No
sr12834	1.37622	0	N/A	N/A	KOG:X	Function unknown	TWOG0258	Unnamed protein	No
sr14646	1.35558	0	N/A	N/A	KOG:E	Amino acid transport and metabolism	KOG1286	Amino acid transporters	No
sr16511	1.3533	1.50172	YMR226C	NADP(+)-dependent dehydrogenase; acts on serine, L-allo-threonine, and other 3-hydroxy acids; green fluorescent protein fusion protein localizes to the cytoplasm and nucleus; may interact with ribosomes, based on co-purification experiments	KOG:Q	Secondary metabolites biosynthesis, transport and catabolism	KOG1209	1-Acyl dihydroxyacetone phosphate reductase and related dehydrogenases	No
sr16412	1.34807	0	N/A	N/A	KOG:I	Lipid transport and metabolism	KOG1221	Acyl-CoA reductase	No
sr16463	1.33914	1.71465	N/A	N/A	KOG:R	General function prediction only	KOG1931	Putative transmembrane protein	No
sr11123	1.333	0	N/A	N/A	KOG:D	Cell cycle control, cell division, chromosome partitioning	KOG1547	Septin CDC10 and related P-loop GTPases	No
sr12676	1.32082	0	N/A	N/A	N/A	N/A	N/A	N/A	No
sr16632	1.32082	1.48243	N/A	N/A	N/A	N/A	N/A	N/A	No
sr10870	1.31288	0	N/A	N/A	KOG:O	Posttranslational modification, protein turnover, chaperones	KOG0190	Protein disulfide isomerase (prolyl 4-hydroxylase beta subunit)	Yes
sr16745	1.29663	0	N/A	N/A	KOG:E	Amino acid transport and metabolism	KOG1237	H+/oligopeptide symporter	No
sr10306	1.26805	0	N/A	N/A	KOG:E	Amino acid transport and metabolism	KOG4128	Bleomycin hydrolases and aminopeptidases of cysteine protease family	No
sr14200	1.26118	0	N/A	N/A	KOG:Z	Cytoskeleton	KOG0244	Kinesin-like protein	No
sr16846	1.25141	1.93488	PRX1	Mitochondrial peroxiredoxin with thioredoxin peroxidase activity; has a role in reduction of hydroperoxides; reactivation requires Trr2p and glutathione; induced during respiratory growth and oxidative stress; phosphorylated; protein abundance increases in response to DNA replication stress	KOG:O	Posttranslational modification, protein turnover, chaperones	KOG0854	Alkyl hydroperoxide reductase, thiol specific antioxidant and related enzymes	No
sr12243	1.24239	0	N/A	N/A	KOG:R	General function prediction only	KOG1721	FOG: Zn-finger	No
sr14346	1.22565	1.32732	VTS1	Flap-structured DNA-binding and RNA-binding protein; stimulates deadenylation-dependent mRNA degradation mediated by the CCR4-NOT deadenylase complex; member of the Smaug (Smg) family of post-transcriptional regulators which bind RNA through a conserved sterile alpha motif (SAM) domain that interacts with Smg recognition element (SREs) containing transcripts; stimulates Dna2p endonuclease activity	KOG:J	Translation, ribosomal structure and biogenesis	KOG3791	Predicted RNA-binding protein involved in translational regulation	No
sr11453	1.22201	0	N/A	N/A	KOG:X	Function unknown	TWOG0419	Unnamed protein	No
sr10165.2	1.17072	1.31241	N/A	N/A	N/A	N/A	N/A	N/A	No
Gas1	1.08673	0	N/A	N/A	KOG:G	Carbohydrate transport and metabolism	KOG1066	Glucosidase II catalytic (alpha) subunit and related enzymes, glycosyl hydrolase family 31	No
sr13294	1.07323	1.20867	DYN1	Cytoplasmic heavy chain dynein, microtubule motor protein, required for anaphase spindle elongation; involved in spindle assembly, chromosome movement, and spindle orientation during cell division, targeted to microtubule tips by Pac1p	KOG:Z	Cytoskeleton	KOG3595	Dyneins, heavy chain	No
sr15535	1.02118	0	N/A	N/A	N/A	N/A	N/A	N/A	No
sr14613	0	2.269	ALD6	Cytosolic aldehyde dehydrogenase, activated by Mg2+ and utilizes NADP+ as the preferred coenzyme; required for conversion of acetaldehyde to acetate; constitutively expressed; locates to the mitochondrial outer surface upon oxidative stress	N/A	N/A	N/A	N/A	No
sr15947	0	1.89404	LTE1	Protein similar to GDP/GTP exchange factors but without detectable GEF activity; required for asymmetric localization of Bfa1p at daughter-directed spindle pole bodies and for mitotic exit at low temperatures	N/A	N/A	N/A	N/A	No
sr14619	0	2.56777	N/A	N/A	N/A	N/A	N/A	N/A	No
sr15914	0	2.61619	LYP1	Lysine permease; one of three amino acid permeases (Alp1p, Can1p, Lyp1p) responsible for uptake of cationic amino acids	N/A	N/A	N/A	N/A	No
GatA	0	2.45814	UGA1	Gamma-aminobutyrate (GABA) transaminase; also known as 4-aminobutyrate aminotransferase; involved in the 4-aminobutyrate and glutamate degradation pathways; required for normal oxidative stress tolerance and nitrogen utilization; protein abundance increases in response to DNA replication stress	N/A	N/A	N/A	N/A	No
sr14692	0	7.2535	N/A	N/A	N/A	N/A	N/A	N/A	No
sr12046	0	1.99676	N/A	N/A	N/A	N/A	N/A	N/A	No
sr14672	0	2.31266	N/A	N/A	N/A	N/A	N/A	N/A	No
sr14676	0	3.34492	N/A	N/A	N/A	N/A	N/A	N/A	No
sr13309	0	1.98368	N/A	N/A	N/A	N/A	N/A	N/A	No
sr14662	0	1.61341	MSC7	Protein of unknown function, green fluorescent protein (GFP)-fusion protein localizes to the endoplasmic reticulum; msc7 mutants are defective in directing meiotic recombination events to homologous chromatids	N/A	N/A	N/A	N/A	No
sr15997	0	1.49556	N/A	N/A	N/A	N/A	N/A	N/A	No
sr12069	0	-2.66041	ACP1	Mitochondrial matrix acyl carrier protein, involved in biosynthesis of octanoate, which is a precursor to lipoic acid; activated by phosphopantetheinylation catalyzed by Ppt2p	N/A	N/A	N/A	N/A	No
sr10112.2	0	2.85619	N/A	N/A	N/A	N/A	N/A	N/A	No
sr13127	0	2.39063	ERO1	Dubious open reading frame unlikely to encode a protein, based on available experimental and comparative sequence data; completely overlaps the uncharacterized ORF YML133C	N/A	N/A	N/A	N/A	No
sr10941	0	3.77999	N/A	N/A	N/A	N/A	N/A	N/A	No
sr14493	0	-4.72594	DIA4	Probable mitochondrial seryl-tRNA synthetase, mutant displays increased invasive and pseudohyphal growth	N/A	N/A	N/A	N/A	No
sr15825	0	-1.36439	RPS26B	Protein component of the small (40S) ribosomal subunit; homologous to mammalian ribosomal protein S26, no bacterial homolog; RPS26B has a paralog, RPS26A, that arose from the whole genome duplication	N/A	N/A	N/A	N/A	No
sr14576	0	3.63021	N/A	N/A	N/A	N/A	N/A	N/A	No
sr14554	0	2.6213	N/A	N/A	N/A	N/A	N/A	N/A	No
sr15895	0	2.01256	YAP3	Cdc42p-activated signal transducing kinase of the PAK (p21-activated kinase) family; involved in pheromone response, pseudohyphal/invasive growth, vacuole inheritance, down-regulation of sterol uptake; GBB motif binds Ste4p	N/A	N/A	N/A	N/A	No
sr15851	0	-4.57106	TPO3	Polyamine transporter of the major facilitator superfamily; member of the 12-spanner drug:H(+) antiporter DHA1 family; specific for spermine; localizes to the plasma membrane; TPO3 has a paralog, TPO2, that arose from the whole genome duplication	N/A	N/A	N/A	N/A	No
sr15857	0	2.72284	POL31	Subunit of DNA polymerase delta (polymerase III); essential for cell viability; involved in DNA replication and DNA repair	N/A	N/A	N/A	N/A	No
sr12442	0	-1.23531	CDA2	Chitin deacetylase, together with Cda1p involved in the biosynthesis ascospore wall component, chitosan; required for proper rigidity of the ascospore wall	N/A	N/A	N/A	N/A	No
sr12494	0	-2.15761	Z35965	Putative protein of unknown function; green fluorescent protein (GFP)-fusion protein localizes to the ER	N/A	N/A	N/A	N/A	No
sr12457	0	2.99343	N/A	N/A	N/A	N/A	N/A	N/A	No
sr13809	0	3.43953	N/A	N/A	N/A	N/A	N/A	N/A	No
sr13800	0	1.9025	CBK1	Serine/threonine protein kinase of the the RAM signaling network; Ndr/LATS family member; binds regulatory subunit Mob2p; involved in regulation of cellular morphogenesis, polarized growth, and septum destruction; phosphorylation by Cbk1p regulates localization and activity of Ace2p transcription factor and Ssd1p translational repressor; Cbk1p activity is regulated by both phosphorylation and spe…	N/A	N/A	N/A	N/A	No
sr16032	0	2.84101	YIL156W-B	Putative protein of unknown function, originally identified based on homology to <i>Ashbya gossypii</i> and other related yeasts	N/A	N/A	N/A	N/A	No
sr16037	0	-4.52692	N/A	N/A	N/A	N/A	N/A	N/A	Yes
sr13865	0	-2.42627	N/A	N/A	N/A	N/A	N/A	N/A	No
sr12564	0	2.36532	N/A	N/A	N/A	N/A	N/A	N/A	No
sr12505	0	-4.46935	N/A	N/A	N/A	N/A	N/A	N/A	No
sr12519	0	2.44711	N/A	N/A	N/A	N/A	N/A	N/A	No
sr12576	0	4.00541	N/A	N/A	N/A	N/A	N/A	N/A	No
sr14805	0	2.68211	N/A	N/A	N/A	N/A	N/A	N/A	No
sr12268	0	-1.12894	KAR2	ATPase involved in protein import into the ER, also acts as a chaperone to mediate protein folding in the ER and may play a role in ER export of soluble proteins; regulates the unfolded protein response via interaction with Ire1p	N/A	N/A	N/A	N/A	No
sr12253	0	-1.41204	OLE1	Delta(9) fatty acid desaturase, required for monounsaturated fatty acid synthesis and for normal distribution of mitochondria	N/A	N/A	N/A	N/A	No
sr13622	0	-1.6694	PMA1	Plasma membrane H+-ATPase, pumps protons out of the cell; major regulator of cytoplasmic pH and plasma membrane potential; P2-type ATPase; Hsp30p plays a role in Pma1p regulation; interactions with Std1p appear to propagate [GAR+]	N/A	N/A	N/A	N/A	No
sr13615	0	7.49652	N/A	N/A	N/A	N/A	N/A	N/A	Yes
sr14918	0	2.67231	TEM1	GTP-binding protein of the ras superfamily involved in termination of M-phase; controls actomyosin and septin dynamics during cytokinesis	N/A	N/A	N/A	N/A	No
sr12347	0	-1.16824	N/A	N/A	N/A	N/A	N/A	N/A	No
sr12340	0	-4.05194	EPT1	sn-1,2-diacylglycerol ethanolamine- and cholinephosphotranferase; not essential for viability; EPT1 has a paralog, CPT1, that arose from the whole genome duplication	N/A	N/A	N/A	N/A	No
sr13687	0	2.01391	HBN1	Protein of unknown function; similar to bacterial nitroreductases; green fluorescent protein (GFP)-fusion protein localizes to the cytoplasm and nucleus; protein becomes insoluble upon intracellular iron depletion; protein abundance increases in response to DNA replication stress	N/A	N/A	N/A	N/A	No
sr10674.2	0	2.51491	N/A	N/A	N/A	N/A	N/A	N/A	No
sr11568	0	2.34137	N/A	N/A	N/A	N/A	N/A	N/A	No
sr16407	0	-3.05183	CDC4	F-box protein required for G1/S and G2/M transition, associates with Skp1p and Cdc53p to form a complex, SCFCdc4, which acts as ubiquitin-protein ligase directing ubiquitination of the phosphorylated CDK inhibitor Sic1p	N/A	N/A	N/A	N/A	No
sr16450	0	-1.07447	TUB2	Beta-tubulin; associates with alpha-tubulin (Tub1p and Tub3p) to form tubulin dimer, which polymerizes to form microtubules; mutation in human ortholog is associated with congenital fibrosis of the extraocular muscles (CFEOM) with polymicrogyria	N/A	N/A	N/A	N/A	No
sr15116	0	2.13639	N/A	N/A	N/A	N/A	N/A	N/A	No
sr12945	0	7.60976	N/A	N/A	N/A	N/A	N/A	N/A	Yes
sr15178	0	3.0411	ADP1	Putative ATP-dependent permease of the ABC transporter family of proteins	N/A	N/A	N/A	N/A	No
sr11655	0	2.35933	N/A	N/A	N/A	N/A	N/A	N/A	No
sr11739	0	-1.66896	N/A	N/A	N/A	N/A	N/A	N/A	No
sr11737	0	-2.25357	N/A	N/A	N/A	N/A	N/A	N/A	No
sr11744	0	3.04786	N/A	N/A	N/A	N/A	N/A	N/A	No
sr11374	0	-4.5943	N/A	N/A	N/A	N/A	N/A	N/A	No
sr16265	0	1.65359	MET17	Methionine and cysteine synthase (O-acetyl homoserine-O-acetyl serine sulfhydrylase), required for sulfur amino acid synthesis	N/A	N/A	N/A	N/A	No
sr11470	0	-4.71002	Z35925	Putative glycoside hydrolase of the mitochondrial intermembrane space	N/A	N/A	N/A	N/A	No
sr12795	0	-4.52089	PGM3	Phosphoglucomutase, catalyzes interconversion of glucose-1-phosphate and glucose-6-phospate; transcription induced in response to stress; green fluorescent protein (GFP)-fusion protein localizes to the cytoplasm and nucleus; non-essential	N/A	N/A	N/A	N/A	No
sr12820	0	-3.40988	ENA2	P-type ATPase sodium pump, involved in Na+ efflux to allow salt tolerance; likely not involved in Li+ efflux	N/A	N/A	N/A	N/A	No
sr15062	0	1.82242	TEL1	Protein kinase primarily involved in telomere length regulation; contributes to cell cycle checkpoint control in response to DNA damage; functionally redundant with Mec1p; regulates P-body formation induced by replication stress; homolog of human ataxia-telangiectasia mutated (ATM) gene, the gene responsible for ataxia telangiectasia (AT) (OMIM 607585)	N/A	N/A	N/A	N/A	No
sr16383	0	1.67576	N/A	N/A	N/A	N/A	N/A	N/A	No
sr10712.2	0	-4.46935	N/A	N/A	N/A	N/A	N/A	N/A	No
sr10696	0	4.13069	N/A	N/A	N/A	N/A	N/A	N/A	No
sr15516	0	-1.11642	RPP2A	Ribosomal protein P2 alpha, a component of the ribosomal stalk, which is involved in the interaction between translational elongation factors and the ribosome; regulates the accumulation of P1 (Rpp1Ap and Rpp1Bp) in the cytoplasm	N/A	N/A	N/A	N/A	No
sr15585	0	3.19435	N/A	N/A	N/A	N/A	N/A	N/A	No
sr14232	0	-1.07328	RPS20	Protein component of the small (40S) ribosomal subunit; overproduction suppresses mutations affecting RNA polymerase III-dependent transcription; homologous to mammalian ribosomal protein S20 and bacterial S10	N/A	N/A	N/A	N/A	No
sr14254	0	-2.11096	STE23	Metalloprotease involved, with homolog Axl1p, in N-terminal processing of pro-a-factor to the mature form; expressed in both haploids and diploids; member of the insulin-degrading enzyme family	N/A	N/A	N/A	N/A	No
sr13017	0	-3.09381	MDL1	Mitochondrial inner membrane half-type ATP-binding cassette (ABC) transporter, mediates export of peptides generated upon proteolysis of mitochondrial proteins, plays a role in the regulation of cellular resistance to oxidative stress	N/A	N/A	N/A	N/A	No
sr13066	0	1.88971	N/A	N/A	N/A	N/A	N/A	N/A	No
sr10474	0	-1.61769	N/A	N/A	N/A	N/A	N/A	N/A	No
sr11770	0	2.98539	LYS12	Homo-isocitrate dehydrogenase, an NAD-linked mitochondrial enzyme required for the fourth step in the biosynthesis of lysine, in which homo-isocitrate is oxidatively decarboxylated to alpha-ketoadipate	N/A	N/A	N/A	N/A	No
sr16607	0	-2.25318	N/A	N/A	N/A	N/A	N/A	N/A	No
sr15395	0	3.71088	N/A	N/A	N/A	N/A	N/A	N/A	No
sr14050	0	2.59854	N/A	N/A	N/A	N/A	N/A	N/A	No
sr15348	0	2.46352	PMR1	High affinity Ca2+/Mn2+ P-type ATPase required for Ca2+ and Mn2+ transport into Golgi; involved in Ca2+ dependent protein sorting and processing; mutations in human homolog ATP2C1 cause acantholytic skin condition Hailey-Hailey disease	N/A	N/A	N/A	N/A	No
sr11890	0	2.45191	N/A	N/A	N/A	N/A	N/A	N/A	No
sr10586	0	2.33936	N/A	N/A	N/A	N/A	N/A	N/A	Yes
sr16721	0	1.11616	N/A	N/A	N/A	N/A	N/A	N/A	Yes
sr13006	-1.00794	-2.11363	MET3	ATP sulfurylase, catalyzes the primary step of intracellular sulfate activation, essential for assimilatory reduction of sulfate to sulfide, involved in methionine metabolism	KOG:P	Inorganic ion transport and metabolism	KOG0636	ATP sulfurylase (sulfate adenylyltransferase)	No
sr16679	-1.01137	-1.45804	VRP1	Dubious open reading frame unlikely to encode a protein, based on available experimental and comparative sequence data; overlaps a stand-alone long terminal repeat sequence whose presence indicates a retrotransposition event occurred here	KOG:J	Translation, ribosomal structure and biogenesis	KOG0815	60S acidic ribosomal protein P0	No
sr15733	-1.01557	0	N/A	N/A	KOG:J	Translation, ribosomal structure and biogenesis	KOG3401	60S ribosomal protein L26	No
sr16755	-1.05307	0	N/A	N/A	KOG:C	Energy production and conversion	KOG3494	Ubiquinol cytochrome c oxidoreductase, subunit QCR9	No
sr10137	-1.06805	0	N/A	N/A	KOG:E	Amino acid transport and metabolism	KOG2797	Prephenate dehydratase	No
sr10822	-1.07743	-1.40369	N/A	N/A	KOG:S	Function unknown	LSE0048	A Uncharacterized protein	No
sr10517	-1.08436	-1.485	GSP1	Ran GTPase; GTP binding protein (mammalian Ranp homolog) involved in the maintenance of nuclear organization, RNA processing and transport; regulated by Srm1p, Rna1p, Yrb1p, Yrb2p, Yrp4p, Yrb30p, Cse1p and Kap95p; GSP1 has a paralog, GSP2, that arose from the whole genome duplication	KOG:U	Intracellular trafficking, secretion, and vesicular transport	KOG0096	GTPase Ran/TC4/GSP1 (nuclear protein transport pathway), small G protein superfamily	No
sr11039	-1.10607	-1.94818	NOP58	Dubious open reading frame unlikely to encode a protein, based on available experimental and comparative sequence data; partially overlaps the verified gene NOP58	KOG:A	RNA processing and modification	KOG2572	Ribosome biogenesis protein - Nop58p/Nop5p	No
sr13598	-1.1144	0	N/A	N/A	KOG:V	Defense mechanisms	KOG1962	B-cell receptor-associated protein and related proteins	No
sr12402	-1.11884	-1.46842	ATP16	Delta subunit of the central stalk of mitochondrial F1F0 ATP synthase, which is a large, evolutionarily conserved enzyme complex required for ATP synthesis; phosphorylated	KOG:C	Energy production and conversion	KOG1758	Mitochondrial F1F0-ATP synthase, subunit delta/ATP16	No
sr14903	-1.12514	0	N/A	N/A	KOG:G	Carbohydrate transport and metabolism	KOG0449	Succinate dehydrogenase, cytochrome b subunit	No
sr16635	-1.1257	-1.57723	RPL25	Ribosomal 60S subunit protein L25; primary rRNA-binding ribosomal protein component of large ribosomal subunit; binds to 25S rRNA via a conserved C-terminal motif; homologous to mammalian ribosomal protein L23A and bacterial L23	KOG:J	Translation, ribosomal structure and biogenesis	KOG1751	60s ribosomal protein L23	No
sr13826	-1.13668	0	N/A	N/A	KOG:J	Translation, ribosomal structure and biogenesis	KOG1790	60s ribosomal protein L34	No
sr10326	-1.14657	0	N/A	N/A	KOG:E	Amino acid transport and metabolism	KOG2455	Delta-1-pyrroline-5-carboxylate dehydrogenase	No
sr15518	-1.1576	-1.95291	RPL5	Ribosomal 60S subunit protein L5; homologous to mammalian ribosomal protein L5 and bacterial L18; binds 5S rRNA and is required for 60S subunit assembly	KOG:J	Translation, ribosomal structure and biogenesis	KOG0875	60S ribosomal protein L5	No
sr15696	-1.15974	-1.54128	N/A	N/A	KOG:C	Energy production and conversion	KOG2282	NADH-ubiquinone oxidoreductase, NDUFS1/75 kDa subunit	No
sr15298	-1.17148	-2.07421	N/A	N/A	N/A	N/A	N/A	N/A	No
sr16086	-1.20771	-2.22753	AIM45	Putative ortholog of mammalian electron transfer flavoprotein complex subunit ETF-alpha; interacts with frataxin, Yfh1p; null mutant displays elevated frequency of mitochondrial genome loss; may have a role in oxidative stress response	KOG:C	Energy production and conversion	KOG3954	Electron transfer flavoprotein, alpha subunit	No
sr10220	-1.21017	-1.36723	VMA3	Proteolipid subunit of the vacuolar H(+)-ATPase V0 sector (subunit c; dicyclohexylcarbodiimide binding subunit); required for vacuolar acidification and important for copper and iron metal ion homeostasis	KOG:C	Energy production and conversion	KOG0232	Vacuolar H+-ATPase V0 sector, subunits c/c'	No
sr14856	-1.2121	0	N/A	N/A	KOG:C	Energy production and conversion	KOG1664	Vacuolar H+-ATPase V1 sector, subunit E	No
sr15075	-1.2185	0	N/A	N/A	N/A	N/A	N/A	N/A	No
sr12359	-1.22124	-1.92617	PYC2	Pyruvate carboxylase isoform; cytoplasmic enzyme that converts pyruvate to oxaloacetate; differentially regulated than isoform Pyc1p; mutations in the human homolog are associated with lactic acidosis; PYC2 has a paralog, PYC1, that arose from the whole genome duplication	KOG:C	Energy production and conversion	KOG0369	Pyruvate carboxylase	No
Tub1	-1.23878	-1.32929	TUB1	Alpha-tubulin; associates with beta-tubulin (Tub2p) to form tubulin dimer, which polymerizes to form microtubules; relative distribution to nuclear foci increases upon DNA replication stress; TUB1 has a paralog, TUB3, that arose from the whole genome duplication	KOG:Z	Cytoskeleton	KOG1376	Alpha tubulin	No
sr15807	-1.24313	0	N/A	N/A	KOG:G	Carbohydrate transport and metabolism	KOG0563	Glucose-6-phosphate 1-dehydrogenase	No
sr16151	-1.24643	0	N/A	N/A	KOG:K	Transcription	KOG2239	Transcription factor containing NAC and TS-N domains	No
sr13551	-1.24738	0	N/A	N/A	KOG:S	Function unknown	KOG3870	Uncharacterized conserved protein	No
sr16849	-1.26014	-1.33646	N/A	N/A	KOG:T	Signal transduction mechanisms	KOG3797	Peripheral-type benzodiazepine receptor and related proteins	No
sr15901	-1.26026	0	N/A	N/A	KOG:H	Coenzyme transport and metabolism	KOG1506	S-adenosylmethionine synthetase	No
sr12734	-1.26265	-3.0038	N/A	N/A	KOG:R	General function prediction only	KOG1721	FOG: Zn-finger	No
sr11356	-1.27015	0	N/A	N/A	KOG:J	Translation, ribosomal structure and biogenesis	KOG1144	Translation initiation factor 5B (eIF-5B)	No
sr14726	-1.27308	-1.45979	RIP1	Ubiquinol-cytochrome-c reductase, a Rieske iron-sulfur protein of the mitochondrial cytochrome bc1 complex; transfers electrons from ubiquinol to cytochrome c1 during respiration; during import, Rip1p is first imported into the mitochondrial matrix where it is processed, acquires its Fe-S cluster, and is folded, then is translocated into the inner membrane by the action of a homo-oligomer of Bcs1…	KOG:C	Energy production and conversion	KOG1671	Ubiquinol cytochrome c reductase, subunit RIP1	No
sr13955	-1.27652	-1.84923	N/A	N/A	KOG:R	General function prediction only	KOG0253	Synaptic vesicle transporter SV2 (major facilitator superfamily)	No
sr16704	-1.27948	0	N/A	N/A	KOG:X	Function unknown	TWOG0442	Unnamed protein	No
sr15889	-1.28245	-1.87516	N/A	N/A	KOG:J	Translation, ribosomal structure and biogenesis	KOG3412	60S ribosomal protein L28	No
sr13911	-1.3055	0	N/A	N/A	KOG:Y	Nuclear structure	KOG2020	Nuclear transport receptor CRM1/MSN5 (importin beta superfamily)	No
sr14778	-1.3233	0	N/A	N/A	KOG:T	Signal transduction mechanisms	KOG1786	Lysosomal trafficking regulator LYST and related BEACH and WD40 repeat proteins	No
sr13776	-1.32391	-1.53795	DJP1	Cytosolic J-domain-containing protein, required for peroxisomal protein import and involved in peroxisome assembly, homologous to E. coli DnaJ	KOG:O	Posttranslational modification, protein turnover, chaperones	KOG0691	Molecular chaperone (DnaJ superfamily)	No
sr13555	-1.33177	-1.5767	RPL21A	Dubious open reading frame unlikely to encode a protein, based on experimental and comparative sequence data; partially overlaps the verified ribosomal protein gene RPL21A/YBR191W	KOG:J	Translation, ribosomal structure and biogenesis	KOG1732	60S ribosomal protein L21	No
sr15666	-1.33802	0	N/A	N/A	KOG:K	Transcription	KOG1597	Transcription initiation factor TFIIB	No
sr16163	-1.34264	0	N/A	N/A	N/A	N/A	N/A	N/A	No
sr13219	-1.34962	-1.57637	ATP5	Subunit 5 of the stator stalk of mitochondrial F1F0 ATP synthase, which is an evolutionarily conserved enzyme complex required for ATP synthesis; homologous to bovine subunit OSCP (oligomycin sensitivity-conferring protein); phosphorylated	KOG:C	Energy production and conversion	KOG1662	Mitochondrial F1F0-ATP synthase, subunit OSCP/ATP5	No
sr15288	-1.35462	0	N/A	N/A	KOG:O	Posttranslational modification, protein turnover, chaperones	KOG1153	Subtilisin-related protease/Vacuolar protease B	Yes
sr13043	-1.35676	-1.91293	RPS2	Protein component of the small (40S) subunit; essential for control of translational accuracy; phosphorylation by C-terminal domain kinase I (CTDK-I) enhances translational accuracy; methylated on one or more arginine residues by Hmt1p; homologous to mammalian ribosomal protein S2 and bacterial S5	KOG:J	Translation, ribosomal structure and biogenesis	KOG0877	40S ribosomal protein S2/30S ribosomal protein S5	No
sr13047	-1.36134	-1.41446	NAP1	Dubious open reading frame unlikely to encode a protein, based on available experimental and comparative sequence data; partially overlaps the verified gene NAP1	KOG:B	Chromatin structure and dynamics	KOG1507	Nucleosome assembly protein NAP-1	No
sr15800	-1.37177	-1.80541	Z49596	Putative xylose and arabinose reductase; member of the aldo-keto reductase (AKR) family; GFP-fusion protein is induced in response to the DNA-damaging agent MMS	KOG:R	General function prediction only	KOG1577	Aldo/keto reductase family proteins	No
sr13564	-1.38077	-1.10944	STF1	Protein involved in regulation of the mitochondrial F1F0-ATP synthase; Stf1p and Stf2p act as stabilizing factors that enhance inhibitory action of the Inh1p protein; protein abundance increases in response to DNA replication stress; STF1 has a paralog, INH1, that arose from the whole genome duplication	KOG:C	Energy production and conversion	TWOG0436	ATPase inhibitory factor	No
sr16058	-1.38182	0	N/A	N/A	KOG:T	Signal transduction mechanisms	KOG0694	Serine/threonine protein kinase	No
sr12508	-1.38805	0	N/A	N/A	KOG:H	Coenzyme transport and metabolism	KOG0711	Polyprenyl synthetase	No
sr16614	-1.39169	-1.78487	MAS1	Dubious open reading frame unlikely to encode a protein, based on experimental and comparative sequence data	KOG:O	Posttranslational modification, protein turnover, chaperones	KOG0960	Mitochondrial processing peptidase, beta subunit, and related enzymes (insulinase superfamily)	No
sr12252	-1.39177	-1.26217	SHM2	Cytosolic serine hydroxymethyltransferase, converts serine to glycine plus 5,10 methylenetetrahydrofolate; major isoform involved in generating precursors for purine, pyrimidine, amino acid, and lipid biosynthesis	KOG:E	Amino acid transport and metabolism	KOG2467	Glycine/serine hydroxymethyltransferase	No
sr11593	-1.40105	-1.69857	N/A	N/A	N/A	N/A	N/A	N/A	No
sr16008	-1.40517	0	N/A	N/A	KOG:C	Energy production and conversion	KOG3361	Iron binding protein involved in Fe-S cluster formation	No
sr13218	-1.40703	-1.78213	NIP1	eIF3c subunit of the eukaryotic translation initiation factor 3 (eIF3), involved in the assembly of preinitiation complex and start codon selection	KOG:J	Translation, ribosomal structure and biogenesis	KOG1076	Translation initiation factor 3, subunit c (eIF-3c)	No
sr14142	-1.40706	-2.26585	Z71286	Putative protein of unknown function with similarity to phosphoserine phosphatases; green fluorescent protein (GFP)-fusion protein localizes to the cytoplasm and nucleus; homozygous diploid mutant shows an increase in glycogen accumulation	KOG:X	Function unknown	TWOG0285	Unnamed protein	No
sr14777	-1.40775	0	N/A	N/A	N/A	N/A	N/A	N/A	No
sr14689	-1.41324	0	N/A	N/A	KOG:P	Inorganic ion transport and metabolism	KOG0236	Sulfate/bicarbonate/oxalate exchanger SAT-1 and related transporters (SLC26 family)	No
sr10207.2	-1.41966	0	N/A	N/A	KOG:T	Signal transduction mechanisms	KOG0044	Ca2+ sensor (EF-Hand superfamily)	No
sr14617	-1.42632	0	N/A	N/A	KOG:C	Energy production and conversion	KOG2495	NADH-dehydrogenase (ubiquinone)	No
sr14877	-1.43385	-2.02077	Z36008	Putative serine type carboxypeptidase with a role in phytochelatin synthesis; green fluorescent protein (GFP)-fusion protein localizes to the vacuole; expression induced by nitrogen limitation in a GLN3, GAT1-independent manner	KOG:O	Posttranslational modification, protein turnover, chaperones	KOG1282	Serine carboxypeptidases (lysosomal cathepsin A)	Yes
sr11834	-1.43488	0	N/A	N/A	KOG:C	Energy production and conversion	KOG2711	Glycerol-3-phosphate dehydrogenase/dihydroxyacetone 3-phosphate reductase	No
sr14747	-1.43833	0	N/A	N/A	KOG:C	Energy production and conversion	KOG4097	Succinate dehydrogenase membrane anchor subunit and related proteins	No
sr15704	-1.43999	-1.66399	RPL30	Ribosomal 60S subunit protein L30; involved in pre-rRNA processing in the nucleolus; autoregulates splicing of its transcript; homologous to mammalian ribosomal protein L30, no bacterial homolog	KOG:J	Translation, ribosomal structure and biogenesis	KOG2988	60S ribosomal protein L30	No
sr11869	-1.4461	-2.47561	RPS5	Protein component of the small (40S) ribosomal subunit; least basic of non-acidic ribosomal proteins; phosphorylated in vivo; essential for viability; homologous to mammalian ribosomal protein S5 and bacterial S7	KOG:J	Translation, ribosomal structure and biogenesis	KOG3291	Ribosomal protein S7	No
sr15714	-1.4462	-1.45117	RPL9B	Ribosomal 60S subunit protein L9B; nearly identical to paralog Rpl9Ap; homologous to mammalian ribosomal protein L9 and bacterial L6	KOG:J	Translation, ribosomal structure and biogenesis	KOG3255	60S ribosomal protein L9	No
sr14164	-1.4491	-2.73146	N/A	N/A	N/A	N/A	N/A	N/A	No
sr13044	-1.45978	0	N/A	N/A	KOG:X	Function unknown	TWOG0342	Unnamed protein	No
sr16523	-1.46133	0	N/A	N/A	KOG:C	Energy production and conversion	KOG1687	NADH-ubiquinone oxidoreductase, NUFS7/PSST/20 kDa subunit	No
sr11796	-1.46366	-1.77136	GCV1	T subunit of the mitochondrial glycine decarboxylase complex, required for the catabolism of glycine to 5,10-methylene-THF; expression is regulated by levels of levels of 5,10-methylene-THF in the cytoplasm	KOG:E	Amino acid transport and metabolism	KOG2770	Aminomethyl transferase	No
sr11186	-1.46408	0	N/A	N/A	N/A	N/A	N/A	N/A	No
sr15519	-1.4847	-1.57842	STO1	Ribosomal 60S subunit protein L15B; binds to 5.8 S rRNA; homologous to mammalian ribosomal protein L15, no bacterial homolog; RPL15B has a paralog, RPL15A, that arose from the whole genome duplication; relocalizes from nucleus to nucleolus upon DNA replication stress	KOG:J	Translation, ribosomal structure and biogenesis	KOG1678	60s ribosomal protein L15	No
sr11838	-1.48711	-1.67474	RIM11	Protein kinase; required for signal transduction during entry into meiosis; promotes the formation of the Ime1p-Ume6p complex by phosphorylating Ime1p and Ume6p; shares similarity with mammalian glycogen synthase kinase 3-beta; protein abundance increases in response to DNA replication stress; RIM11 has a paralog, MRK1, that arose from the whole genome duplication	KOG:G	Carbohydrate transport and metabolism	KOG0658	Glycogen synthase kinase-3	No
sr16356	-1.49961	-2.5533	CTR3	High-affinity copper transporter of the plasma membrane, acts as a trimer; gene is disrupted by a Ty2 transposon insertion in many laboratory strains of S. cerevisiae	KOG:P	Inorganic ion transport and metabolism	KOG3386	Copper transporter	No
sr15854	-1.50991	0	N/A	N/A	KOG:I	Lipid transport and metabolism	KOG1680	Enoyl-CoA hydratase	No
sr14912	-1.51725	-1.51666	N/A	N/A	KOG:R	General function prediction only	KOG0381	HMG box-containing protein	No
sr14756	-1.51871	-2.07475	PDA1	E1 alpha subunit of the pyruvate dehydrogenase (PDH) complex, catalyzes the direct oxidative decarboxylation of pyruvate to acetyl-CoA; phosphorylated; regulated by glucose	KOG:C	Energy production and conversion	KOG0225	Pyruvate dehydrogenase E1, alpha subunit	No
sr11345	-1.52033	-1.84835	N/A	N/A	N/A	N/A	N/A	N/A	No
sr13750	-1.53217	0	N/A	N/A	KOG:T	Signal transduction mechanisms	KOG4500	Rho/Rac GTPase guanine nucleotide exchange factor smgGDS/Vimar	No
sr15550	-1.54683	-2.47426	N/A	N/A	N/A	N/A	N/A	N/A	No
sr12546	-1.55113	-2.73361	QCR2	Subunit 2 of the ubiquinol cytochrome-c reductase complex, which is a component of the mitochondrial inner membrane electron transport chain; phosphorylated; transcription is regulated by Hap1p, Hap2p/Hap3p, and heme	KOG:C	Energy production and conversion	KOG2583	Ubiquinol cytochrome c reductase, subunit QCR2	No
sr13730	-1.55148	-1.78658	MAM3	Protein required for normal mitochondrial morphology, has similarity to hemolysins	KOG:S	Function unknown	KOG2118	Predicted membrane protein, contains two CBS domains	No
sr13391	-1.55204	0	N/A	N/A	KOG:E	Amino acid transport and metabolism	KOG2276	Metalloexopeptidases	No
sr15515	-1.55988	-2.10771	CYT1	Cytochrome c1, component of the mitochondrial respiratory chain; expression is regulated by the heme-activated, glucose-repressed Hap2p/3p/4p/5p CCAAT-binding complex	KOG:C	Energy production and conversion	KOG3052	Cytochrome c1	No
sr13600	-1.56122	-2.24872	ERG1	Squalene epoxidase, catalyzes the epoxidation of squalene to 2,3-oxidosqualene; plays an essential role in the ergosterol-biosynthesis pathway and is the specific target of the antifungal drug terbinafine	KOG:I	Lipid transport and metabolism	KOG1298	Squalene monooxygenase	No
sr15798	-1.56277	-1.54096	MDH1	Mitochondrial malate dehydrogenase, catalyzes interconversion of malate and oxaloacetate; involved in the tricarboxylic acid (TCA) cycle; phosphorylated	KOG:C	Energy production and conversion	KOG1494	NAD-dependent malate dehydrogenase	No
sr12730	-1.5644	-1.90329	SOK2	Nuclear protein that negatively regulates pseudohyphal differentiation; plays a regulatory role in the cyclic AMP (cAMP)-dependent protein kinase (PKA) signal transduction pathway; SOK2 has a paralog, PHD1, that arose from the whole genome duplication	KOG:X	Function unknown	LSE2347	Y Unnamed protein	No
sr14828	-1.56725	-1.59727	N/A	N/A	N/A	N/A	N/A	N/A	Yes
sr15822	-1.57277	-1.22567	SUB2	Component of the TREX complex required for nuclear mRNA export; member of the DEAD-box RNA helicase superfamily and is involved in early and late steps of spliceosome assembly; homolog of the human splicing factor hUAP56; relocalizes from nucleus to cytoplasm upon DNA replication stress	KOG:A	RNA processing and modification	KOG0329	ATP-dependent RNA helicase	No
PacC	-1.57483	0	N/A	N/A	KOG:R	General function prediction only	KOG1721	FOG: Zn-finger	No
sr12586	-1.57781	0	N/A	N/A	KOG:C	Energy production and conversion	KOG0559	Dihydrolipoamide succinyltransferase (2-oxoglutarate dehydrogenase, E2 subunit)	No
sr16886	-1.58197	-1.64916	RPS25A	Protein component of the small (40S) ribosomal subunit; homologous to mammalian ribosomal protein S25, no bacterial homolog; RPS25A has a paralog, RPS25B, that arose from the whole genome duplication	KOG:J	Translation, ribosomal structure and biogenesis	KOG1767	40S ribosomal protein S25	No
sr14321	-1.59955	-2.3811	MIS1	Mitochondrial C1-tetrahydrofolate synthase, involved in interconversion between different oxidation states of tetrahydrofolate (THF); provides activities of formyl-THF synthetase, methenyl-THF cyclohydrolase, and methylene-THF dehydrogenase	KOG:H	Coenzyme transport and metabolism	KOG4230	C1-tetrahydrofolate synthase	No
sr16610	-1.6027	-1.38231	RPL17B	Ribosomal 60S subunit protein L17B; homologous to mammalian ribosomal protein L17 and bacterial L22; RPL17B has a paralog, RPL17A, that arose from the whole genome duplication	KOG:J	Translation, ribosomal structure and biogenesis	KOG3353	60S ribosomal protein L22	No
sr13473	-1.60395	-1.75466	RPL6B	Ribosomal 60S subunit protein L6B; binds 5.8S rRNA; homologous to mammalian ribosomal protein L6, no bacterial homolog; RPL6B has a paralog, RPL6A, that arose from the whole genome duplication	KOG:J	Translation, ribosomal structure and biogenesis	KOG1694	60s ribosomal protein L6	No
sr14014	-1.60613	-2.19238	N/A	N/A	KOG:X	Function unknown	TWOG0964	Unnamed protein	No
sr16352	-1.60716	-1.86685	N/A	N/A	N/A	N/A	N/A	N/A	No
sr15470	-1.60788	-1.84097	RPS31	Fusion protein cleaved to yield ribosomal protein S31 and ubiquitin; ubiquitin may facilitate assembly of the ribosomal protein into ribosomes; interacts genetically with translation factor eIF2B; homologous to mammalian ribosomal protein S27A, no bacterial homolog	KOG:J	Translation, ribosomal structure and biogenesis	KOG0004	Ubiquitin/40S ribosomal protein S27a fusion	No
sr13762	-1.61181	-1.61352	RPS21A	Protein component of the small (40S) ribosomal subunit; homologous to mammalian ribosomal protein S21, no bacterial homolog; RPS21A has a paralog, RPS21B, that arose from the whole genome duplication	KOG:J	Translation, ribosomal structure and biogenesis	KOG3486	40S ribosomal protein S21	No
sr15989	-1.61258	-2.26435	N/A	N/A	KOG:R	General function prediction only	KOG2776	Metallopeptidase	No
sr11960	-1.61487	-1.84991	YET1	Fructose 1,6-bisphosphate aldolase, required for glycolysis and gluconeogenesis; catalyzes conversion of fructose 1,6 bisphosphate to glyceraldehyde-3-P and dihydroxyacetone-P; locates to mitochondrial outer surface upon oxidative stress	KOG:G	Carbohydrate transport and metabolism	KOG4153	Fructose 1,6-bisphosphate aldolase	No
sr15434	-1.62023	-2.60078	N/A	N/A	KOG:M	Cell wall/membrane/envelope biogenesis	KOG4629	Predicted mechanosensitive ion channel	No
sr16725	-1.62108	-2.24094	SPR1	Sporulation-specific exo-1,3-beta-glucanase; contributes to ascospore thermoresistance	KOG:X	Function unknown	TWOG0472	Unnamed protein	No
sr15723	-1.62227	-1.53908	THS1	Threonyl-tRNA synthetase, essential cytoplasmic protein	KOG:J	Translation, ribosomal structure and biogenesis	KOG1637	Threonyl-tRNA synthetase	No
sr14997	-1.62993	-1.90649	LYS20	Homocitrate synthase isozyme; catalyzes the condensation of acetyl-CoA and alpha-ketoglutarate to form homocitrate, which is the first step in the lysine biosynthesis pathway; LYS20 has a paralog, LYS21, that arose from the whole genome duplication	KOG:E	Amino acid transport and metabolism	KOG2367	Alpha-isopropylmalate synthase/homocitrate synthase	No
sr14299	-1.63348	-1.41934	TPI1	Triose phosphate isomerase, abundant glycolytic enzyme; mRNA half-life is regulated by iron availability; transcription is controlled by activators Reb1p, Gcr1p, and Rap1p through binding sites in the 5' non-coding region; inhibition of Tpi1p activity by PEP (phosphoenolpyruvate) stimulates redox metabolism in respiring cells; E104D mutation in human TPI causes a rare autosomal disease	KOG:G	Carbohydrate transport and metabolism	KOG1643	Triosephosphate isomerase	No
sr14128	-1.63556	0	N/A	N/A	KOG:I	Lipid transport and metabolism	KOG1175	Acyl-CoA synthetase	No
sr15508	-1.63723	-2.21354	RPL33A	Ribosomal 60S subunit protein L33A; N-terminally acetylated; rpl33a null mutant exhibits slow growth while rpl33a rpl33b double null mutant is inviable; homologous to mammalian ribosomal protein L35A, no bacterial homolog; RPL33A has a paralog, RPL33B, that arose from the whole genome duplication	KOG:J	Translation, ribosomal structure and biogenesis	KOG0887	60S ribosomal protein L35A/L37	No
sr13277	-1.63965	-2.12922	STI1	Hsp90 cochaperone, interacts with the Ssa group of the cytosolic Hsp70 chaperones and activates Ssa1p ATPase activity; interacts with Hsp90 chaperones and inhibits their ATPase activity; homolog of mammalian Hop	KOG:O	Posttranslational modification, protein turnover, chaperones	KOG0548	Molecular co-chaperone STI1	No
sr13511	-1.64602	0	N/A	N/A	KOG:H	Coenzyme transport and metabolism	KOG1518	Coproporphyrinogen III oxidase CPO/HEM13	No
sr15048	-1.65141	-2.26	MDM38	Mitochondrial protein, forms a complex with Mba1p to facilitate recruitment of mRNA-specific translational activators to ribosomes; roles in protein export and K+/H+ exchange; human ortholog Letm1 implicated in Wolf-Hirschhorn syndrome	KOG:S	Function unknown	KOG1043	Ca2+-binding transmembrane protein LETM1/MRS7	No
sr12742	-1.65475	-1.66932	LSC1	Alpha subunit of succinyl-CoA ligase, which is a mitochondrial enzyme of the TCA cycle that catalyzes the nucleotide-dependent conversion of succinyl-CoA to succinate; phosphorylated	KOG:C	Energy production and conversion	KOG1255	Succinyl-CoA synthetase, alpha subunit	No
sr16564	-1.65815	0	N/A	N/A	KOG:S	Function unknown	KOG2306	Uncharacterized conserved protein	No
sr15177	-1.66221	-2.18478	ICL1	Isocitrate lyase, catalyzes the formation of succinate and glyoxylate from isocitrate, a key reaction of the glyoxylate cycle; expression of ICL1 is induced by growth on ethanol and repressed by growth on glucose	KOG:C	Energy production and conversion	KOG1260	Isocitrate lyase	No
sr12683	-1.66381	0	N/A	N/A	KOG:E	Amino acid transport and metabolism	KOG0257	Kynurenine aminotransferase, glutamine transaminase K	No
sr16323	-1.66657	-1.40536	GPM1	Tetrameric phosphoglycerate mutase, mediates the conversion of 3-phosphoglycerate to 2-phosphoglycerate during glycolysis and the reverse reaction during gluconeogenesis	KOG:G	Carbohydrate transport and metabolism	KOG0235	Phosphoglycerate mutase	No
sr13784	-1.66765	-2.81376	YDJ1	Type I HSP40 co-chaperone; involved in regulation of HSP90 and HSP70 functions; critical for determining cell size at Start as a function of growth rate; involved in protein translocation across membranes; member of the DnaJ family	KOG:O	Posttranslational modification, protein turnover, chaperones	KOG0712	Molecular chaperone (DnaJ superfamily)	No
sr13596	-1.68183	-2.04759	FRE7	Putative ferric reductase with similarity to Fre2p; expression induced by low copper levels	KOG:P	Inorganic ion transport and metabolism	KOG0039	Ferric reductase, NADH/NADPH oxidase and related proteins	No
sr13875	-1.685	0	N/A	N/A	KOG:O	Posttranslational modification, protein turnover, chaperones	KOG2391	Vacuolar sorting protein/ubiquitin receptor VPS23	No
sr16116	-1.70428	0	N/A	N/A	KOG:M	Cell wall/membrane/envelope biogenesis	LSE0499	C Integral membrane O-acyltransferase	No
sr12928	-1.71095	-2.15693	YAT1	Outer mitochondrial carnitine acetyltransferase, minor ethanol-inducible enzyme involved in transport of activated acyl groups from the cytoplasm into the mitochondrial matrix; phosphorylated	KOG:I	Lipid transport and metabolism	KOG3719	Carnitine O-acyltransferase CPT2/YAT1	No
sr11851	-1.72013	-1.66716	N/A	N/A	N/A	N/A	N/A	N/A	No
sr15998	-1.73009	0	N/A	N/A	KOG:C	Energy production and conversion	KOG1182	Branched chain alpha-keto acid dehydrogenase complex, alpha subunit	No
sr12394	-1.73281	-2.63288	TOM22	Component of the TOM (translocase of outer mitochondrial membrane) complex responsible for initial import of mitochondrially directed proteins; acts as a receptor for precursor proteins and mediates interaction between TOM and TIM complexes	KOG:U	Intracellular trafficking, secretion, and vesicular transport	KOG4111	Translocase of outer mitochondrial membrane complex, subunit TOM22	No
sr13296	-1.73416	-2.72075	YAK1	Serine-threonine protein kinase; component of a glucose-sensing system that inhibits growth in response to glucose availability; upon nutrient deprivation Yak1p phosphorylates Pop2p to regulate mRNA deadenylation, the co-repressor Crf1p to inhibit transcription of ribosomal genes, and the stress-responsive transcription factors Hsf1p and Msn2p; nuclear localization negatively regulated by the Ras…	KOG:A	RNA processing and modification	KOG0670	U4/U6-associated splicing factor PRP4	No
sr12156	-1.73718	-2.15048	RPS22A	Protein component of the small (40S) ribosomal subunit; homologous to mammalian ribosomal protein S15A and bacterial S8; RPS22A has a paralog, RPS22B, that arose from the whole genome duplication	KOG:J	Translation, ribosomal structure and biogenesis	KOG1754	40S ribosomal protein S15/S22	No
sr11795	-1.74615	0	N/A	N/A	KOG:G	Carbohydrate transport and metabolism	KOG1050	Trehalose-6-phosphate synthase component TPS1 and related subunits	No
mfa2.3	-1.75125	-1.6298	N/A	N/A	N/A	N/A	N/A	N/A	No
sr13061	-1.75699	0	N/A	N/A	KOG:L	Replication, recombination and repair	KOG0851	Single-stranded DNA-binding replication protein A (RPA), large (70 kD) subunit and related ssDNA-binding proteins	No
sr11368	-1.75873	-1.42226	N/A	N/A	KOG:R	General function prediction only	KOG1336	Monodehydroascorbate/ferredoxin reductase	No
sr12363	-1.76171	-1.46178	PIM1	ATP-dependent Lon protease, involved in degradation of misfolded proteins in mitochondria; required for biogenesis and maintenance of mitochondria	KOG:O	Posttranslational modification, protein turnover, chaperones	KOG2004	Mitochondrial ATP-dependent protease PIM1/LON	No
sr10454	-1.76239	-2.32102	Z74321	Protein component of the small (40S) ribosomal subunit; homologous to mammalian ribosomal protein S11 and bacterial S17; RPS11B has a paralog, RPS11A, that arose from the whole genome duplication	KOG:J	Translation, ribosomal structure and biogenesis	KOG1728	40S ribosomal protein S11	No
sr15750	-1.76526	-2.53507	LYS12	Homo-isocitrate dehydrogenase, an NAD-linked mitochondrial enzyme required for the fourth step in the biosynthesis of lysine, in which homo-isocitrate is oxidatively decarboxylated to alpha-ketoadipate	KOG:E	Amino acid transport and metabolism	KOG0785	Isocitrate dehydrogenase, alpha subunit	No
sr12157	-1.78066	-2.26288	RPS17A	Ribosomal protein 51 (rp51) of the small (40s) subunit; homologous to mammalian ribosomal protein S17, no bacterial homolog; RPS17A has a paralog, RPS17B, that arose from the whole genome duplication	KOG:J	Translation, ribosomal structure and biogenesis	KOG0187	40S ribosomal protein S17	No
sr14678	-1.79281	0	N/A	N/A	KOG:H	Coenzyme transport and metabolism	KOG0534	NADH-cytochrome b-5 reductase	No
sr10615.2	-1.79475	-1.90606	N/A	N/A	KOG:C	Energy production and conversion	KOG1260	Isocitrate lyase	No
Erg2	-1.79539	0	N/A	N/A	KOG:T	Signal transduction mechanisms	KOG4143	Sigma receptor and C-8 sterol isomerase	No
sr13560	-1.80102	-1.83534	HOG1	Mitogen-activated protein kinase involved in osmoregulation; controls global reallocation of RNA Pol II in response to osmotic shock; acts via three independent osmosensors; mitophagy-specific regulator; mediates the recruitment and activation of RNA Pol II at Hot1p-dependent promoters; localization regulated by Ptp2p and Ptp3p; protein abundance increases in response to DNA replication stress	KOG:T	Signal transduction mechanisms	KOG0660	Mitogen-activated protein kinase	No
sr14461	-1.80153	-2.57154	PMC1	Vacuolar Ca2+ ATPase involved in depleting cytosol of Ca2+ ions; prevents growth inhibition by activation of calcineurin in the presence of elevated concentrations of calcium; similar to mammalian PMCA1a	KOG:P	Inorganic ion transport and metabolism	KOG0204	Calcium transporting ATPase	No
sr16161	-1.80838	-1.61719	N/A	N/A	N/A	N/A	N/A	N/A	No
sr13832	-1.81767	-1.76207	Z75028	Glycerol dehydrogenase;involved in an alternative pathway for glycerol catabolism used under microaerobic conditions; also has mRNA binding activity; member of the aldo-keto reductase (AKR) family; protein abundance increases in response to DNA replication stress; GCY1 has a paralog, YPR1, that arose from the whole genome duplication	KOG:R	General function prediction only	KOG1577	Aldo/keto reductase family proteins	No
sr13983	-1.81807	0	N/A	N/A	KOG:U	Intracellular trafficking, secretion, and vesicular transport	KOG1607	Protein transporter of the TRAM (translocating chain-associating membrane) superfamily	No
sr16050	-1.82387	-1.64093	SPS19	Peroxisomal 2,4-dienoyl-CoA reductase, auxiliary enzyme of fatty acid beta-oxidation; homodimeric enzyme required for growth and sporulation on petroselineate medium; expression induced during late sporulation and in the presence of oleate	KOG:R	General function prediction only	KOG0725	Reductases with broad range of substrate specificities	No
sr11362	-1.82631	-1.6417	CPA2	Large subunit of carbamoyl phosphate synthetase, which catalyzes a step in the synthesis of citrulline, an arginine precursor	KOG:R	General function prediction only	KOG0370	Multifunctional pyrimidine synthesis protein CAD (includes carbamoyl-phophate synthetase, aspartate transcarbamylase, and glutamine amidotransferase)	No
sr14012	-1.82671	-2.28528	N/A	N/A	KOG:P	Inorganic ion transport and metabolism	KOG2349	Na+:iodide/myo-inositol/multivitamin symporters	No
sr11205	-1.83882	-2.24742	SAH1	S-adenosyl-L-homocysteine hydrolase, catabolizes S-adenosyl-L-homocysteine which is formed after donation of the activated methyl group of S-adenosyl-L-methionine (AdoMet) to an acceptor	KOG:H	Coenzyme transport and metabolism	KOG1370	S-adenosylhomocysteine hydrolase	No
bE2	-1.84623	-5.21782	N/A	N/A	N/A	N/A	N/A	N/A	No
sr15720	-1.84663	0	N/A	N/A	KOG:X	Function unknown	TWOG0464	Unnamed protein	No
sr15911	-1.84793	-1.99758	PHB2	Subunit of the prohibitin complex (Phb1p-Phb2p), a 1.2 MDa ring-shaped inner mitochondrial membrane chaperone that stabilizes newly synthesized proteins; determinant of replicative life span; involved in mitochondrial segregation	KOG:O	Posttranslational modification, protein turnover, chaperones	KOG3090	Prohibitin-like protein	No
sr14494	-1.84974	-1.67805	PHB1	Subunit of the prohibitin complex (Phb1p-Phb2p), a 1.2 MDa ring-shaped inner mitochondrial membrane chaperone that stabilizes newly synthesized proteins; determinant of replicative life span; involved in mitochondrial segregation	KOG:O	Posttranslational modification, protein turnover, chaperones	KOG3083	Prohibitin	Yes
sr16144	-1.85888	-2.01288	COX5A	Subunit Va of cytochrome c oxidase; cytochrome c oxidase is the terminal member of the mitochondrial inner membrane electron transport chain; Cox5Ap is predominantly expressed during aerobic growth while its isoform Vb (Cox5Bp) is expressed during anaerobic growth; COX5A has a paralog, COX5B, that arose from the whole genome duplication	KOG:C	Energy production and conversion	KOG4075	Cytochrome c oxidase, subunit IV/COX5b	No
sr10248	-1.86569	-2.17875	Z49320	Minor succinate dehydrogenase isozyme; homologous to Sdh1p, the major isozyme reponsible for the oxidation of succinate and transfer of electrons to ubiquinone; induced during the diauxic shift in a Cat8p-dependent manner	KOG:C	Energy production and conversion	KOG2403	Succinate dehydrogenase, flavoprotein subunit	No
sr10266	-1.87932	-2.10515	EFB1	Translation elongation factor 1 beta; stimulates nucleotide exchange to regenerate EF-1 alpha-GTP for the next elongation cycle; part of the EF-1 complex, which facilitates binding of aminoacyl-tRNA to the ribosomal A site	KOG:K	Transcription	KOG1668	Elongation factor 1 beta/delta chain	No
sr12224	-1.88929	-2.16862	RPL16A	Ribosomal 60S subunit protein L16A; N-terminally acetylated, binds 5.8 S rRNA; transcriptionally regulated by Rap1p; homologous to mammalian ribosomal protein L13A and bacterial L13; RPL16A has a paralog, RPL16B, that arose from the whole genome duplication; protein abundance increases in response to DNA replication stress	KOG:J	Translation, ribosomal structure and biogenesis	KOG3204	60S ribosomal protein L13a	No
sr11056	-1.89141	0	N/A	N/A	KOG:C	Energy production and conversion	KOG1198	Zinc-binding oxidoreductase	No
sr14575	-1.89921	-4.6453	N/A	N/A	KOG:U	Intracellular trafficking, secretion, and vesicular transport	KOG0819	Annexin	No
sr13986	-1.9	-2.25914	CWH43	Putative sensor/transporter protein involved in cell wall biogenesis; contains 14-16 transmembrane segments and several putative glycosylation and phosphorylation sites; null mutation is synthetically lethal with pkc1 deletion	KOG:T	Signal transduction mechanisms	KOG3979	FGF receptor activating protein 1	No
sr15072	-1.90853	-1.60311	ATX1	Cytosolic copper metallochaperone that transports copper to the secretory vesicle copper transporter Ccc2p for eventual insertion into Fet3p, which is a multicopper oxidase required for high-affinity iron uptake	KOG:P	Inorganic ion transport and metabolism	KOG1603	Copper chaperone	No
Sdh2	-1.91271	-1.87518	SDH2	Iron-sulfur protein subunit of succinate dehydrogenase (Sdh1p, Sdh2p, Sdh3p, Sdh4p), which couples the oxidation of succinate to the transfer of electrons to ubiquinone as part of the TCA cycle and the mitochondrial respiratory chain	KOG:C	Energy production and conversion	KOG3049	Succinate dehydrogenase, Fe-S protein subunit	No
sr13640	-1.91659	-3.14483	MAS2	Larger subunit of the mitochondrial processing protease (MPP), essential processing enzyme that cleaves the N-terminal targeting sequences from mitochondrially imported proteins	KOG:O	Posttranslational modification, protein turnover, chaperones	KOG2067	Mitochondrial processing peptidase, alpha subunit	No
sr13148	-1.91714	0	N/A	N/A	KOG:R	General function prediction only	KOG3163	Uncharacterized conserved protein related to ribosomal protein S8E	No
sr14071	-1.91722	-2.38111	CLU1	eIF3 component of unknown function; deletion causes defects in mitochondrial organization but not in growth or translation initiation, can rescue cytokinesis and mitochondrial organization defects of the Dictyostelium cluA- mutant	KOG:R	General function prediction only	KOG1839	Uncharacterized protein CLU1/cluA/TIF31 involved in mitochondrial morphology/distribution, also found associated with eIF-3	No
sr16344	-1.91978	-2.62891	SGT2	Glutamine-rich cytoplasmic cochaperone; serves as a scaffold bringing together Get4, Get5p, and other TRC complex members that are required to mediate posttranslational insertion of tail-anchored proteins into the ER membrane; interacts with the prion domain of Sup35p; amyloid sensor; plays a role in targeting chaperones to prion aggregates; has similarity to human cochaperone SGT; forms cytoplas…	KOG:R	General function prediction only	KOG0553	TPR repeat-containing protein	No
sr13576	-1.92086	-2.95197	CCP1	Mitochondrial cytochrome-c peroxidase; degrades reactive oxygen species in mitochondria, involved in the response to oxidative stress	KOG:R	General function prediction only	TWOG0189	Peroxidase	No
sr11663	-1.92832	-1.82686	ASN2	Asparagine synthetase; catalyzes the synthesis of L-asparagine from L-aspartate in the asparagine biosynthetic pathway; ASN2 has a paralog, ASN1, that arose from the whole genome duplication	KOG:E	Amino acid transport and metabolism	KOG0571	Asparagine synthase (glutamine-hydrolyzing)	No
Acc1	-1.93329	-2.27804	ACC1	Acetyl-CoA carboxylase, biotin containing enzyme; catalyzes the carboxylation of cytosolic acetyl-CoA to form malonyl-CoA and regulates histone acetylation by regulating the availablity of acetyl-CoA; required for de novo biosynthesis of long-chain fatty acids;	KOG:I	Lipid transport and metabolism	KOG0368	Acetyl-CoA carboxylase	No
sr13664	-1.93504	-2.45248	FBP26	Fructose-2,6-bisphosphatase, required for glucose metabolism; protein abundance increases in response to DNA replication stress	KOG:G	Carbohydrate transport and metabolism	KOG0234	Fructose-6-phosphate 2-kinase/fructose-2,6-biphosphatase	No
sr11445	-1.93934	-3.09553	FET5	Multicopper oxidase, integral membrane protein with similarity to Fet3p; may have a role in iron transport	KOG:Q	Secondary metabolites biosynthesis, transport and catabolism	KOG1263	Multicopper oxidases	No
sr11603	-1.94817	-2.12777	N/A	N/A	N/A	N/A	N/A	N/A	Yes
sr16780	-1.95224	-1.98898	N/A	N/A	N/A	N/A	N/A	N/A	Yes
sr11958	-1.9549	0	N/A	N/A	KOG:Q	Secondary metabolites biosynthesis, transport and catabolism	KOG1599	Uricase (urate oxidase)	No
sr14626	-1.97235	-2.31522	SLM1	Phosphoinositide PI4,5P(2) binding protein, forms a complex with Slm2p; acts downstream of Mss4p in a pathway regulating actin cytoskeleton organization in response to stress; phosphorylated by the TORC2 complex; protein abundance increases in response to DNA replication stress; SLM1 has a paralog, SLM2, that arose from the whole genome duplication	KOG:X	Function unknown	TWOG0392	Unnamed protein	No
sr14931	-1.9807	0	N/A	N/A	KOG:O	Posttranslational modification, protein turnover, chaperones	KOG0544	FKBP-type peptidyl-prolyl cis-trans isomerase	No
sr13310	-1.98506	-1.75589	ADK1	Adenylate kinase, required for purine metabolism; localized to the cytoplasm and the mitochondria; lacks cleavable signal sequence; protein abundance increases in response to DNA replication stress	KOG:F	Nucleotide transport and metabolism	KOG3078	Adenylate kinase	No
sr14521	-1.98558	-1.85771	TGL2	Triacylglycerol lipase that is localized to the mitochondria; has lipolytic activity towards triacylglycerols and diacylglycerols when expressed in E. coli	N/A	N/A	N/A	N/A	No
sr13332	-1.99541	-3.1622	N/A	N/A	N/A	N/A	N/A	N/A	No
sr12686	-1.99636	-2.40326	GUT2	Mitochondrial glycerol-3-phosphate dehydrogenase; expression is repressed by both glucose and cAMP and derepressed by non-fermentable carbon sources in a Snf1p, Rsf1p, Hap2/3/4/5 complex dependent manner	KOG:C	Energy production and conversion	KOG0042	Glycerol-3-phosphate dehydrogenase	No
sr14243	-1.99744	-2.2879	TPS2	Phosphatase subunit of the trehalose-6-P synthase/phosphatase complex; involved in synthesis of the storage carbohydrate trehalose; expression is induced by stress conditions and repressed by the Ras-cAMP pathway; protein abundance increases in response to DNA replication stress	KOG:G	Carbohydrate transport and metabolism	KOG1050	Trehalose-6-phosphate synthase component TPS1 and related subunits	No
sr14185	-1.99951	-3.24018	CCR4	Component of the CCR4-NOT transcriptional complex, which is involved in regulation of gene expression; component of the major cytoplasmic deadenylase, which is involved in mRNA poly(A) tail shortening	KOG:K	Transcription	KOG0620	Glucose-repressible alcohol dehydrogenase transcriptional effector CCR4 and related proteins	No
sr11087	-2.01205	-3.17944	N/A	N/A	N/A	N/A	N/A	N/A	No
sr10658	-2.02091	-3.55019	N/A	N/A	KOG:I	Lipid transport and metabolism	KOG3957	Predicted L-carnitine dehydratase/alpha-methylacyl-CoA racemase	No
sr14659	-2.0225	-1.9142	N/A	N/A	N/A	N/A	N/A	N/A	No
sr15697	-2.02451	0	N/A	N/A	KOG:S	Function unknown	KOG2936	Uncharacterized conserved protein	No
sr11873	-2.02644	-1.55407	AAT2	Cytosolic aspartate aminotransferase, involved in nitrogen metabolism; localizes to peroxisomes in oleate-grown cells	KOG:E	Amino acid transport and metabolism	KOG1411	Aspartate aminotransferase/Glutamic oxaloacetic transaminase AAT1/GOT2	No
Erg11	-2.02906	-2.62631	ERG11	Lanosterol 14-alpha-demethylase; catalyzes the C-14 demethylation of lanosterol to form 4,4''-dimethyl cholesta-8,14,24-triene-3-beta-ol in the ergosterol biosynthesis pathway; member of the cytochrome P450 family; associated and coordinately regulated with the P450 reductase Ncp1p	KOG:Q	Secondary metabolites biosynthesis, transport and catabolism	KOG0684	Cytochrome P450	No
sr12038	-2.02937	-1.99206	RPL35B	Dubious open reading frame unlikely to encode a protein, based on available experimental and comparative sequence data; open reading frame is located in promoter region of essential gene SEC31	KOG:J	Translation, ribosomal structure and biogenesis	KOG3436	60S ribosomal protein L35	No
sr12195	-2.03835	-2.42032	YTA12	Component, with Afg3p, of the mitochondrial inner membrane m-AAA protease that mediates degradation of misfolded or unassembled proteins and is also required for correct assembly of mitochondrial enzyme complexes	KOG:O	Posttranslational modification, protein turnover, chaperones	KOG0731	AAA+-type ATPase containing the peptidase M41 domain	No
sr15287	-2.04896	0	N/A	N/A	KOG:C	Energy production and conversion	KOG0756	Mitochondrial tricarboxylate/dicarboxylate carrier proteins	No
sr10196	-2.05253	0	N/A	N/A	N/A	N/A	N/A	N/A	No
sr13884	-2.05663	0	N/A	N/A	N/A	N/A	N/A	N/A	No
Ssp1	-2.06338	-1.91131	N/A	N/A	KOG:R	General function prediction only	KOG2408	Peroxidase/oxygenase	No
sr16864	-2.07658	0	N/A	N/A	KOG:R	General function prediction only	KOG2948	Predicted metal-binding protein	No
sr13953	-2.08764	-1.78912	RPS29A	Protein component of the small (40S) ribosomal subunit; homologous to mammalian ribosomal protein S29 and bacterial S14; RPS29A has a paralog, RPS29B, that arose from the whole genome duplication	KOG:J	Translation, ribosomal structure and biogenesis	KOG3506	40S ribosomal protein S29	No
sr10818.2	-2.09432	-2.24497	N/A	N/A	KOG:J	Translation, ribosomal structure and biogenesis	KOG0886	40S ribosomal protein S2	No
sr13272	-2.09775	0	N/A	N/A	KOG:I	Lipid transport and metabolism	KOG2304	3-hydroxyacyl-CoA dehydrogenase	No
sr14435	-2.09943	-1.60561	N/A	N/A	N/A	N/A	N/A	N/A	No
sr10021	-2.10133	-2.31728	ATP4	Subunit b of the stator stalk of mitochondrial F1F0 ATP synthase, which is a large, evolutionarily conserved enzyme complex required for ATP synthesis; contributes to the oligomerization of the complex; phosphorylated	KOG:C	Energy production and conversion	KOG3976	Mitochondrial F1F0-ATP synthase, subunit b/ATP4	No
sr15633	-2.10173	-1.91132	ZPR1	Essential protein with two zinc fingers; present in the nucleus of growing cells but relocates to the cytoplasm in starved cells via a process mediated by Cpr1p; binds to translation elongation factor eEF-1 (Tef1p); relative distribution to the nucleus increases upon DNA replication stress	KOG:R	General function prediction only	KOG2703	C4-type Zn-finger protein	No
sr16887	-2.11426	-2.13754	ATP7	Subunit d of the stator stalk of mitochondrial F1F0 ATP synthase, which is a large, evolutionarily conserved enzyme complex required for ATP synthesis	KOG:C	Energy production and conversion	KOG3366	Mitochondrial F1F0-ATP synthase, subunit d/ATP7	No
sr10865	-2.13283	-2.22235	RPL40A	Ubiquitin-ribosomal 60S subunit protein L40B fusion protein; cleaved to yield ubiquitin and ribosomal protein L40B; ubiquitin may facilitate assembly of the ribosomal protein into ribosomes; homologous to mammalian ribosomal protein L40, no bacterial homolog; RPL40B has a paralog, RPL40A, that arose from the whole genome duplication	KOG:J	Translation, ribosomal structure and biogenesis	KOG0003	Ubiquitin/60s ribosomal protein L40 fusion	No
sr12560	-2.1363	0	N/A	N/A	KOG:I	Lipid transport and metabolism	KOG1435	Sterol reductase/lamin B receptor	No
sr14484	-2.13833	-2.80106	PAB1	Poly(A) binding protein, part of the 3'-end RNA-processing complex, mediates interactions between the 5' cap structure and the 3' mRNA poly(A) tail, involved in control of poly(A) tail length, interacts with translation factor eIF-4G	KOG:A	RNA processing and modification	KOG0123	Polyadenylate-binding protein (RRM superfamily)	No
sr10793	-2.14863	0	N/A	N/A	KOG:I	Lipid transport and metabolism	KOG1256	Long-chain acyl-CoA synthetases (AMP-forming)	No
mfa2.1	-2.15414	-2.00105	N/A	N/A	N/A	N/A	N/A	N/A	No
sr11802	-2.15589	-2.65179	RPS16B	Protein component of the small (40S) ribosomal subunit; homologous to mammalian ribosomal protein S16 and bacterial S9; RPS16A has a paralog, RPS16B, that arose from the whole genome duplication	KOG:J	Translation, ribosomal structure and biogenesis	KOG1753	40S ribosomal protein S16	No
sr15921	-2.16297	-2.92151	RPS7B	Protein component of the small (40S) ribosomal subunit; interacts with Kti11p; deletion causes hypersensitivity to zymocin; homologous to mammalian ribosomal protein S7, no bacterial homolog; RPS7B has a paralog, RPS7A, that arose from the whole genome duplication; protein abundance increases in response to DNA replication stress	KOG:J	Translation, ribosomal structure and biogenesis	KOG3320	40S ribosomal protein S7	No
sr10208.2	-2.16301	0	N/A	N/A	KOG:C	Energy production and conversion	KOG3180	Electron transfer flavoprotein, beta subunit	No
sr16609	-2.16566	-1.908	N/A	N/A	N/A	N/A	N/A	N/A	No
sr15323	-2.16853	0	N/A	N/A	KOG:Q	Secondary metabolites biosynthesis, transport and catabolism	KOG0055	Multidrug/pheromone exporter, ABC superfamily	No
sr13394	-2.16962	-2.06381	TCB1	Lipid-binding ER protein involved in ER-plasma membrane tethering; one of 6 proteins (Ist2p, Scs2p, Scs22p, Tcb1p, Tcb2p, Tcb3p) that connect ER to the plasma membrane (PM) and regulate PM phosphatidylinositol-4-phosphate (PI4P) levels by controlling access of Sac1p phosphatase to its substrate PI4P in the PM; contains three calcium and lipid binding domains; non-tagged protein also localizes to …	KOG:R	General function prediction only	KOG1012	Ca2+-dependent lipid-binding protein CLB1/vesicle protein vp115/Granuphilin A, contains C2 domain	No
sr16730	-2.17196	-2.87169	PNP1	Purine nucleoside phosphorylase, specifically metabolizes inosine and guanosine nucleosides; involved in the nicotinamide riboside salvage pathway	KOG:F	Nucleotide transport and metabolism	KOG3984	Purine nucleoside phosphorylase	No
sr10680	-2.17198	0	N/A	N/A	KOG:I	Lipid transport and metabolism	KOG1679	Enoyl-CoA hydratase	No
sr16776	-2.18252	0	N/A	N/A	KOG:K	Transcription	KOG1001	Helicase-like transcription factor HLTF/DNA helicase RAD5, DEAD-box superfamily	No
sr15942	-2.18611	-3.7317	N/A	N/A	KOG:X	Function unknown	TWOG0327	Unnamed protein	No
sr10619	-2.18734	0	N/A	N/A	N/A	N/A	N/A	N/A	No
sr11097	-2.1939	-2.17122	YJU3	Glutamine-fructose-6-phosphate amidotransferase; catalyzes the formation of glucosamine-6-P and glutamate from fructose-6-P and glutamine in the first step of chitin biosynthesis; GFA1 has a paralogous region, comprising ORFs YMR084W-YMR085W, that arose from the whole genome duplication	KOG:M	Cell wall/membrane/envelope biogenesis	KOG1268	Glucosamine 6-phosphate synthetases, contain amidotransferase and phosphosugar isomerase domains	No
sr12151	-2.19513	-2.33332	RPL14B	Ribosomal 60S subunit protein L14B; homologous to mammalian ribosomal protein L14, no bacterial homolog; RPL14B has a paralog, RPL14A, that arose from the whole genome duplication; protein abundance increases in response to DNA replication stress	KOG:J	Translation, ribosomal structure and biogenesis	KOG3421	60S ribosomal protein L14	No
sr13619	-2.20312	-2.51833	GND1	6-phosphogluconate dehydrogenase (decarboxylating); catalyzes an NADPH regenerating reaction in the pentose phosphate pathway; required for growth on D-glucono-delta-lactone and adaptation to oxidative stress; GND1 has a paralog, GND2, that arose from the whole genome duplication	KOG:G	Carbohydrate transport and metabolism	KOG2653	6-phosphogluconate dehydrogenase	No
sr13405	-2.2034	-2.52152	RSB1	Suppressor of sphingoid long chain base (LCB) sensitivity of an LCB-lyase mutation; putative integral membrane transporter or flippase that may transport LCBs from the cytoplasmic side toward the extracytoplasmic side of the membrane	KOG:X	Function unknown	TWOG0399	Unnamed protein	No
sr13096	-2.20597	-2.8498	RPL27B	Ribosomal 60S subunit protein L27B; homologous to mammalian ribosomal protein L27, no bacterial homolog; RPL27B has a paralog, RPL27A, that arose from the whole genome duplication	KOG:J	Translation, ribosomal structure and biogenesis	KOG3418	60S ribosomal protein L27	No
sr15310	-2.20962	-1.64345	TRK2	Component of the Trk1p-Trk2p potassium transport system; TRK2 has a paralog, TRK1, that arose from the whole genome duplication	KOG:P	Inorganic ion transport and metabolism	KOG1341	Na+/K+ transporter	No
sr12572	-2.21767	0	N/A	N/A	KOG:H	Coenzyme transport and metabolism	KOG0776	Geranylgeranyl pyrophosphate synthase/Polyprenyl synthetase	No
sr12064	-2.2186	-3.16112	RPS28B	Protein component of the small (40S) ribosomal subunit; homologous to mammalian ribosomal protein S28, no bacterial homolog; RPS28B has a paralog, RPS28A, that arose from the whole genome duplication	KOG:J	Translation, ribosomal structure and biogenesis	KOG3502	40S ribosomal protein S28	No
sr11366	-2.22288	0	N/A	N/A	KOG:P	Inorganic ion transport and metabolism	KOG1161	Protein involved in vacuolar polyphosphate accumulation, contains SPX domain	No
sr16454	-2.22773	-2.1345	HSP10	Mitochondrial matrix co-chaperonin that inhibits the ATPase activity of Hsp60p, a mitochondrial chaperonin; involved in protein folding and sorting in the mitochondria; 10 kD heat shock protein with similarity to E. coli groES	KOG:O	Posttranslational modification, protein turnover, chaperones	KOG1641	Mitochondrial chaperonin	No
sr13591	-2.23227	-2.1583	TSL1	Dubious open reading frame unlikely to encode a functional protein, based on available experimental and comparative sequence data	KOG:G	Carbohydrate transport and metabolism	KOG1050	Trehalose-6-phosphate synthase component TPS1 and related subunits	No
sr13484	-2.23522	-3.45179	N/A	N/A	N/A	N/A	N/A	N/A	Yes
sr11349	-2.2383	-2.29644	RPL2B	Ribosomal 60S subunit protein L2A; homologous to mammalian ribosomal protein L2 and bacterial L2; RPL2A has a paralog, RPL2B, that arose from the whole genome duplication	KOG:J	Translation, ribosomal structure and biogenesis	KOG2309	60s ribosomal protein L2/L8	No
sr11504	-2.24755	-2.6468	N/A	N/A	KOG:I	Lipid transport and metabolism	KOG3072	Long chain fatty acid elongase	No
sr15031	-2.25527	-2.71675	YEF3	Gamma subunit of translational elongation factor eEF1B; stimulates the binding of aminoacyl-tRNA (AA-tRNA) to ribosomes by releasing eEF1A (Tef1p/Tef2p) from the ribosomal complex; contains two ABC cassettes; binds and hydrolyzes ATP; YEF3 has a paralog, HEF3, that arose from the whole genome duplication	KOG:E	Amino acid transport and metabolism	KOG0062	ATPase component of ABC transporters with duplicated ATPase domains/Translation elongation factor EF-3b	No
sr12004	-2.26146	0	N/A	N/A	KOG:U	Intracellular trafficking, secretion, and vesicular transport	KOG3489	Mitochondrial import inner membrane translocase, subunit TIM8	No
sr12456	-2.2818	0	N/A	N/A	KOG:G	Carbohydrate transport and metabolism	KOG4472	Glycolipid 2-alpha-mannosyltransferase (alpha-1,2-mannosyltransferase)	No
sr16790	-2.29021	-2.14618	CPR6	Peptidyl-prolyl cis-trans isomerase (cyclophilin); catalyzes the cis-trans isomerization of peptide bonds N-terminal to proline residues; binds to Hsp82p and contributes to chaperone activity; protein abundance increases in response to DNA replication stress	KOG:O	Posttranslational modification, protein turnover, chaperones	KOG0546	HSP90 co-chaperone CPR7/Cyclophilin	No
sr10898	-2.29491	-2.4354	LPD1	Dihydrolipoamide dehydrogenase, the lipoamide dehydrogenase component (E3) of the pyruvate dehydrogenase and 2-oxoglutarate dehydrogenase multi-enzyme complexes	KOG:C	Energy production and conversion	KOG1335	Dihydrolipoamide dehydrogenase	No
sr11767	-2.29586	-3.75214	RPL8B	Dubious open reading frame unlikely to encode a protein, based on available experimental and comparative sequence data; transcription of both YLL044W and the overlapping gene RPL8B is reduced in the gcr1 null mutant	KOG:J	Translation, ribosomal structure and biogenesis	KOG3166	60S ribosomal protein L7A	No
sr10455	-2.29688	-2.11606	RPS12	Protein component of the small (40S) ribosomal subunit; homologous to mammalian ribosomal protein S12, no bacterial homolog	KOG:J	Translation, ribosomal structure and biogenesis	KOG3406	40S ribosomal protein S12	No
sr11395	-2.29688	-2.0776	MMF1	Mitochondrial protein required for transamination of isoleucine; but not of valine or leucine; may regulate specificity of branched-chain transaminases Bat1p and Bat2p; interacts genetically with mitochondrial ribosomal protein genes; MMF1 has a paralog, HMF1, that arose from the whole genome duplication	KOG:J	Translation, ribosomal structure and biogenesis	KOG2317	Putative translation initiation inhibitor UK114/IBM1	No
sr13435	-2.30278	-2.53091	ERG7	Lanosterol synthase, an essential enzyme that catalyzes the cyclization of squalene 2,3-epoxide, a step in ergosterol biosynthesis	KOG:I	Lipid transport and metabolism	KOG0497	Oxidosqualene-lanosterol cyclase and related proteins	No
sr12680	-2.31301	-3.3183	N/A	N/A	N/A	N/A	N/A	N/A	No
sr13997	-2.31399	0	N/A	N/A	N/A	N/A	N/A	N/A	No
sr15017	-2.31871	-3.03331	TAL1	Transaldolase, enzyme in the non-oxidative pentose phosphate pathway; converts sedoheptulose 7-phosphate and glyceraldehyde 3-phosphate to erythrose 4-phosphate and fructose 6-phosphate	KOG:G	Carbohydrate transport and metabolism	KOG2772	Transaldolase	No
sr12006	-2.32943	-2.04336	N/A	N/A	KOG:C	Energy production and conversion	KOG2658	NADH:ubiquinone oxidoreductase, NDUFV1/51kDa subunit	No
sr14055	-2.33005	-3.49004	CHO2	Phosphatidylethanolamine methyltransferase (PEMT), catalyzes the first step in the conversion of phosphatidylethanolamine to phosphatidylcholine during the methylation pathway of phosphatidylcholine biosynthesis	KOG:X	Function unknown	TWOG0412	Unnamed protein	No
sr15912	-2.33586	-3.102	RPL1B	Ribosomal 60S subunit protein L1A; N-terminally acetylated; homologous to mammalian ribosomal protein L10A and bacterial L1; RPL1A has a paralog, RPL1B, that arose from the whole genome duplication; rpl1a rpl1b double null mutation is lethal	KOG:J	Translation, ribosomal structure and biogenesis	KOG1570	60S ribosomal protein L10A	No
sr11177	-2.34622	-3.11883	TSC13	Enoyl reductase; catalyzes the last step in each cycle of very long chain fatty acid elongation; localizes to the ER, highly enriched in a structure marking nuclear-vacuolar junctions; coimmunoprecipitates with elongases Fen1p and Sur4p; protein increases in abundance and relative distribution to ER foci increases upon DNA replication stress	KOG:I	Lipid transport and metabolism	KOG1639	Steroid reductase required for elongation of the very long chain fatty acids	No
sr13008	-2.34922	-2.75497	MIR1	Mitochondrial phosphate carrier, imports inorganic phosphate into mitochondria; functionally redundant with Pic2p but more abundant than Pic2p under normal conditions; phosphorylated	KOG:C	Energy production and conversion	KOG0767	Mitochondrial phosphate carrier protein	No
sr15660	-2.35562	0	N/A	N/A	KOG:E	Amino acid transport and metabolism	KOG1368	Threonine aldolase	No
sr13041	-2.35816	-2.53518	RPS0B	Protein component of the small (40S) ribosomal subunit; RPS0B has a paralog, RPS0A, that arose from the whole genome duplication; required for maturation of 18S rRNA along with Rps0Ap; deletion of either RPS0 gene reduces growth rate, deletion of both genes is lethal; homologous to human ribosomal protein SA and bacterial S2	KOG:J	Translation, ribosomal structure and biogenesis	KOG0830	40S ribosomal protein SA (P40)/Laminin receptor 1	No
sr16782	-2.36331	-2.7953	N/A	N/A	KOG:R	General function prediction only	KOG2940	Predicted methyltransferase	No
sr15216	-2.36648	-2.83988	SIS1	Type II HSP40 co-chaperone that interacts with the HSP70 protein Ssa1p; not functionally redundant with Ydj1p due to due to substrate specificity; has similarity to bacterial DnaJ proteins; protein abundance increases in response to DNA replication stress	KOG:O	Posttranslational modification, protein turnover, chaperones	KOG0714	Molecular chaperone (DnaJ superfamily)	No
sr13487	-2.36947	0	N/A	N/A	N/A	N/A	N/A	N/A	No
sr15705	-2.38003	-2.93622	RPL37A	Ribosomal 60S subunit protein L37A; homologous to mammalian ribosomal protein L37, no bacterial homolog; RPL37A has a paralog, RPL37B, that arose from the whole genome duplication	KOG:J	Translation, ribosomal structure and biogenesis	KOG3475	60S ribosomal protein L37	No
sr14989	-2.38712	-2.97793	RPL11A	Ribosomal 60S subunit protein L11A; expressed at twice the level of Rpl11Bp; involved in ribosomal assembly; depletion causes degradation of 60S proteins and RNA; homologous to mammalian ribosomal protein L11 and bacterial L5; RPL11A has a paralog, RPL11B, that arose from the whole genome duplication	KOG:J	Translation, ribosomal structure and biogenesis	KOG0397	60S ribosomal protein L11	No
sr12255	-2.39968	0	N/A	N/A	KOG:C	Energy production and conversion	KOG4129	Exopolyphosphatases and related proteins	Yes
sr10653	-2.4056	0	N/A	N/A	KOG:P	Inorganic ion transport and metabolism	KOG4505	Na+/H+ antiporter	No
sr16398	-2.41952	-5.29249	HXT1	Low-affinity glucose transporter of the major facilitator superfamily, expression is induced by Hxk2p in the presence of glucose and repressed by Rgt1p when glucose is limiting; HXT1 has a paralog, HXT6, what arose from the whole genome duplication	KOG:R	General function prediction only	KOG0254	Predicted transporter (major facilitator superfamily)	No
sr15339	-2.42087	-2.30638	KGD1	Component of the mitochondrial alpha-ketoglutarate dehydrogenase complex, which catalyzes a key step in the tricarboxylic acid (TCA) cycle, the oxidative decarboxylation of alpha-ketoglutarate to form succinyl-CoA	KOG:G	Carbohydrate transport and metabolism	KOG0450	2-oxoglutarate dehydrogenase, E1 subunit	No
sr12703	-2.42148	-2.69996	RPS27B	Protein component of the small (40S) ribosomal subunit; homologous to mammalian ribosomal protein S27, no bacterial homolog; RPS27B has a paralog, RPS27A, that arose from the whole genome duplication	KOG:J	Translation, ribosomal structure and biogenesis	KOG1779	40s ribosomal protein S27	No
sr13069	-2.42608	-5.69728	N/A	N/A	KOG:Q	Secondary metabolites biosynthesis, transport and catabolism	KOG1399	Flavin-containing monooxygenase	No
sr12901	-2.43927	0	N/A	N/A	KOG:R	General function prediction only	KOG2382	Predicted alpha/beta hydrolase	No
sr14026	-2.44507	-3.59501	YNK1	Nucleoside diphosphate kinase; catalyzes the transfer of gamma phosphates from nucleoside triphosphates, usually ATP, to nucleoside diphosphates by a mechanism that involves formation of an autophosphorylated enzyme intermediate; protein abundance increases in response to DNA replication stress	KOG:F	Nucleotide transport and metabolism	KOG0888	Nucleoside diphosphate kinase	No
sr12723	-2.44984	-2.11771	N/A	N/A	N/A	N/A	N/A	N/A	No
sr16697	-2.44993	-2.51679	IPP1	Cytoplasmic inorganic pyrophosphatase (PPase), homodimer that catalyzes the rapid exchange of oxygens from Pi with water, highly expressed and essential for viability, active-site residues show identity to those from E. coli PPase	KOG:C	Energy production and conversion	KOG1626	Inorganic pyrophosphatase/Nucleosome remodeling factor, subunit NURF38	No
sr12135	-2.46069	0	N/A	N/A	N/A	N/A	N/A	N/A	No
sr13554	-2.46333	0	N/A	N/A	KOG:C	Energy production and conversion	KOG0752	Mitochondrial solute carrier protein	No
sr11704	-2.46379	-3.21709	ERG5	C-22 sterol desaturase, a cytochrome P450 enzyme that catalyzes the formation of the C-22(23) double bond in the sterol side chain in ergosterol biosynthesis; may be a target of azole antifungal drugs	KOG:Q	Secondary metabolites biosynthesis, transport and catabolism	KOG0157	Cytochrome P450 CYP4/CYP19/CYP26 subfamilies	No
sr14566	-2.48206	-2.6707	ERG10	Acetyl-CoA C-acetyltransferase (acetoacetyl-CoA thiolase), cytosolic enzyme that transfers an acetyl group from one acetyl-CoA molecule to another, forming acetoacetyl-CoA; involved in the first step in mevalonate biosynthesis	KOG:I	Lipid transport and metabolism	KOG1390	Acetyl-CoA acetyltransferase	No
sr10708	-2.48251	0	N/A	N/A	KOG:S	Function unknown	KOG4781	Uncharacterized conserved protein	No
sr13300	-2.4836	-2.78492	RPS30B	Protein component of the small (40S) ribosomal subunit; homologous to mammalian ribosomal protein S30, no bacterial homolog; RPS30A has a paralog, RPS30B, that arose from the whole genome duplication	KOG:J	Translation, ribosomal structure and biogenesis	KOG0009	Ubiquitin-like/40S ribosomal S30 protein fusion	No
sr16447	-2.49989	-2.55212	VCX1	Vacuolar membrane antiporter with Ca2+/H+ and K+/H+ exchange activity, involved in control of cytosolic Ca2+ and K+ concentrations; has similarity to sodium/calcium exchangers, including the bovine Na+/Ca2+,K+ antiporter	KOG:P	Inorganic ion transport and metabolism	KOG1397	Ca2+/H+ antiporter VCX1 and related proteins	No
sr10893	-2.50432	0	N/A	N/A	KOG:O	Posttranslational modification, protein turnover, chaperones	KOG1239	Inner membrane protein translocase involved in respiratory chain assembly	No
sr11482	-2.50443	-2.80296	TUF1	Mitochondrial translation elongation factor Tu; comprises both GTPase and guanine nucleotide exchange factor activities, while these activities are found in separate proteins in S. pombe and humans	KOG:J	Translation, ribosomal structure and biogenesis	KOG0460	Mitochondrial translation elongation factor Tu	No
Ncp1	-2.50633	-2.52987	N/A	N/A	N/A	N/A	N/A	N/A	No
sr14703	-2.50819	0	N/A	N/A	KOG:A	RNA processing and modification	KOG3448	Predicted snRNP core protein	No
sr13240	-2.50937	-2.54076	PDH1	Mitochondrial protein that participates in respiration, induced by diauxic shift; homologous to E. coli PrpD, may take part in the conversion of 2-methylcitrate to 2-methylisocitrate	KOG:X	Function unknown	TWOG0689	Unnamed protein	No
sr13850	-2.51269	0	N/A	N/A	KOG:O	Posttranslational modification, protein turnover, chaperones	KOG0543	FKBP-type peptidyl-prolyl cis-trans isomerase	No
sr12996	-2.52294	-2.21668	ATP3	Gamma subunit of the F1 sector of mitochondrial F1F0 ATP synthase, which is a large, evolutionarily conserved enzyme complex required for ATP synthesis	KOG:C	Energy production and conversion	KOG1531	F0F1-type ATP synthase, gamma subunit	No
sr16728	-2.53689	-2.44772	PDB1	E1 beta subunit of the pyruvate dehydrogenase (PDH) complex, which is an evolutionarily-conserved multi-protein complex found in mitochondria	KOG:C	Energy production and conversion	KOG0524	Pyruvate dehydrogenase E1, beta subunit	No
sr17602	-2.54342	-2.41858	N/A	N/A	N/A	N/A	N/A	N/A	No
sr16353	-2.54634	-2.90065	N/A	N/A	N/A	N/A	N/A	N/A	No
sr13874	-2.55578	-4.66365	MSS51	Specific translational activator for the mitochondrial COX1 mRNA; loosely associated with the matrix face of the mitochondrial inner membrane; influences both COX1 mRNA translation and Cox1p assembly into cytochrome c oxidase; binds to heme B, which may be a mechanism for sensing oxygen levels in order to regulate cytochrome c oxidase biogenesis	KOG:X	Function unknown	TWOG0381	Unnamed protein	No
sr11478	-2.56099	-2.69324	N/A	N/A	KOG:S	Function unknown	KOG4744	Uncharacterized conserved protein	No
sr15271	-2.56484	-4.70515	N/A	N/A	KOG:S	Function unknown	KOG3856	Uncharacterized conserved protein	No
sr15517	-2.56672	-2.80055	N/A	N/A	N/A	N/A	N/A	N/A	No
sr10923	-2.56888	-2.88205	RPL20B	Ribosomal 60S subunit protein L20A; homologous to mammalian ribosomal protein L18A, no bacterial homolog; RPL20A has a paralog, RPL20B, that arose from the whole genome duplication	KOG:J	Translation, ribosomal structure and biogenesis	KOG0829	60S ribosomal protein L18A	No
sr12242	-2.56917	-3.29864	N/A	N/A	KOG:E	Amino acid transport and metabolism	KOG2436	Acetylglutamate kinase/acetylglutamate synthase	No
sr14483	-2.58029	-5.93932	MGE1	Mitochondrial matrix cochaperone, acts as a nucleotide release factor for Ssc1p in protein translocation and folding; also acts as cochaperone for Ssq1p in folding of Fe-S cluster proteins; homolog of E. coli GrpE	KOG:O	Posttranslational modification, protein turnover, chaperones	KOG3003	Molecular chaperone of the GrpE family	No
sr14072	-2.58665	-1.85134	HMG2	HMG-CoA reductase; converts HMG-CoA to mevalonate, a rate-limiting step in sterol biosynthesis; one of two isozymes; overproduction induces assembly of peripheral ER membrane arrays and short nuclear-associated membrane stacks; forms foci at the nuclear periphery upon DNA replication stress; HMG2 has a paralog, HMG1, that arose from the whole genome duplication	KOG:I	Lipid transport and metabolism	KOG2480	3-hydroxy-3-methylglutaryl-CoA (HMG-CoA) reductase	No
sr16339	-2.58966	0	N/A	N/A	N/A	N/A	N/A	N/A	No
sr11196	-2.59092	-2.6614	CPR1	Cytoplasmic peptidyl-prolyl cis-trans isomerase (cyclophilin); catalyzes the cis-trans isomerization of peptide bonds N-terminal to proline residues; binds the drug cyclosporin A; protein abundance increases in response to DNA replication stress	KOG:O	Posttranslational modification, protein turnover, chaperones	KOG0865	Cyclophilin type peptidyl-prolyl cis-trans isomerase	No
sr13765	-2.5944	-3.36165	N/A	N/A	N/A	N/A	N/A	N/A	No
sr13688	-2.59822	-2.61538	COX12	Subunit VIb of cytochrome c oxidase; cytochrome c oxidase is also known as respiratory Complex IV and is the terminal member of the mitochondrial inner membrane electron transport chain; required for assembly of cytochrome c oxidase but not required for activity after assembly; phosphorylated; easily released from the intermembrane space, suggesting a loose association with Complex IV	KOG:C	Energy production and conversion	KOG3057	Cytochrome c oxidase, subunit VIb/COX12	No
Fer8	-2.59868	0	N/A	N/A	KOG:C	Energy production and conversion	KOG2495	NADH-dehydrogenase (ubiquinone)	No
sr15354	-2.60066	0	N/A	N/A	N/A	N/A	N/A	N/A	No
sr13556	-2.60382	-3.09417	RPS9B	Protein component of the small (40S) ribosomal subunit; homologous to mammalian ribosomal protein S9 and bacterial S4; RPS9B has a paralog, RPS9A, that arose from the whole genome duplication	KOG:J	Translation, ribosomal structure and biogenesis	KOG3301	Ribosomal protein S4	No
sr16453	-2.60699	-3.5363	HSP60	Tetradecameric mitochondrial chaperonin required for ATP-dependent folding of precursor polypeptides and complex assembly; prevents aggregation and mediates protein refolding after heat shock; role in mtDNA transmission; phosphorylated	KOG:O	Posttranslational modification, protein turnover, chaperones	KOG0356	Mitochondrial chaperonin, Cpn60/Hsp60p	No
sr16540	-2.614	-2.26575	SSE2	Member of the heat shock protein 70 (HSP70) family; may be involved in protein folding; localized to the cytoplasm; SSE2 has a paralog, SSE1, that arose from the whole genome duplication	KOG:O	Posttranslational modification, protein turnover, chaperones	KOG0103	Molecular chaperones HSP105/HSP110/SSE1, HSP70 superfamily	No
sr15986	-2.62168	-2.72627	POR1	Mitochondrial porin (voltage-dependent anion channel); outer membrane protein required for the maintenance of mitochondrial osmotic stability and mitochondrial membrane permeability; phosphorylated; protein abundance increases in response to DNA replication stress; POR1 has a paralog, POR2, that arose from the whole genome duplication	KOG:P	Inorganic ion transport and metabolism	KOG3126	Porin/voltage-dependent anion-selective channel protein	No
sr13952	-2.62429	-3.25854	RPL4A	Ribosomal 60S subunit protein L4A; N-terminally acetylated; homologous to mammalian ribosomal protein L4 and bacterial L4; RPL4A has a paralog, RPL4B, that arose from the whole genome duplication	KOG:A	RNA processing and modification	KOG1475	Ribosomal protein RPL1/RPL2/RL4L4	No
sr16763	-2.62742	0	N/A	N/A	KOG:K	Transcription	KOG2294	Transcription factor of the Forkhead/HNF3 family	No
sr10518	-2.63249	-2.95619	BMH2	14-3-3 protein, minor isoform; controls proteome at post-transcriptional level, binds proteins and DNA, involved in regulation of many processes including exocytosis, vesicle transport, Ras/MAPK signaling, and rapamycin-sensitive signaling; protein increases in abundance and relative distribution to the nucleus increases upon DNA replication stress; BMH2 has a paralog, BMH1, that arose from the w…	KOG:O	Posttranslational modification, protein turnover, chaperones	KOG0841	Multifunctional chaperone (14-3-3 family)	No
sr15245	-2.64046	0	N/A	N/A	KOG:I	Lipid transport and metabolism	KOG1176	Acyl-CoA synthetase	No
sr16097	-2.64474	-3.064	YHM2	Carrier protein that exports citrate from and imports oxoglutarate into the mitochondrion, causing net export of NADPH reducing equivalents; also associates with mt nucleoids and has a role in replication and segregation of the mt genome	KOG:C	Energy production and conversion	KOG0756	Mitochondrial tricarboxylate/dicarboxylate carrier proteins	No
sr14304	-2.65533	-2.14584	N/A	N/A	N/A	N/A	N/A	N/A	No
sr15414	-2.65592	-3.6166	GGC1	Mitochondrial GTP/GDP transporter, essential for mitochondrial genome maintenance; has a role in mitochondrial iron transport; member of the mitochondrial carrier family	KOG:C	Energy production and conversion	KOG0750	Mitochondrial solute carrier protein	No
sr16231	-2.67549	-3.80948	INO1	Inositol-3-phosphate synthase, involved in synthesis of inositol phosphates and inositol-containing phospholipids; transcription is coregulated with other phospholipid biosynthetic genes by Ino2p and Ino4p, which bind the UASINO DNA element	KOG:I	Lipid transport and metabolism	KOG0693	Myo-inositol-1-phosphate synthase	No
sr11766	-2.67867	-3.65795	MDH1	Mitochondrial malate dehydrogenase, catalyzes interconversion of malate and oxaloacetate; involved in the tricarboxylic acid (TCA) cycle; phosphorylated	KOG:C	Energy production and conversion	KOG1494	NAD-dependent malate dehydrogenase	No
sr13288	-2.68647	-4.82084	MDJ1	Co-chaperone that stimulates the ATPase activity of the HSP70 protein Ssc1p; involved in protein folding/refolding in the mitochodrial matrix; required for proteolysis of misfolded proteins; member of the HSP40 (DnaJ) family of chaperones	KOG:O	Posttranslational modification, protein turnover, chaperones	KOG0715	Molecular chaperone (DnaJ superfamily)	No
sr11973	-2.69306	-2.2522	BUD28	Ribosomal 60S subunit protein L22A; required for the oxidative stress response in yeast; homologous to mammalian ribosomal protein L22, no bacterial homolog; RPL22A has a paralog, RPL22B, that arose from the whole genome duplication	KOG:J	Translation, ribosomal structure and biogenesis	KOG3434	60S ribosomal protein L22	No
sr12800	-2.69451	-3.5863	N/A	N/A	N/A	N/A	N/A	N/A	No
sr14752	-2.70489	-2.85462	GLT1	NAD(+)-dependent glutamate synthase (GOGAT), synthesizes glutamate from glutamine and alpha-ketoglutarate; with Gln1p, forms the secondary pathway for glutamate biosynthesis from ammonia; expression regulated by nitrogen source	KOG:E	Amino acid transport and metabolism	KOG0399	Glutamate synthase	No
sr14081	-2.70551	-2.98859	RPS14B	Protein component of the small (40S) ribosomal subunit; required for ribosome assembly and 20S pre-rRNA processing; mutations confer cryptopleurine resistance; homologous to mammalian ribosomal protein S14 and bacterial S11; RPS14B has a paralog, RPS14A, that arose from the whole genome duplication	KOG:J	Translation, ribosomal structure and biogenesis	KOG0407	40S ribosomal protein S14	No
sr15013	-2.70668	-2.76489	N/A	N/A	N/A	N/A	N/A	N/A	No
sr10935	-2.71437	-5.98522	N/A	N/A	KOG:I	Lipid transport and metabolism	KOG4569	Predicted lipase	No
sr12702	-2.73108	-3.37016	RPL19A	Ribosomal 60S subunit protein L19B; rpl19a and rpl19b single null mutations result in slow growth, while the double null mutation is lethal; homologous to mammalian ribosomal protein L19, no bacterial homolog; RPL19B has a paralog, RPL19A, that arose from the whole genome duplication	KOG:J	Translation, ribosomal structure and biogenesis	KOG1696	60s ribosomal protein L19	No
sr13954	-2.74229	-2.69037	ACO1	Dubious open reading frame unlikely to encode a functional protein, based on available experimental and comparative sequence data; deletion mutation confers an increase in Ty1 transposition	KOG:C	Energy production and conversion	KOG0453	Aconitase/homoaconitase (aconitase superfamily)	No
sr12044	-2.75036	-2.18662	N/A	N/A	N/A	N/A	N/A	N/A	No
sr11743	-2.76297	0	N/A	N/A	N/A	N/A	N/A	N/A	No
sr16792	-2.76867	0	N/A	N/A	KOG:C	Energy production and conversion	KOG2792	Putative cytochrome C oxidase assembly protein	No
sr15722	-2.7739	-4.5809	N/A	N/A	N/A	N/A	N/A	N/A	No
sr12081	-2.77544	-3.43731	CAT2	Carnitine acetyl-CoA transferase present in both mitochondria and peroxisomes, transfers activated acetyl groups to carnitine to form acetylcarnitine which can be shuttled across membranes	KOG:I	Lipid transport and metabolism	KOG3717	Carnitine O-acyltransferase CRAT	No
Glo3	-2.77731	-3.83588	N/A	N/A	KOG:S	Function unknown	LSE0048	A Uncharacterized protein	No
sr15676	-2.80586	-2.01631	Z72709	Dubious open reading frame unlikely to encode a functional protein, based on available experimental and comparative sequence data	KOG:C	Energy production and conversion	KOG3352	Cytochrome c oxidase, subunit Vb/COX4	No
sr10469	-2.81532	-2.49378	IDH1	Subunit of mitochondrial NAD(+)-dependent isocitrate dehydrogenase, which catalyzes the oxidation of isocitrate to alpha-ketoglutarate in the TCA cycle	KOG:E	Amino acid transport and metabolism	KOG0784	Isocitrate dehydrogenase, gamma subunit	No
sr11740	-2.81596	-3.68815	FRE7	Putative ferric reductase with similarity to Fre2p; expression induced by low copper levels	KOG:P	Inorganic ion transport and metabolism	KOG0039	Ferric reductase, NADH/NADPH oxidase and related proteins	No
sr11872	-2.82603	-2.87399	LAT1	Dihydrolipoamide acetyltransferase component (E2) of pyruvate dehydrogenase complex, which catalyzes the oxidative decarboxylation of pyruvate to acetyl-CoA	KOG:C	Energy production and conversion	KOG0557	Dihydrolipoamide acetyltransferase	No
sr12109	-2.82988	0	N/A	N/A	KOG:R	General function prediction only	KOG0255	Synaptic vesicle transporter SVOP and related transporters (major facilitator superfamily)	No
sr10673	-2.83568	0	N/A	N/A	KOG:G	Carbohydrate transport and metabolism	KOG0224	Aquaporin (major intrinsic protein family)	No
sr11938	-2.84326	-2.86988	RPS13	Protein component of the small (40S) ribosomal subunit; homologous to mammalian ribosomal protein S13 and bacterial S15	KOG:J	Translation, ribosomal structure and biogenesis	KOG0400	40S ribosomal protein S13	No
sr11616	-2.85857	-3.0864	PDX1	Dihydrolipoamide dehydrogenase (E3)-binding protein (E3BP) of the mitochondrial pyruvate dehydrogenase (PDH) complex, plays a structural role in the complex by binding and positioning E3 to the dihydrolipoamide acetyltransferase (E2) core	KOG:C	Energy production and conversion	KOG0557	Dihydrolipoamide acetyltransferase	No
sr10940.2	-2.88033	-3.43031	N/A	N/A	KOG:G	Carbohydrate transport and metabolism	KOG0657	Glyceraldehyde 3-phosphate dehydrogenase	No
sr14322	-2.89371	-3.23379	RPL28	Ribosomal 60S subunit protein L28; homologous to mammalian ribosomal protein L27A and bacterial L15; may have peptidyl transferase activity; can mutate to cycloheximide resistance	KOG:J	Translation, ribosomal structure and biogenesis	KOG1742	60s ribosomal protein L15/L27	No
sr11824	-2.89465	-3.64642	MIC17	Mitochondrial intermembrane space protein; required for normal oxygen consumption; contains twin cysteine-x9-cysteine motifs; protein abundance increases in response to DNA replication stress	KOG:S	Function unknown	KOG4090	Uncharacterized conserved protein	No
sr14030	-2.89572	-3.13468	FAS1	Beta subunit of fatty acid synthetase, which catalyzes the synthesis of long-chain saturated fatty acids; contains acetyltransacylase, dehydratase, enoyl reductase, malonyl transacylase, and palmitoyl transacylase activities	KOG:X	Function unknown	TWOG0376	Unnamed protein	No
sr13135	-2.8997	-2.37045	N/A	N/A	N/A	N/A	N/A	N/A	No
sr11550	-2.90165	-3.37551	ENA2	P-type ATPase sodium pump, involved in Na+ efflux to allow salt tolerance; likely not involved in Li+ efflux	KOG:P	Inorganic ion transport and metabolism	KOG0202	Ca2+ transporting ATPase	No
sr12357	-2.903	-2.96096	RPS18A	Protein component of the small (40S) ribosomal subunit; homologous to mammalian ribosomal protein S18 and bacterial S13; RPS18B has a paralog, RPS18A, that arose from the whole genome duplication; protein abundance increases in response to DNA replication stress	KOG:J	Translation, ribosomal structure and biogenesis	KOG3311	Ribosomal protein S18	No
sr11187	-2.91324	-4.99353	MIA40	Oxidoreductase that mediates mitochondrial intermembrane space import; substrates include small proteins containing twin cysteine motifs; acts in concert with Erv1p, which oxidizes the cysteine residues of Mia40p to comprise a disulfide relay system that catalyzes import; also mediates folding of Atp23p	KOG:S	Function unknown	KOG4149	Uncharacterized conserved protein	No
sr13755	-2.92375	-3.35721	FBP1	Fructose-1,6-bisphosphatase, key regulatory enzyme in the gluconeogenesis pathway, required for glucose metabolism; undergoes either proteasome-mediated or autophagy-mediated degradation depending on growth conditions; interacts with Vid30p	KOG:G	Carbohydrate transport and metabolism	KOG1458	Fructose-1,6-bisphosphatase	No
sr15922	-2.93391	-4.00857	N/A	N/A	N/A	N/A	N/A	N/A	No
sr10087	-2.94049	-3.2319	N/A	N/A	N/A	N/A	N/A	N/A	No
sr14144	-2.94885	-2.84574	SOD2	Mitochondrial manganese superoxide dismutase, protects cells against oxygen toxicity; phosphorylated	KOG:P	Inorganic ion transport and metabolism	KOG0876	Manganese superoxide dismutase	No
sr12416	-2.95507	-2.61768	N/A	N/A	KOG:I	Lipid transport and metabolism	KOG3957	Predicted L-carnitine dehydratase/alpha-methylacyl-CoA racemase	No
sr14502	-2.95988	-2.79858	RPS8B	Dubious open reading frame unlikely to encode a protein, based on available experimental and comparative sequence data; partially overlaps the essential gene AAR2/YBL074C	KOG:J	Translation, ribosomal structure and biogenesis	KOG3283	40S ribosomal protein S8	No
sr14586	-2.96193	-3.68157	ERG24	C-14 sterol reductase, acts in ergosterol biosynthesis; mutants accumulate the abnormal sterol ignosterol (ergosta-8,14 dienol), and are viable under anaerobic growth conditions but inviable on rich medium under aerobic conditions	KOG:I	Lipid transport and metabolism	KOG1435	Sterol reductase/lamin B receptor	No
sr12257	-2.96518	-3.80049	N/A	N/A	N/A	N/A	N/A	N/A	Yes
sr15804	-2.98117	-3.31547	PEP4	Vacuolar aspartyl protease (proteinase A), required for the posttranslational precursor maturation of vacuolar proteinases; important for protein turnover after oxidative damage; synthesized as a zymogen, self-activates	KOG:O	Posttranslational modification, protein turnover, chaperones	KOG1339	Aspartyl protease	Yes
sr15436	-2.9824	-2.74644	N/A	N/A	KOG:T	Signal transduction mechanisms	KOG1630	Growth hormone-induced protein and related proteins	No
sr13260	-3.01486	-2.81271	PEP4	Vacuolar aspartyl protease (proteinase A), required for the posttranslational precursor maturation of vacuolar proteinases; important for protein turnover after oxidative damage; synthesized as a zymogen, self-activates	KOG:O	Posttranslational modification, protein turnover, chaperones	KOG1339	Aspartyl protease	No
sr10965.2	-3.03724	-3.47827	N/A	N/A	KOG:J	Translation, ribosomal structure and biogenesis	KOG3424	40S ribosomal protein S24	No
sr15004	-3.0565	-2.53078	N/A	N/A	KOG:E	Amino acid transport and metabolism	KOG1549	Cysteine desulfurase NFS1	No
sr14357	-3.05705	-3.6109	ENO1	Enolase I, a phosphopyruvate hydratase; catalyzes conversion of 2-phosphoglycerate to phosphoenolpyruvate during glycolysis and the reverse reaction during gluconeogenesis; expression repressed in response to glucose; protein abundance increases in response to DNA replication stress; ENO1 has a paralog, ENO2, that arose from the whole genome duplication	KOG:G	Carbohydrate transport and metabolism	KOG2670	Enolase	No
sr12874	-3.07491	0	N/A	N/A	KOG:S	Function unknown	KOG2922	Uncharacterized conserved protein	No
sr14082	-3.07653	-3.44763	RPL38	Ribosomal 60S subunit protein L38; homologous to mammalian ribosomal protein L38, no bacterial homolog	KOG:J	Translation, ribosomal structure and biogenesis	KOG3499	60S ribosomal protein L38	No
sr16019	-3.08241	-2.40863	N/A	N/A	N/A	N/A	N/A	N/A	No
sr14724	-3.09108	-2.78141	N/A	N/A	N/A	N/A	N/A	N/A	Yes
sr10884	-3.10075	-2.97097	HYP2	Translation elongation factor eIF-5A; may function in translation initiation; structural homolog of bacterial EF-P; undergoes an essential hypusination modification; HYP2 has a paralog, ANB1, that arose from the whole genome duplication	KOG:J	Translation, ribosomal structure and biogenesis	KOG3271	Translation initiation factor 5A (eIF-5A)	No
sr16873	-3.10794	-3.4949	HSP104	Disaggregase; heat shock protein that cooperates with Ydj1p (Hsp40) and Ssa1p (Hsp70) to refold and reactivate previously denatured, aggregated proteins; responsive to stresses including: heat, ethanol, and sodium arsenite; involved in [PSI+] propagation; protein becomes more abundant and forms cytoplasmic foci in response to DNA replication stress	KOG:O	Posttranslational modification, protein turnover, chaperones	KOG1051	Chaperone HSP104 and related ATP-dependent Clp proteases	No
sr12079	-3.10864	-3.30841	FUM1	Fumarase, converts fumaric acid to L-malic acid in the TCA cycle; cytosolic and mitochondrial distribution determined by the N-terminal targeting sequence, protein conformation, and status of glyoxylate shunt; phosphorylated in mitochondria	KOG:C	Energy production and conversion	KOG1317	Fumarase	No
sr15943	-3.11331	-3.41597	HEM1	5-aminolevulinate synthase, catalyzes the first step in the heme biosynthetic pathway; an N-terminal signal sequence is required for localization to the mitochondrial matrix; expression is regulated by Hap2p-Hap3p	KOG:H	Coenzyme transport and metabolism	KOG1360	5-aminolevulinate synthase	No
sr11666	-3.11813	-4.70811	BIO2	Biotin synthase, catalyzes the conversion of dethiobiotin to biotin, which is the last step of the biotin biosynthesis pathway; complements E. coli bioB mutant	KOG:H	Coenzyme transport and metabolism	KOG2900	Biotin synthase	No
sr16280	-3.12684	0	N/A	N/A	N/A	N/A	N/A	N/A	No
sr10464.2	-3.13878	-3.56994	N/A	N/A	KOG:J	Translation, ribosomal structure and biogenesis	KOG1714	60s ribosomal protein L18	No
sr13712	-3.1418	-2.88108	SUI1	Translation initiation factor eIF1; component of a complex involved in recognition of the initiator codon; modulates translation accuracy at the initiation phase	KOG:J	Translation, ribosomal structure and biogenesis	KOG1770	Translation initiation factor 1 (eIF-1/SUI1)	No
sr14833	-3.14194	-3.95148	HSL1	Nim1p-related protein kinase that regulates the morphogenesis and septin checkpoints; associates with the assembled septin filament; required along with Hsl7p for bud neck recruitment, phosphorylation, and degradation of Swe1p	KOG:D	Cell cycle control, cell division, chromosome partitioning	KOG0588	Serine/threonine protein kinase	No
sr16655	-3.14786	0	N/A	N/A	N/A	N/A	N/A	N/A	No
sr14526	-3.15313	-3.81131	RPL23B	Ribosomal 60S subunit protein L23A; homologous to mammalian ribosomal protein L23 and bacterial L14; RPL23A has a paralog, RPL23B, that arose from the whole genome duplication	KOG:J	Translation, ribosomal structure and biogenesis	KOG0901	60S ribosomal protein L14/L17/L23	No
sr10817	-3.15747	-3.55714	N/A	N/A	N/A	N/A	N/A	N/A	No
sr15847	-3.15894	-3.83587	TKL1	Transketolase; catalyzes conversion of xylulose-5-phosphate and ribose-5-phosphate to sedoheptulose-7-phosphate and glyceraldehyde-3-phosphate in the pentose phosphate pathway; needed for synthesis of aromatic amino acids; TKL1 has a paralog, TKL2, that arose from the whole genome duplication	KOG:G	Carbohydrate transport and metabolism	KOG0523	Transketolase	No
sr11381	-3.15925	-3.83115	N/A	N/A	N/A	N/A	N/A	N/A	No
sr14364	-3.17173	0	N/A	N/A	KOG:O	Posttranslational modification, protein turnover, chaperones	KOG2157	Predicted tubulin-tyrosine ligase	No
sr15748	-3.18739	-3.21662	PGK1	3-phosphoglycerate kinase, catalyzes transfer of high-energy phosphoryl groups from the acyl phosphate of 1,3-bisphosphoglycerate to ADP to produce ATP; key enzyme in glycolysis and gluconeogenesis	KOG:G	Carbohydrate transport and metabolism	KOG1367	3-phosphoglycerate kinase	No
sr13160	-3.18935	-3.98416	N/A	N/A	N/A	N/A	N/A	N/A	No
sr11294	-3.20912	-3.06044	MAM33	Acidic protein of the mitochondrial matrix involved in oxidative phosphorylation; related to the human complement receptor gC1q-R	KOG:C	Energy production and conversion	KOG2536	MAM33, mitochondrial matrix glycoprotein	No
sr14063	-3.21593	-3.48732	N/A	N/A	KOG:T	Signal transduction mechanisms	TWOG0153	17-beta-hydroxysteroid dehydrogenase	No
sr12152	-3.23082	-3.11671	RPL42B	Ribosomal 60S subunit protein L42A; homologous to mammalian ribosomal protein L36A, no bacterial homolog; RPL42A has a paralog, RPL42B, that arose from the whole genome duplication	KOG:J	Translation, ribosomal structure and biogenesis	KOG3464	60S ribosomal protein L44	No
Sid2	-3.24154	-5.71699	LYS2	Alpha aminoadipate reductase, catalyzes the reduction of alpha-aminoadipate to alpha-aminoadipate 6-semialdehyde, which is the fifth step in biosynthesis of lysine; activation requires posttranslational phosphopantetheinylation by Lys5p	KOG:Q	Secondary metabolites biosynthesis, transport and catabolism	KOG1178	Non-ribosomal peptide synthetase/alpha-aminoadipate reductase and related enzymes	No
sr10744	-3.2672	0	N/A	N/A	KOG:O	Posttranslational modification, protein turnover, chaperones	KOG1339	Aspartyl protease	No
sr16565	-3.26907	0	N/A	N/A	KOG:R	General function prediction only	KOG3010	Methyltransferase	No
sr12215	-3.27735	-3.77248	PET9	Major ADP/ATP carrier of the mitochondrial inner membrane; exchanges cytosolic ADP for mitochondrially synthesized ATP; also imports heme and ATP; phosphorylated; required for viability in many lab strains that carry a sal1 mutation; PET9 has a paralog, AAC3, that arose from the whole genome duplication	KOG:C	Energy production and conversion	KOG0749	Mitochondrial ADP/ATP carrier proteins	No
sr13097	-3.27741	-3.58043	RPS23A	Dubious open reading frame unlikely to encode a functional protein, based on available experimental and comparative sequence data	KOG:J	Translation, ribosomal structure and biogenesis	KOG1749	40S ribosomal protein S23	No
sr11081	-3.28735	-3.67174	ERG6	Delta(24)-sterol C-methyltransferase; converts zymosterol to fecosterol in the ergosterol biosynthetic pathway by methylating position C-24; localized to lipid particles, the plasma membrane-associated endoplasmic reticulum, and the mitochondrial outer membrane	KOG:I	Lipid transport and metabolism	KOG1269	SAM-dependent methyltransferases	No
sr12232	-3.28774	-3.63225	N/A	N/A	N/A	N/A	N/A	N/A	No
sr14258	-3.29631	-4.08286	N/A	N/A	KOG:F	Nucleotide transport and metabolism	KOG0430	Xanthine dehydrogenase	No
sr14748	-3.29679	-4.15815	RPL3	Ribosomal 60S subunit protein L3; homologous to mammalian ribosomal protein L3 and bacterial L3; involved in the replication and maintenance of killer double stranded RNA virus	KOG:J	Translation, ribosomal structure and biogenesis	KOG0746	60S ribosomal protein L3 and related proteins	No
sr14323	-3.31952	-4.16497	RPL10	Ribosomal 60S subunit protein L10; responsible for joining the 40S and 60S subunits; regulates translation initiation; similar to members of the QM gene family; homologous to mammalian ribosomal protein L10 and bacterial L16; protein abundance increases in response to DNA replication stress; mutations in the human ortholog are associated with development of T-cell acute lymphoblastic leukemia and…	KOG:J	Translation, ribosomal structure and biogenesis	KOG0857	60s ribosomal protein L10	No
sr13503	-3.3234	-3.90436	MAE1	Mitochondrial malic enzyme, catalyzes the oxidative decarboxylation of malate to pyruvate, which is a key intermediate in sugar metabolism and a precursor for synthesis of several amino acids	KOG:C	Energy production and conversion	KOG1257	NADP+-dependent malic enzyme	No
sr13233	-3.33884	0	N/A	N/A	N/A	N/A	N/A	N/A	No
sr10679	-3.34179	0	N/A	N/A	KOG:D	Cell cycle control, cell division, chromosome partitioning	KOG3772	M-phase inducer phosphatase	No
sr11728	-3.34743	-2.71918	YRO2	Protein of unknown function with similarity to archaeal rhodopsins; the authentic, non-tagged protein is detected in a phosphorylated state in highly purified mitochondria in high-throughput studies; transcriptionally regulated by Haa1p; YRO2 has a paralog, MRH1, that arose from the whole genome duplication	KOG:X	Function unknown	TWOG0319	Unnamed protein	No
sr11937	-3.35918	-3.10523	RPS6B	Dubious open reading frame, not conserved in closely related Saccharomyces species; deletion mutation enhances replication of Brome mosaic virus in S. cerevisiae, but this is likely due to effects on the overlapping gene ELP4	KOG:J	Translation, ribosomal structure and biogenesis	KOG1646	40S ribosomal protein S6	No
sr16348	-3.36139	-3.33781	ERG13	3-hydroxy-3-methylglutaryl-CoA (HMG-CoA) synthase, catalyzes the formation of HMG-CoA from acetyl-CoA and acetoacetyl-CoA; involved in the second step in mevalonate biosynthesis	KOG:I	Lipid transport and metabolism	KOG1393	Hydroxymethylglutaryl-CoA synthase	No
sr14811	-3.3631	-3.49173	TPO1	Polyamine transporter of the major facilitator superfamily; member of the 12-spanner drug:H(+) antiporter DHA1 family; recognizes spermine, putrescine, and spermidine; catalyzes uptake of polyamines at alkaline pH and excretion at acidic pH; phosphorylation enhances activity and sorting to the plasma membrane	KOG:R	General function prediction only	KOG0255	Synaptic vesicle transporter SVOP and related transporters (major facilitator superfamily)	No
sr11417	-3.3667	-4.40125	N/A	N/A	N/A	N/A	N/A	N/A	No
sr15141	-3.44193	-3.05914	YDR282C	Putative protein of unknown function; localizes to the inner mitochondrial membrane with the C terminus facing the intermembrane space; ortholog of human RMND1, mutation in which is implicated in infantile encephaloneuromyopathy and defective mitochondrial translation	KOG:S	Function unknown	KOG2861	Uncharacterized conserved protein	No
sr10289	-3.45697	-3.01912	N/A	N/A	N/A	N/A	N/A	N/A	Yes
sr11503	-3.46897	-3.87349	CDC19	Pyruvate kinase; functions as a homotetramer in glycolysis to convert phosphoenolpyruvate to pyruvate, the input for aerobic (TCA cycle) or anaerobic (glucose fermentation) respiration; regulated via allosteric activation by fructose bisphosphate; CDC19 has a paralog, PYK2, that arose from the whole genome duplication	KOG:G	Carbohydrate transport and metabolism	KOG2323	Pyruvate kinase	No
sr15321	-3.46998	-3.64754	SSB2	Cytoplasmic ATPase that is a ribosome-associated molecular chaperone; functions with J-protein partner Zuo1p; may be involved in the folding of newly-synthesized polypeptide chains; member of the HSP70 family; SSB2 has a paralog, SSB1, that arose from the whole genome duplication	KOG:O	Posttranslational modification, protein turnover, chaperones	KOG0101	Molecular chaperones HSP70/HSC70, HSP70 superfamily	No
sr15838	-3.49089	-4.48509	N/A	N/A	KOG:R	General function prediction only	KOG1238	Glucose dehydrogenase/choline dehydrogenase/mandelonitrile lyase (GMC oxidoreductase family)	No
sr15917	-3.54068	-4.72621	N/A	N/A	N/A	N/A	N/A	N/A	Yes
sr12374	-3.54973	-3.73496	N/A	N/A	N/A	N/A	N/A	N/A	No
sr10714	-3.56192	-5.55826	N/A	N/A	N/A	N/A	N/A	N/A	No
sr06401	-3.56713	0	N/A	N/A	KOG:S	Function unknown	KOG3326	Uncharacterized conserved protein	No
sr12497	-3.57939	-6.70691	N/A	N/A	N/A	N/A	N/A	N/A	No
sr13130	-3.60115	-2.21546	N/A	N/A	N/A	N/A	N/A	N/A	Yes
sr14184	-3.60469	-3.9872	HSC82	Cytoplasmic chaperone of the Hsp90 family; redundant in function and nearly identical with Hsp82p, and together they are essential; expressed constitutively at 10-fold higher basal levels than HSP82 and induced 2-3 fold by heat shock; contains two acid-rich unstructured regions that promote the solubility of chaperone-substrate complexes; HSC82 has a paralog, HSP82, that arose from the whole geno…	KOG:O	Posttranslational modification, protein turnover, chaperones	KOG0019	Molecular chaperone (HSP90 family)	No
sr10638	-3.61363	0	N/A	N/A	KOG:J	Translation, ribosomal structure and biogenesis	KOG0556	Aspartyl-tRNA synthetase	No
sr11769	-3.64125	-4.52132	N/A	N/A	N/A	N/A	N/A	N/A	No
sr14015	-3.65028	-4.07365	RPS3	Protein component of the small (40S) ribosomal subunit, has apurinic/apyrimidinic (AP) endonuclease activity; essential for viability; homologous to mammalian ribosomal protein S3 and bacterial S3	KOG:J	Translation, ribosomal structure and biogenesis	KOG3181	40S ribosomal protein S3	No
sr11814	-3.65802	-4.4298	N/A	N/A	N/A	N/A	N/A	N/A	No
sr13979	-3.66998	-3.93855	RPL13B	Ribosomal 60S subunit protein L13B; not essential for viability; homologous to mammalian ribosomal protein L13, no bacterial homolog; RPL13B has a paralog, RPL13A, that arose from the whole genome duplication	KOG:J	Translation, ribosomal structure and biogenesis	KOG3295	60S Ribosomal protein L13	No
sr10269	-3.67269	0	N/A	N/A	N/A	N/A	N/A	N/A	No
sr16847	-3.67847	-4.16928	N/A	N/A	N/A	N/A	N/A	N/A	No
sr15356	-3.68936	0	N/A	N/A	KOG:X	Function unknown	TWOG0958	Unnamed protein	No
sr12223	-3.69218	-3.86502	RPL32	Ribosomal 60S subunit protein L32; overexpression disrupts telomeric silencing; homologous to mammalian ribosomal protein L32, no bacterial homolog	KOG:J	Translation, ribosomal structure and biogenesis	KOG0878	60S ribosomal protein L32	No
sr11134	-3.72243	0	N/A	N/A	KOG:I	Lipid transport and metabolism	KOG0872	Sterol C5 desaturase	No
sr16053	-3.73741	-4.54921	HMS1	Basic helix-loop-helix (bHLH) protein with similarity to myc-family transcription factors; overexpression confers hyperfilamentous growth and suppresses the pseudohyphal filamentation defect of a diploid mep1 mep2 homozygous null mutant	KOG:K	Transcription	KOG2588	Predicted DNA-binding protein	No
sr14846	-3.77111	-3.41099	YMR196W	Putative protein of unknown function; green fluorescent protein (GFP)-fusion protein localizes to the cytoplasm; YMR196W is not an essential gene	KOG:G	Carbohydrate transport and metabolism	KOG2161	Glucosidase I	No
sr14363	-3.77283	-3.60528	N/A	N/A	N/A	N/A	N/A	N/A	No
sr12479	-3.80031	-4.68556	NDE1	Mitochondrial external NADH dehydrogenase; type II NAD(P)H:quinone oxidoreductase that catalyzes the oxidation of cytosolic NADH; Nde1p and Nde2p provide cytosolic NADH to the mitochondrial respiratory chain; NDE1 has a paralog, NDE2, that arose from the whole genome duplication	KOG:C	Energy production and conversion	KOG2495	NADH-dehydrogenase (ubiquinone)	No
sr13854	-3.81426	-7.21522	GDH3	NADP(+)-dependent glutamate dehydrogenase; synthesizes glutamate from ammonia and alpha-ketoglutarate; rate of alpha-ketoglutarate utilization differs from Gdh1p; expression regulated by nitrogen and carbon sources; GDH3 has a paralog, GDH1, that arose from the whole genome duplication	KOG:E	Amino acid transport and metabolism	KOG2250	Glutamate/leucine/phenylalanine/valine dehydrogenases	No
sr14776	-3.81721	-5.81067	N/A	N/A	KOG:X	Function unknown	LSE1362	A Unnamed protein	No
sr14834	-3.8177	-4.40847	RCF2	Cytochrome c oxidase subunit; has a role in assembly of respiratory supercomplexes; similar to Rcf1p, and either Rcf1p or Rcf2p is required for late-stage assembly of the Cox12p and Cox13p subunits and for cytochrome c oxidase activity; associates with the cytochrome c oxidase - cytochrome bc1 supercomplex; null mutant accumulates reactive oxygen species; member of the conserved hypoxia induced g…	KOG:X	Function unknown	TWOG0295	Unnamed protein	No
sr13035	-3.82142	-3.70583	PCK1	Phosphoenolpyruvate carboxykinase, key enzyme in gluconeogenesis, catalyzes early reaction in carbohydrate biosynthesis, glucose represses transcription and accelerates mRNA degradation, regulated by Mcm1p and Cat8p, located in the cytosol	KOG:C	Energy production and conversion	TWOG0797	Phosphoenolpyruvate carboxykinase (ATP)	No
sr11916	-3.83615	-5.38678	CPS1	Vacuolar carboxypeptidase yscS; expression is induced under low-nitrogen conditions	KOG:E	Amino acid transport and metabolism	KOG2275	Aminoacylase ACY1 and related metalloexopeptidases	No
Ums2	-3.84622	-4.16831	SSA1	ATPase involved in protein folding and NLS-directed nuclear transport; member of HSP70 family; forms chaperone complex with Ydj1p; localized to nucleus, cytoplasm, and cell wall; 98% identical with paralog Ssa2p, but subtle differences between the two proteins provide functional specificity with respect to propagation of yeast [URE3] prions and vacuolar-mediated degradations of gluconeogenesis en…	KOG:O	Posttranslational modification, protein turnover, chaperones	KOG0101	Molecular chaperones HSP70/HSC70, HSP70 superfamily	No
sr11085	-3.88039	-3.71242	ATP2	Beta subunit of the F1 sector of mitochondrial F1F0 ATP synthase, which is a large, evolutionarily conserved enzyme complex required for ATP synthesis; phosphorylated	KOG:C	Energy production and conversion	KOG1350	F0F1-type ATP synthase, beta subunit	No
sr15296	-3.9063	-6.36578	SIT1	Ferrioxamine B transporter, member of the ARN family of transporters that specifically recognize siderophore-iron chelates; transcription is induced during iron deprivation and diauxic shift; potentially phosphorylated by Cdc28p	KOG:R	General function prediction only	KOG0254	Predicted transporter (major facilitator superfamily)	No
sr12221	-3.95614	-4.29688	Z35987	Hypothetical protein identified by homology	KOG:J	Translation, ribosomal structure and biogenesis	KOG0052	Translation elongation factor EF-1 alpha/Tu	No
sr14154	-3.98029	-4.4667	N/A	N/A	N/A	N/A	N/A	N/A	No
sr16167	-3.99875	-3.26572	N/A	N/A	KOG:S	Function unknown	KOG3472	Predicted small membrane protein	No
sr10285	-4.02322	-4.2353	SSC1	Hsp70 family ATPase; constituent of the import motor component of the Translocase of the Inner Mitochondrial membrane (TIM23 complex); involved in protein translocation and folding; subunit of SceI endonuclease; SSC1 has a paralog, ECM10, that arose from the whole genome duplication	KOG:O	Posttranslational modification, protein turnover, chaperones	KOG0102	Molecular chaperones mortalin/PBP74/GRP75, HSP70 superfamily	No
sr14819	-4.04554	0	N/A	N/A	N/A	N/A	N/A	N/A	No
sr16367	-4.04886	-4.38352	ATP1	Alpha subunit of the F1 sector of mitochondrial F1F0 ATP synthase, which is a large, evolutionarily conserved enzyme complex required for ATP synthesis; phosphorylated	KOG:C	Energy production and conversion	KOG1353	F0F1-type ATP synthase, alpha subunit	No
sr15457	-4.09549	-6.08227	N/A	N/A	N/A	N/A	N/A	N/A	No
sr12306	-4.11073	-4.22253	LSC1	Alpha subunit of succinyl-CoA ligase, which is a mitochondrial enzyme of the TCA cycle that catalyzes the nucleotide-dependent conversion of succinyl-CoA to succinate; phosphorylated	KOG:C	Energy production and conversion	KOG1254	ATP-citrate lyase	No
sr11918	-4.11339	-4.95177	CDA2	Chitin deacetylase, together with Cda1p involved in the biosynthesis ascospore wall component, chitosan; required for proper rigidity of the ascospore wall	KOG:X	Function unknown	LSE2279	Y Unnamed protein	No
sr10153.2	-4.11773	-5.5947	N/A	N/A	KOG:L	Replication, recombination and repair	KOG0221	Mismatch repair ATPase MSH5 (MutS family)	No
sr11571	-4.17142	0	N/A	N/A	KOG:G	Carbohydrate transport and metabolism	KOG2504	Monocarboxylate transporter	No
Fer7	-4.19299	0	N/A	N/A	KOG:R	General function prediction only	KOG0254	Predicted transporter (major facilitator superfamily)	No
sr13175	-4.21935	0	N/A	N/A	KOG:X	Function unknown	TWOG0397	Unnamed protein	No
sr15186	-4.22641	-4.76432	N/A	N/A	N/A	N/A	N/A	N/A	No
sr15672	-4.2384	0	N/A	N/A	N/A	N/A	N/A	N/A	No
sr10188	-4.25989	-4.32808	N/A	N/A	N/A	N/A	N/A	N/A	No
sr16001	-4.27895	0	N/A	N/A	KOG:G	Carbohydrate transport and metabolism	TWOG0077	Citrate lyase, beta subunit	No
sr12695	-4.36482	-4.41307	CIT1	Citrate synthase; catalyzes the condensation of acetyl coenzyme A and oxaloacetate to form citrate; the rate-limiting enzyme of the TCA cycle; nuclear encoded mitochondrial protein; CIT1 has a paralog, CIT2, that arose from the whole genome duplication	KOG:C	Energy production and conversion	KOG2617	Citrate synthase	No
sr13758	-4.39176	-4.1239	CYC7	Cytochrome c isoform 2, expressed under hypoxic conditions; electron carrier of the mitochondrial intermembrane space that transfers electrons from ubiquinone-cytochrome c oxidoreductase to cytochrome c oxidase during cellular respiration; protein abundance increases in response to DNA replication stress; CYC7 has a paralog, CYC1, that arose from the whole genome duplication	KOG:C	Energy production and conversion	KOG3453	Cytochrome c	No
sr12737	-4.47897	-6.45711	N/A	N/A	N/A	N/A	N/A	N/A	No
sr11466	-4.52068	0	N/A	N/A	KOG:T	Signal transduction mechanisms	TWOG0093	FOG: USPA domain	No
sr13077	-4.54473	0	N/A	N/A	KOG:C	Energy production and conversion	KOG0069	Glyoxylate/hydroxypyruvate reductase (D-isomer-specific 2-hydroxy acid dehydrogenase superfamily)	No
sr16503	-4.58012	-5.48596	ERG25	C-4 methyl sterol oxidase, catalyzes the first of three steps required to remove two C-4 methyl groups from an intermediate in ergosterol biosynthesis; mutants accumulate the sterol intermediate 4,4-dimethylzymosterol	KOG:I	Lipid transport and metabolism	KOG0873	C-4 sterol methyl oxidase	No
sr12360	-4.65242	-5.39057	N/A	N/A	N/A	N/A	N/A	N/A	No
sr16105	-4.72869	0	N/A	N/A	KOG:M	Cell wall/membrane/envelope biogenesis	KOG1371	UDP-glucose 4-epimerase/UDP-sulfoquinovose synthase	No
sr15569	-4.7293	0	N/A	N/A	N/A	N/A	N/A	N/A	Yes
sr13232	-4.75546	-5.66512	N/A	N/A	N/A	N/A	N/A	N/A	No
sr11551	-4.78811	-3.80242	HSP12	Plasma membrane protein involved in maintaining membrane organization in stress conditions; induced by heat shock, oxidative stress, osmostress, stationary phase, glucose depletion, oleate and alcohol; protein abundance increased in response to DNA replication stress and dietary restriction; regulated by the HOG and Ras-Pka pathways; required for dietary restriction-induced lifespan extension	KOG:X	Function unknown	TWOG0347	Unnamed protein	No
sr11063	-4.83671	0	N/A	N/A	KOG:Q	Secondary metabolites biosynthesis, transport and catabolism	KOG0061	Transporter, ABC superfamily (Breast cancer resistance protein)	No
sr11686	-4.93345	0	N/A	N/A	KOG:I	Lipid transport and metabolism	KOG3016	Acyl-CoA thioesterase	No
sr11646	-4.93345	0	N/A	N/A	KOG:O	Posttranslational modification, protein turnover, chaperones	KOG2182	Hydrolytic enzymes of the alpha/beta hydrolase fold	Yes
sr13231	-4.94995	-5.86352	N/A	N/A	KOG:X	Function unknown	TWOG0798	Unnamed protein	No
sr16176	-4.97002	-5.94093	N/A	N/A	N/A	N/A	N/A	N/A	No
sr11830	-5.02813	0	N/A	N/A	N/A	N/A	N/A	N/A	No
sr16119	-5.11604	0	N/A	N/A	N/A	N/A	N/A	N/A	No
sr10807	-5.15852	0	N/A	N/A	N/A	N/A	N/A	N/A	No
sr15821	-5.19059	-4.82862	CAR1	Arginase, responsible for arginine degradation, expression responds to both induction by arginine and nitrogen catabolite repression; disruption enhances freeze tolerance	KOG:E	Amino acid transport and metabolism	KOG2965	Arginase	No
sr13409	-5.23904	0	N/A	N/A	N/A	N/A	N/A	N/A	No
sr16812	-5.31117	0	N/A	N/A	N/A	N/A	N/A	N/A	No
Fer6	-5.31324	0	N/A	N/A	KOG:Q	Secondary metabolites biosynthesis, transport and catabolism	KOG0054	Multidrug resistance-associated protein/mitoxantrone resistance protein, ABC superfamily	No
sr10695	-5.31573	0	N/A	N/A	N/A	N/A	N/A	N/A	No
sr00843	-5.34916	0	N/A	N/A	N/A	N/A	N/A	N/A	No
sr14798	-5.35036	0	N/A	N/A	KOG:R	General function prediction only	KOG0254	Predicted transporter (major facilitator superfamily)	No
sr14570	-5.38262	0	N/A	N/A	N/A	N/A	N/A	N/A	No
sr12889	-5.38855	0	N/A	N/A	KOG:I	Lipid transport and metabolism	KOG3720	Lysosomal & prostatic acid phosphatases	No
sr14685	-5.51678	0	N/A	N/A	N/A	N/A	N/A	N/A	Yes
sr13827	-5.60583	-6.99708	N/A	N/A	KOG:X	Function unknown	LSE1279	A Unnamed protein	No
Fer5	-5.67117	0	N/A	N/A	N/A	N/A	N/A	N/A	No
sr10682	-5.67213	0	N/A	N/A	KOG:I	Lipid transport and metabolism	KOG1176	Acyl-CoA synthetase	No
sr13360	-5.86094	-4.47992	N/A	N/A	N/A	N/A	N/A	N/A	No
sr12368	-5.93641	-4.57354	N/A	N/A	KOG:R	General function prediction only	TWOG0003	Methyltransferases	No
sr12582	-5.93854	-4.51452	N/A	N/A	N/A	N/A	N/A	N/A	Yes
sr16813	-6.43712	-5.0733	N/A	N/A	N/A	N/A	N/A	N/A	No
Cts1	-6.49229	-5.11829	N/A	N/A	N/A	N/A	N/A	N/A	No
sr10829	-6.6331	-5.27812	N/A	N/A	N/A	N/A	N/A	N/A	No
sr15026	-6.67019	-5.30563	N/A	N/A	N/A	N/A	N/A	N/A	Yes
sr16126	-6.71707	-4.32074	N/A	N/A	N/A	N/A	N/A	N/A	Yes
sr13603	-6.79649	-5.43297	YBL113C	Helicase-like protein encoded within the telomeric Y' element	N/A	N/A	N/A	N/A	No
sr13624	-6.83484	-5.47089	FAT1	Very long chain fatty acyl-CoA synthetase and long chain fatty acid transporter; activates imported fatty acids with a preference for very long lengths (C20-C26); has a separate function in the transport of long chain fatty acids	KOG:I	Lipid transport and metabolism	KOG1179	Very long-chain acyl-CoA synthetase/fatty acid transporter	No
sr10161	-6.84716	-5.48295	MCH5	Plasma membrane riboflavin transporter; facilitates the uptake of vitamin B2; required for FAD-dependent processes; sequence similarity to mammalian monocarboxylate permeases, however mutants are not deficient in monocarboxylate transport	KOG:G	Carbohydrate transport and metabolism	KOG2504	Monocarboxylate transporter	No
sr10799	-7.02674	-4.24248	NTH1	Neutral trehalase, degrades trehalose; required for thermotolerance and may mediate resistance to other cellular stresses; may be phosphorylated by Cdc28p; NTH1 has a paralog, NTH2, that arose from the whole genome duplication	KOG:G	Carbohydrate transport and metabolism	KOG0602	Neutral trehalase	Yes
sr12012	-7.10402	-5.73993	N/A	N/A	N/A	N/A	N/A	N/A	Yes
Fer3	-7.18722	-5.8232	LYS2	Alpha aminoadipate reductase, catalyzes the reduction of alpha-aminoadipate to alpha-aminoadipate 6-semialdehyde, which is the fifth step in biosynthesis of lysine; activation requires posttranslational phosphopantetheinylation by Lys5p	KOG:Q	Secondary metabolites biosynthesis, transport and catabolism	KOG1178	Non-ribosomal peptide synthetase/alpha-aminoadipate reductase and related enzymes	No
sr14389	-7.20703	-5.8429	N/A	N/A	KOG:R	General function prediction only	TWOG0189	Peroxidase	No
sr13253	-9.11537	-5.43557	N/A	N/A	N/A	N/A	N/A	N/A	Yes

## Sheet: R_S_down
Table S3.3 Annotations of down-regulated DEGs both in HZ4 and HZ4R
AccID	log2FC-HZ4	log2FC-HZ4R	Blast symbols	Blast description	KOGtermID	KOGterm	KOGID	KOGdescription	Secreted
sr13006	-1.00794	-2.11363	MET3	ATP sulfurylase, catalyzes the primary step of intracellular sulfate activation, essential for assimilatory reduction of sulfate to sulfide, involved in methionine metabolism	KOG:P	Inorganic ion transport and metabolism	KOG0636	ATP sulfurylase (sulfate adenylyltransferase)	No
sr16679	-1.01137	-1.45804	VRP1	Dubious open reading frame unlikely to encode a protein, based on available experimental and comparative sequence data; overlaps a stand-alone long terminal repeat sequence whose presence indicates a retrotransposition event occurred here	KOG:J	Translation, ribosomal structure and biogenesis	KOG0815	60S acidic ribosomal protein P0	No
sr10822	-1.07743	-1.40369	N/A	N/A	KOG:S	Function unknown	LSE0048	A Uncharacterized protein	No
sr10517	-1.08436	-1.485	GSP1	Ran GTPase; GTP binding protein (mammalian Ranp homolog) involved in the maintenance of nuclear organization, RNA processing and transport; regulated by Srm1p, Rna1p, Yrb1p, Yrb2p, Yrp4p, Yrb30p, Cse1p and Kap95p; GSP1 has a paralog, GSP2, that arose from the whole genome duplication	KOG:U	Intracellular trafficking, secretion, and vesicular transport	KOG0096	GTPase Ran/TC4/GSP1 (nuclear protein transport pathway), small G protein superfamily	No
sr11039	-1.10607	-1.94818	NOP58	Dubious open reading frame unlikely to encode a protein, based on available experimental and comparative sequence data; partially overlaps the verified gene NOP58	KOG:A	RNA processing and modification	KOG2572	Ribosome biogenesis protein - Nop58p/Nop5p	No
sr12402	-1.11884	-1.46842	ATP16	Delta subunit of the central stalk of mitochondrial F1F0 ATP synthase, which is a large, evolutionarily conserved enzyme complex required for ATP synthesis; phosphorylated	KOG:C	Energy production and conversion	KOG1758	Mitochondrial F1F0-ATP synthase, subunit delta/ATP16	No
sr16635	-1.1257	-1.57723	RPL25	Ribosomal 60S subunit protein L25; primary rRNA-binding ribosomal protein component of large ribosomal subunit; binds to 25S rRNA via a conserved C-terminal motif; homologous to mammalian ribosomal protein L23A and bacterial L23	KOG:J	Translation, ribosomal structure and biogenesis	KOG1751	60s ribosomal protein L23	No
sr15518	-1.1576	-1.95291	RPL5	Ribosomal 60S subunit protein L5; homologous to mammalian ribosomal protein L5 and bacterial L18; binds 5S rRNA and is required for 60S subunit assembly	KOG:J	Translation, ribosomal structure and biogenesis	KOG0875	60S ribosomal protein L5	No
sr15696	-1.15974	-1.54128	N/A	N/A	KOG:C	Energy production and conversion	KOG2282	NADH-ubiquinone oxidoreductase, NDUFS1/75 kDa subunit	No
sr15298	-1.17148	-2.07421	N/A	N/A	N/A	N/A	N/A	N/A	No
sr16086	-1.20771	-2.22753	AIM45	Putative ortholog of mammalian electron transfer flavoprotein complex subunit ETF-alpha; interacts with frataxin, Yfh1p; null mutant displays elevated frequency of mitochondrial genome loss; may have a role in oxidative stress response	KOG:C	Energy production and conversion	KOG3954	Electron transfer flavoprotein, alpha subunit	No
sr10220	-1.21017	-1.36723	VMA3	Proteolipid subunit of the vacuolar H(+)-ATPase V0 sector (subunit c; dicyclohexylcarbodiimide binding subunit); required for vacuolar acidification and important for copper and iron metal ion homeostasis	KOG:C	Energy production and conversion	KOG0232	Vacuolar H+-ATPase V0 sector, subunits c/c'	No
sr12359	-1.22124	-1.92617	PYC2	Pyruvate carboxylase isoform; cytoplasmic enzyme that converts pyruvate to oxaloacetate; differentially regulated than isoform Pyc1p; mutations in the human homolog are associated with lactic acidosis; PYC2 has a paralog, PYC1, that arose from the whole genome duplication	KOG:C	Energy production and conversion	KOG0369	Pyruvate carboxylase	No
Tub1	-1.23878	-1.32929	TUB1	Alpha-tubulin; associates with beta-tubulin (Tub2p) to form tubulin dimer, which polymerizes to form microtubules; relative distribution to nuclear foci increases upon DNA replication stress; TUB1 has a paralog, TUB3, that arose from the whole genome duplication	KOG:Z	Cytoskeleton	KOG1376	Alpha tubulin	No
sr16849	-1.26014	-1.33646	N/A	N/A	KOG:T	Signal transduction mechanisms	KOG3797	Peripheral-type benzodiazepine receptor and related proteins	No
sr12734	-1.26265	-3.0038	N/A	N/A	KOG:R	General function prediction only	KOG1721	FOG: Zn-finger	No
sr14726	-1.27308	-1.45979	RIP1	Ubiquinol-cytochrome-c reductase, a Rieske iron-sulfur protein of the mitochondrial cytochrome bc1 complex; transfers electrons from ubiquinol to cytochrome c1 during respiration; during import, Rip1p is first imported into the mitochondrial matrix where it is processed, acquires its Fe-S cluster, and is folded, then is translocated into the inner membrane by the action of a homo-oligomer of Bcs1…	KOG:C	Energy production and conversion	KOG1671	Ubiquinol cytochrome c reductase, subunit RIP1	No
sr13955	-1.27652	-1.84923	N/A	N/A	KOG:R	General function prediction only	KOG0253	Synaptic vesicle transporter SV2 (major facilitator superfamily)	No
sr15889	-1.28245	-1.87516	N/A	N/A	KOG:J	Translation, ribosomal structure and biogenesis	KOG3412	60S ribosomal protein L28	No
sr13776	-1.32391	-1.53795	DJP1	Cytosolic J-domain-containing protein, required for peroxisomal protein import and involved in peroxisome assembly, homologous to E. coli DnaJ	KOG:O	Posttranslational modification, protein turnover, chaperones	KOG0691	Molecular chaperone (DnaJ superfamily)	No
sr13555	-1.33177	-1.5767	RPL21A	Dubious open reading frame unlikely to encode a protein, based on experimental and comparative sequence data; partially overlaps the verified ribosomal protein gene RPL21A/YBR191W	KOG:J	Translation, ribosomal structure and biogenesis	KOG1732	60S ribosomal protein L21	No
sr13219	-1.34962	-1.57637	ATP5	Subunit 5 of the stator stalk of mitochondrial F1F0 ATP synthase, which is an evolutionarily conserved enzyme complex required for ATP synthesis; homologous to bovine subunit OSCP (oligomycin sensitivity-conferring protein); phosphorylated	KOG:C	Energy production and conversion	KOG1662	Mitochondrial F1F0-ATP synthase, subunit OSCP/ATP5	No
sr13043	-1.35676	-1.91293	RPS2	Protein component of the small (40S) subunit; essential for control of translational accuracy; phosphorylation by C-terminal domain kinase I (CTDK-I) enhances translational accuracy; methylated on one or more arginine residues by Hmt1p; homologous to mammalian ribosomal protein S2 and bacterial S5	KOG:J	Translation, ribosomal structure and biogenesis	KOG0877	40S ribosomal protein S2/30S ribosomal protein S5	No
sr13047	-1.36134	-1.41446	NAP1	Dubious open reading frame unlikely to encode a protein, based on available experimental and comparative sequence data; partially overlaps the verified gene NAP1	KOG:B	Chromatin structure and dynamics	KOG1507	Nucleosome assembly protein NAP-1	No
sr15800	-1.37177	-1.80541	Z49596	Putative xylose and arabinose reductase; member of the aldo-keto reductase (AKR) family; GFP-fusion protein is induced in response to the DNA-damaging agent MMS	KOG:R	General function prediction only	KOG1577	Aldo/keto reductase family proteins	No
sr13564	-1.38077	-1.10944	STF1	Protein involved in regulation of the mitochondrial F1F0-ATP synthase; Stf1p and Stf2p act as stabilizing factors that enhance inhibitory action of the Inh1p protein; protein abundance increases in response to DNA replication stress; STF1 has a paralog, INH1, that arose from the whole genome duplication	KOG:C	Energy production and conversion	TWOG0436	ATPase inhibitory factor	No
sr16614	-1.39169	-1.78487	MAS1	Dubious open reading frame unlikely to encode a protein, based on experimental and comparative sequence data	KOG:O	Posttranslational modification, protein turnover, chaperones	KOG0960	Mitochondrial processing peptidase, beta subunit, and related enzymes (insulinase superfamily)	No
sr12252	-1.39177	-1.26217	SHM2	Cytosolic serine hydroxymethyltransferase, converts serine to glycine plus 5,10 methylenetetrahydrofolate; major isoform involved in generating precursors for purine, pyrimidine, amino acid, and lipid biosynthesis	KOG:E	Amino acid transport and metabolism	KOG2467	Glycine/serine hydroxymethyltransferase	No
sr11593	-1.40105	-1.69857	N/A	N/A	N/A	N/A	N/A	N/A	No
sr13218	-1.40703	-1.78213	NIP1	eIF3c subunit of the eukaryotic translation initiation factor 3 (eIF3), involved in the assembly of preinitiation complex and start codon selection	KOG:J	Translation, ribosomal structure and biogenesis	KOG1076	Translation initiation factor 3, subunit c (eIF-3c)	No
sr14142	-1.40706	-2.26585	Z71286	Putative protein of unknown function with similarity to phosphoserine phosphatases; green fluorescent protein (GFP)-fusion protein localizes to the cytoplasm and nucleus; homozygous diploid mutant shows an increase in glycogen accumulation	KOG:X	Function unknown	TWOG0285	Unnamed protein	No
sr14877	-1.43385	-2.02077	Z36008	Putative serine type carboxypeptidase with a role in phytochelatin synthesis; green fluorescent protein (GFP)-fusion protein localizes to the vacuole; expression induced by nitrogen limitation in a GLN3, GAT1-independent manner	KOG:O	Posttranslational modification, protein turnover, chaperones	KOG1282	Serine carboxypeptidases (lysosomal cathepsin A)	Yes
sr15704	-1.43999	-1.66399	RPL30	Ribosomal 60S subunit protein L30; involved in pre-rRNA processing in the nucleolus; autoregulates splicing of its transcript; homologous to mammalian ribosomal protein L30, no bacterial homolog	KOG:J	Translation, ribosomal structure and biogenesis	KOG2988	60S ribosomal protein L30	No
sr11869	-1.4461	-2.47561	RPS5	Protein component of the small (40S) ribosomal subunit; least basic of non-acidic ribosomal proteins; phosphorylated in vivo; essential for viability; homologous to mammalian ribosomal protein S5 and bacterial S7	KOG:J	Translation, ribosomal structure and biogenesis	KOG3291	Ribosomal protein S7	No
sr15714	-1.4462	-1.45117	RPL9B	Ribosomal 60S subunit protein L9B; nearly identical to paralog Rpl9Ap; homologous to mammalian ribosomal protein L9 and bacterial L6	KOG:J	Translation, ribosomal structure and biogenesis	KOG3255	60S ribosomal protein L9	No
sr14164	-1.4491	-2.73146	N/A	N/A	N/A	N/A	N/A	N/A	No
sr11796	-1.46366	-1.77136	GCV1	T subunit of the mitochondrial glycine decarboxylase complex, required for the catabolism of glycine to 5,10-methylene-THF; expression is regulated by levels of levels of 5,10-methylene-THF in the cytoplasm	KOG:E	Amino acid transport and metabolism	KOG2770	Aminomethyl transferase	No
sr15519	-1.4847	-1.57842	STO1	Ribosomal 60S subunit protein L15B; binds to 5.8 S rRNA; homologous to mammalian ribosomal protein L15, no bacterial homolog; RPL15B has a paralog, RPL15A, that arose from the whole genome duplication; relocalizes from nucleus to nucleolus upon DNA replication stress	KOG:J	Translation, ribosomal structure and biogenesis	KOG1678	60s ribosomal protein L15	No
sr11838	-1.48711	-1.67474	RIM11	Protein kinase; required for signal transduction during entry into meiosis; promotes the formation of the Ime1p-Ume6p complex by phosphorylating Ime1p and Ume6p; shares similarity with mammalian glycogen synthase kinase 3-beta; protein abundance increases in response to DNA replication stress; RIM11 has a paralog, MRK1, that arose from the whole genome duplication	KOG:G	Carbohydrate transport and metabolism	KOG0658	Glycogen synthase kinase-3	No
sr16356	-1.49961	-2.5533	CTR3	High-affinity copper transporter of the plasma membrane, acts as a trimer; gene is disrupted by a Ty2 transposon insertion in many laboratory strains of S. cerevisiae	KOG:P	Inorganic ion transport and metabolism	KOG3386	Copper transporter	No
sr14912	-1.51725	-1.51666	N/A	N/A	KOG:R	General function prediction only	KOG0381	HMG box-containing protein	No
sr14756	-1.51871	-2.07475	PDA1	E1 alpha subunit of the pyruvate dehydrogenase (PDH) complex, catalyzes the direct oxidative decarboxylation of pyruvate to acetyl-CoA; phosphorylated; regulated by glucose	KOG:C	Energy production and conversion	KOG0225	Pyruvate dehydrogenase E1, alpha subunit	No
sr11345	-1.52033	-1.84835	N/A	N/A	N/A	N/A	N/A	N/A	No
sr15550	-1.54683	-2.47426	N/A	N/A	N/A	N/A	N/A	N/A	No
sr12546	-1.55113	-2.73361	QCR2	Subunit 2 of the ubiquinol cytochrome-c reductase complex, which is a component of the mitochondrial inner membrane electron transport chain; phosphorylated; transcription is regulated by Hap1p, Hap2p/Hap3p, and heme	KOG:C	Energy production and conversion	KOG2583	Ubiquinol cytochrome c reductase, subunit QCR2	No
sr13730	-1.55148	-1.78658	MAM3	Protein required for normal mitochondrial morphology, has similarity to hemolysins	KOG:S	Function unknown	KOG2118	Predicted membrane protein, contains two CBS domains	No
sr15515	-1.55988	-2.10771	CYT1	Cytochrome c1, component of the mitochondrial respiratory chain; expression is regulated by the heme-activated, glucose-repressed Hap2p/3p/4p/5p CCAAT-binding complex	KOG:C	Energy production and conversion	KOG3052	Cytochrome c1	No
sr13600	-1.56122	-2.24872	ERG1	Squalene epoxidase, catalyzes the epoxidation of squalene to 2,3-oxidosqualene; plays an essential role in the ergosterol-biosynthesis pathway and is the specific target of the antifungal drug terbinafine	KOG:I	Lipid transport and metabolism	KOG1298	Squalene monooxygenase	No
sr15798	-1.56277	-1.54096	MDH1	Mitochondrial malate dehydrogenase, catalyzes interconversion of malate and oxaloacetate; involved in the tricarboxylic acid (TCA) cycle; phosphorylated	KOG:C	Energy production and conversion	KOG1494	NAD-dependent malate dehydrogenase	No
sr12730	-1.5644	-1.90329	SOK2	Nuclear protein that negatively regulates pseudohyphal differentiation; plays a regulatory role in the cyclic AMP (cAMP)-dependent protein kinase (PKA) signal transduction pathway; SOK2 has a paralog, PHD1, that arose from the whole genome duplication	KOG:X	Function unknown	LSE2347	Y Unnamed protein	No
sr14828	-1.56725	-1.59727	N/A	N/A	N/A	N/A	N/A	N/A	Yes
sr15822	-1.57277	-1.22567	SUB2	Component of the TREX complex required for nuclear mRNA export; member of the DEAD-box RNA helicase superfamily and is involved in early and late steps of spliceosome assembly; homolog of the human splicing factor hUAP56; relocalizes from nucleus to cytoplasm upon DNA replication stress	KOG:A	RNA processing and modification	KOG0329	ATP-dependent RNA helicase	No
sr16886	-1.58197	-1.64916	RPS25A	Protein component of the small (40S) ribosomal subunit; homologous to mammalian ribosomal protein S25, no bacterial homolog; RPS25A has a paralog, RPS25B, that arose from the whole genome duplication	KOG:J	Translation, ribosomal structure and biogenesis	KOG1767	40S ribosomal protein S25	No
sr14321	-1.59955	-2.3811	MIS1	Mitochondrial C1-tetrahydrofolate synthase, involved in interconversion between different oxidation states of tetrahydrofolate (THF); provides activities of formyl-THF synthetase, methenyl-THF cyclohydrolase, and methylene-THF dehydrogenase	KOG:H	Coenzyme transport and metabolism	KOG4230	C1-tetrahydrofolate synthase	No
sr16610	-1.6027	-1.38231	RPL17B	Ribosomal 60S subunit protein L17B; homologous to mammalian ribosomal protein L17 and bacterial L22; RPL17B has a paralog, RPL17A, that arose from the whole genome duplication	KOG:J	Translation, ribosomal structure and biogenesis	KOG3353	60S ribosomal protein L22	No
sr13473	-1.60395	-1.75466	RPL6B	Ribosomal 60S subunit protein L6B; binds 5.8S rRNA; homologous to mammalian ribosomal protein L6, no bacterial homolog; RPL6B has a paralog, RPL6A, that arose from the whole genome duplication	KOG:J	Translation, ribosomal structure and biogenesis	KOG1694	60s ribosomal protein L6	No
sr14014	-1.60613	-2.19238	N/A	N/A	KOG:X	Function unknown	TWOG0964	Unnamed protein	No
sr16352	-1.60716	-1.86685	N/A	N/A	N/A	N/A	N/A	N/A	No
sr15470	-1.60788	-1.84097	RPS31	Fusion protein cleaved to yield ribosomal protein S31 and ubiquitin; ubiquitin may facilitate assembly of the ribosomal protein into ribosomes; interacts genetically with translation factor eIF2B; homologous to mammalian ribosomal protein S27A, no bacterial homolog	KOG:J	Translation, ribosomal structure and biogenesis	KOG0004	Ubiquitin/40S ribosomal protein S27a fusion	No
sr13762	-1.61181	-1.61352	RPS21A	Protein component of the small (40S) ribosomal subunit; homologous to mammalian ribosomal protein S21, no bacterial homolog; RPS21A has a paralog, RPS21B, that arose from the whole genome duplication	KOG:J	Translation, ribosomal structure and biogenesis	KOG3486	40S ribosomal protein S21	No
sr15989	-1.61258	-2.26435	N/A	N/A	KOG:R	General function prediction only	KOG2776	Metallopeptidase	No
sr11960	-1.61487	-1.84991	YET1	Fructose 1,6-bisphosphate aldolase, required for glycolysis and gluconeogenesis; catalyzes conversion of fructose 1,6 bisphosphate to glyceraldehyde-3-P and dihydroxyacetone-P; locates to mitochondrial outer surface upon oxidative stress	KOG:G	Carbohydrate transport and metabolism	KOG4153	Fructose 1,6-bisphosphate aldolase	No
sr15434	-1.62023	-2.60078	N/A	N/A	KOG:M	Cell wall/membrane/envelope biogenesis	KOG4629	Predicted mechanosensitive ion channel	No
sr16725	-1.62108	-2.24094	SPR1	Sporulation-specific exo-1,3-beta-glucanase; contributes to ascospore thermoresistance	KOG:X	Function unknown	TWOG0472	Unnamed protein	No
sr15723	-1.62227	-1.53908	THS1	Threonyl-tRNA synthetase, essential cytoplasmic protein	KOG:J	Translation, ribosomal structure and biogenesis	KOG1637	Threonyl-tRNA synthetase	No
sr14997	-1.62993	-1.90649	LYS20	Homocitrate synthase isozyme; catalyzes the condensation of acetyl-CoA and alpha-ketoglutarate to form homocitrate, which is the first step in the lysine biosynthesis pathway; LYS20 has a paralog, LYS21, that arose from the whole genome duplication	KOG:E	Amino acid transport and metabolism	KOG2367	Alpha-isopropylmalate synthase/homocitrate synthase	No
sr14299	-1.63348	-1.41934	TPI1	Triose phosphate isomerase, abundant glycolytic enzyme; mRNA half-life is regulated by iron availability; transcription is controlled by activators Reb1p, Gcr1p, and Rap1p through binding sites in the 5' non-coding region; inhibition of Tpi1p activity by PEP (phosphoenolpyruvate) stimulates redox metabolism in respiring cells; E104D mutation in human TPI causes a rare autosomal disease	KOG:G	Carbohydrate transport and metabolism	KOG1643	Triosephosphate isomerase	No
sr15508	-1.63723	-2.21354	RPL33A	Ribosomal 60S subunit protein L33A; N-terminally acetylated; rpl33a null mutant exhibits slow growth while rpl33a rpl33b double null mutant is inviable; homologous to mammalian ribosomal protein L35A, no bacterial homolog; RPL33A has a paralog, RPL33B, that arose from the whole genome duplication	KOG:J	Translation, ribosomal structure and biogenesis	KOG0887	60S ribosomal protein L35A/L37	No
sr13277	-1.63965	-2.12922	STI1	Hsp90 cochaperone, interacts with the Ssa group of the cytosolic Hsp70 chaperones and activates Ssa1p ATPase activity; interacts with Hsp90 chaperones and inhibits their ATPase activity; homolog of mammalian Hop	KOG:O	Posttranslational modification, protein turnover, chaperones	KOG0548	Molecular co-chaperone STI1	No
sr15048	-1.65141	-2.26	MDM38	Mitochondrial protein, forms a complex with Mba1p to facilitate recruitment of mRNA-specific translational activators to ribosomes; roles in protein export and K+/H+ exchange; human ortholog Letm1 implicated in Wolf-Hirschhorn syndrome	KOG:S	Function unknown	KOG1043	Ca2+-binding transmembrane protein LETM1/MRS7	No
sr12742	-1.65475	-1.66932	LSC1	Alpha subunit of succinyl-CoA ligase, which is a mitochondrial enzyme of the TCA cycle that catalyzes the nucleotide-dependent conversion of succinyl-CoA to succinate; phosphorylated	KOG:C	Energy production and conversion	KOG1255	Succinyl-CoA synthetase, alpha subunit	No
sr15177	-1.66221	-2.18478	ICL1	Isocitrate lyase, catalyzes the formation of succinate and glyoxylate from isocitrate, a key reaction of the glyoxylate cycle; expression of ICL1 is induced by growth on ethanol and repressed by growth on glucose	KOG:C	Energy production and conversion	KOG1260	Isocitrate lyase	No
sr16323	-1.66657	-1.40536	GPM1	Tetrameric phosphoglycerate mutase, mediates the conversion of 3-phosphoglycerate to 2-phosphoglycerate during glycolysis and the reverse reaction during gluconeogenesis	KOG:G	Carbohydrate transport and metabolism	KOG0235	Phosphoglycerate mutase	No
sr13784	-1.66765	-2.81376	YDJ1	Type I HSP40 co-chaperone; involved in regulation of HSP90 and HSP70 functions; critical for determining cell size at Start as a function of growth rate; involved in protein translocation across membranes; member of the DnaJ family	KOG:O	Posttranslational modification, protein turnover, chaperones	KOG0712	Molecular chaperone (DnaJ superfamily)	No
sr13596	-1.68183	-2.04759	FRE7	Putative ferric reductase with similarity to Fre2p; expression induced by low copper levels	KOG:P	Inorganic ion transport and metabolism	KOG0039	Ferric reductase, NADH/NADPH oxidase and related proteins	No
sr12928	-1.71095	-2.15693	YAT1	Outer mitochondrial carnitine acetyltransferase, minor ethanol-inducible enzyme involved in transport of activated acyl groups from the cytoplasm into the mitochondrial matrix; phosphorylated	KOG:I	Lipid transport and metabolism	KOG3719	Carnitine O-acyltransferase CPT2/YAT1	No
sr11851	-1.72013	-1.66716	N/A	N/A	N/A	N/A	N/A	N/A	No
sr12394	-1.73281	-2.63288	TOM22	Component of the TOM (translocase of outer mitochondrial membrane) complex responsible for initial import of mitochondrially directed proteins; acts as a receptor for precursor proteins and mediates interaction between TOM and TIM complexes	KOG:U	Intracellular trafficking, secretion, and vesicular transport	KOG4111	Translocase of outer mitochondrial membrane complex, subunit TOM22	No
sr13296	-1.73416	-2.72075	YAK1	Serine-threonine protein kinase; component of a glucose-sensing system that inhibits growth in response to glucose availability; upon nutrient deprivation Yak1p phosphorylates Pop2p to regulate mRNA deadenylation, the co-repressor Crf1p to inhibit transcription of ribosomal genes, and the stress-responsive transcription factors Hsf1p and Msn2p; nuclear localization negatively regulated by the Ras…	KOG:A	RNA processing and modification	KOG0670	U4/U6-associated splicing factor PRP4	No
sr12156	-1.73718	-2.15048	RPS22A	Protein component of the small (40S) ribosomal subunit; homologous to mammalian ribosomal protein S15A and bacterial S8; RPS22A has a paralog, RPS22B, that arose from the whole genome duplication	KOG:J	Translation, ribosomal structure and biogenesis	KOG1754	40S ribosomal protein S15/S22	No
mfa2.3	-1.75125	-1.6298	N/A	N/A	N/A	N/A	N/A	N/A	No
sr11368	-1.75873	-1.42226	N/A	N/A	KOG:R	General function prediction only	KOG1336	Monodehydroascorbate/ferredoxin reductase	No
sr12363	-1.76171	-1.46178	PIM1	ATP-dependent Lon protease, involved in degradation of misfolded proteins in mitochondria; required for biogenesis and maintenance of mitochondria	KOG:O	Posttranslational modification, protein turnover, chaperones	KOG2004	Mitochondrial ATP-dependent protease PIM1/LON	No
sr10454	-1.76239	-2.32102	Z74321	Protein component of the small (40S) ribosomal subunit; homologous to mammalian ribosomal protein S11 and bacterial S17; RPS11B has a paralog, RPS11A, that arose from the whole genome duplication	KOG:J	Translation, ribosomal structure and biogenesis	KOG1728	40S ribosomal protein S11	No
sr15750	-1.76526	-2.53507	LYS12	Homo-isocitrate dehydrogenase, an NAD-linked mitochondrial enzyme required for the fourth step in the biosynthesis of lysine, in which homo-isocitrate is oxidatively decarboxylated to alpha-ketoadipate	KOG:E	Amino acid transport and metabolism	KOG0785	Isocitrate dehydrogenase, alpha subunit	No
sr12157	-1.78066	-2.26288	RPS17A	Ribosomal protein 51 (rp51) of the small (40s) subunit; homologous to mammalian ribosomal protein S17, no bacterial homolog; RPS17A has a paralog, RPS17B, that arose from the whole genome duplication	KOG:J	Translation, ribosomal structure and biogenesis	KOG0187	40S ribosomal protein S17	No
sr10615.2	-1.79475	-1.90606	N/A	N/A	KOG:C	Energy production and conversion	KOG1260	Isocitrate lyase	No
sr13560	-1.80102	-1.83534	HOG1	Mitogen-activated protein kinase involved in osmoregulation; controls global reallocation of RNA Pol II in response to osmotic shock; acts via three independent osmosensors; mitophagy-specific regulator; mediates the recruitment and activation of RNA Pol II at Hot1p-dependent promoters; localization regulated by Ptp2p and Ptp3p; protein abundance increases in response to DNA replication stress	KOG:T	Signal transduction mechanisms	KOG0660	Mitogen-activated protein kinase	No
sr14461	-1.80153	-2.57154	PMC1	Vacuolar Ca2+ ATPase involved in depleting cytosol of Ca2+ ions; prevents growth inhibition by activation of calcineurin in the presence of elevated concentrations of calcium; similar to mammalian PMCA1a	KOG:P	Inorganic ion transport and metabolism	KOG0204	Calcium transporting ATPase	No
sr16161	-1.80838	-1.61719	N/A	N/A	N/A	N/A	N/A	N/A	No
sr13832	-1.81767	-1.76207	Z75028	Glycerol dehydrogenase;involved in an alternative pathway for glycerol catabolism used under microaerobic conditions; also has mRNA binding activity; member of the aldo-keto reductase (AKR) family; protein abundance increases in response to DNA replication stress; GCY1 has a paralog, YPR1, that arose from the whole genome duplication	KOG:R	General function prediction only	KOG1577	Aldo/keto reductase family proteins	No
sr16050	-1.82387	-1.64093	SPS19	Peroxisomal 2,4-dienoyl-CoA reductase, auxiliary enzyme of fatty acid beta-oxidation; homodimeric enzyme required for growth and sporulation on petroselineate medium; expression induced during late sporulation and in the presence of oleate	KOG:R	General function prediction only	KOG0725	Reductases with broad range of substrate specificities	No
sr11362	-1.82631	-1.6417	CPA2	Large subunit of carbamoyl phosphate synthetase, which catalyzes a step in the synthesis of citrulline, an arginine precursor	KOG:R	General function prediction only	KOG0370	Multifunctional pyrimidine synthesis protein CAD (includes carbamoyl-phophate synthetase, aspartate transcarbamylase, and glutamine amidotransferase)	No
sr14012	-1.82671	-2.28528	N/A	N/A	KOG:P	Inorganic ion transport and metabolism	KOG2349	Na+:iodide/myo-inositol/multivitamin symporters	No
sr11205	-1.83882	-2.24742	SAH1	S-adenosyl-L-homocysteine hydrolase, catabolizes S-adenosyl-L-homocysteine which is formed after donation of the activated methyl group of S-adenosyl-L-methionine (AdoMet) to an acceptor	KOG:H	Coenzyme transport and metabolism	KOG1370	S-adenosylhomocysteine hydrolase	No
bE2	-1.84623	-5.21782	N/A	N/A	N/A	N/A	N/A	N/A	No
sr15911	-1.84793	-1.99758	PHB2	Subunit of the prohibitin complex (Phb1p-Phb2p), a 1.2 MDa ring-shaped inner mitochondrial membrane chaperone that stabilizes newly synthesized proteins; determinant of replicative life span; involved in mitochondrial segregation	KOG:O	Posttranslational modification, protein turnover, chaperones	KOG3090	Prohibitin-like protein	No
sr14494	-1.84974	-1.67805	PHB1	Subunit of the prohibitin complex (Phb1p-Phb2p), a 1.2 MDa ring-shaped inner mitochondrial membrane chaperone that stabilizes newly synthesized proteins; determinant of replicative life span; involved in mitochondrial segregation	KOG:O	Posttranslational modification, protein turnover, chaperones	KOG3083	Prohibitin	Yes
sr16144	-1.85888	-2.01288	COX5A	Subunit Va of cytochrome c oxidase; cytochrome c oxidase is the terminal member of the mitochondrial inner membrane electron transport chain; Cox5Ap is predominantly expressed during aerobic growth while its isoform Vb (Cox5Bp) is expressed during anaerobic growth; COX5A has a paralog, COX5B, that arose from the whole genome duplication	KOG:C	Energy production and conversion	KOG4075	Cytochrome c oxidase, subunit IV/COX5b	No
sr10248	-1.86569	-2.17875	Z49320	Minor succinate dehydrogenase isozyme; homologous to Sdh1p, the major isozyme reponsible for the oxidation of succinate and transfer of electrons to ubiquinone; induced during the diauxic shift in a Cat8p-dependent manner	KOG:C	Energy production and conversion	KOG2403	Succinate dehydrogenase, flavoprotein subunit	No
sr10266	-1.87932	-2.10515	EFB1	Translation elongation factor 1 beta; stimulates nucleotide exchange to regenerate EF-1 alpha-GTP for the next elongation cycle; part of the EF-1 complex, which facilitates binding of aminoacyl-tRNA to the ribosomal A site	KOG:K	Transcription	KOG1668	Elongation factor 1 beta/delta chain	No
sr12224	-1.88929	-2.16862	RPL16A	Ribosomal 60S subunit protein L16A; N-terminally acetylated, binds 5.8 S rRNA; transcriptionally regulated by Rap1p; homologous to mammalian ribosomal protein L13A and bacterial L13; RPL16A has a paralog, RPL16B, that arose from the whole genome duplication; protein abundance increases in response to DNA replication stress	KOG:J	Translation, ribosomal structure and biogenesis	KOG3204	60S ribosomal protein L13a	No
sr14575	-1.89921	-4.6453	N/A	N/A	KOG:U	Intracellular trafficking, secretion, and vesicular transport	KOG0819	Annexin	No
sr13986	-1.9	-2.25914	CWH43	Putative sensor/transporter protein involved in cell wall biogenesis; contains 14-16 transmembrane segments and several putative glycosylation and phosphorylation sites; null mutation is synthetically lethal with pkc1 deletion	KOG:T	Signal transduction mechanisms	KOG3979	FGF receptor activating protein 1	No
sr15072	-1.90853	-1.60311	ATX1	Cytosolic copper metallochaperone that transports copper to the secretory vesicle copper transporter Ccc2p for eventual insertion into Fet3p, which is a multicopper oxidase required for high-affinity iron uptake	KOG:P	Inorganic ion transport and metabolism	KOG1603	Copper chaperone	No
Sdh2	-1.91271	-1.87518	SDH2	Iron-sulfur protein subunit of succinate dehydrogenase (Sdh1p, Sdh2p, Sdh3p, Sdh4p), which couples the oxidation of succinate to the transfer of electrons to ubiquinone as part of the TCA cycle and the mitochondrial respiratory chain	KOG:C	Energy production and conversion	KOG3049	Succinate dehydrogenase, Fe-S protein subunit	No
sr13640	-1.91659	-3.14483	MAS2	Larger subunit of the mitochondrial processing protease (MPP), essential processing enzyme that cleaves the N-terminal targeting sequences from mitochondrially imported proteins	KOG:O	Posttranslational modification, protein turnover, chaperones	KOG2067	Mitochondrial processing peptidase, alpha subunit	No
sr14071	-1.91722	-2.38111	CLU1	eIF3 component of unknown function; deletion causes defects in mitochondrial organization but not in growth or translation initiation, can rescue cytokinesis and mitochondrial organization defects of the Dictyostelium cluA- mutant	KOG:R	General function prediction only	KOG1839	Uncharacterized protein CLU1/cluA/TIF31 involved in mitochondrial morphology/distribution, also found associated with eIF-3	No
sr16344	-1.91978	-2.62891	SGT2	Glutamine-rich cytoplasmic cochaperone; serves as a scaffold bringing together Get4, Get5p, and other TRC complex members that are required to mediate posttranslational insertion of tail-anchored proteins into the ER membrane; interacts with the prion domain of Sup35p; amyloid sensor; plays a role in targeting chaperones to prion aggregates; has similarity to human cochaperone SGT; forms cytoplas…	KOG:R	General function prediction only	KOG0553	TPR repeat-containing protein	No
sr13576	-1.92086	-2.95197	CCP1	Mitochondrial cytochrome-c peroxidase; degrades reactive oxygen species in mitochondria, involved in the response to oxidative stress	KOG:R	General function prediction only	TWOG0189	Peroxidase	No
sr11663	-1.92832	-1.82686	ASN2	Asparagine synthetase; catalyzes the synthesis of L-asparagine from L-aspartate in the asparagine biosynthetic pathway; ASN2 has a paralog, ASN1, that arose from the whole genome duplication	KOG:E	Amino acid transport and metabolism	KOG0571	Asparagine synthase (glutamine-hydrolyzing)	No
Acc1	-1.93329	-2.27804	ACC1	Acetyl-CoA carboxylase, biotin containing enzyme; catalyzes the carboxylation of cytosolic acetyl-CoA to form malonyl-CoA and regulates histone acetylation by regulating the availablity of acetyl-CoA; required for de novo biosynthesis of long-chain fatty acids;	KOG:I	Lipid transport and metabolism	KOG0368	Acetyl-CoA carboxylase	No
sr13664	-1.93504	-2.45248	FBP26	Fructose-2,6-bisphosphatase, required for glucose metabolism; protein abundance increases in response to DNA replication stress	KOG:G	Carbohydrate transport and metabolism	KOG0234	Fructose-6-phosphate 2-kinase/fructose-2,6-biphosphatase	No
sr11445	-1.93934	-3.09553	FET5	Multicopper oxidase, integral membrane protein with similarity to Fet3p; may have a role in iron transport	KOG:Q	Secondary metabolites biosynthesis, transport and catabolism	KOG1263	Multicopper oxidases	No
sr11603	-1.94817	-2.12777	N/A	N/A	N/A	N/A	N/A	N/A	Yes
sr16780	-1.95224	-1.98898	N/A	N/A	N/A	N/A	N/A	N/A	Yes
sr14626	-1.97235	-2.31522	SLM1	Phosphoinositide PI4,5P(2) binding protein, forms a complex with Slm2p; acts downstream of Mss4p in a pathway regulating actin cytoskeleton organization in response to stress; phosphorylated by the TORC2 complex; protein abundance increases in response to DNA replication stress; SLM1 has a paralog, SLM2, that arose from the whole genome duplication	KOG:X	Function unknown	TWOG0392	Unnamed protein	No
sr13310	-1.98506	-1.75589	ADK1	Adenylate kinase, required for purine metabolism; localized to the cytoplasm and the mitochondria; lacks cleavable signal sequence; protein abundance increases in response to DNA replication stress	KOG:F	Nucleotide transport and metabolism	KOG3078	Adenylate kinase	No
sr14521	-1.98558	-1.85771	TGL2	Triacylglycerol lipase that is localized to the mitochondria; has lipolytic activity towards triacylglycerols and diacylglycerols when expressed in E. coli	N/A	N/A	N/A	N/A	No
sr13332	-1.99541	-3.1622	N/A	N/A	N/A	N/A	N/A	N/A	No
sr12686	-1.99636	-2.40326	GUT2	Mitochondrial glycerol-3-phosphate dehydrogenase; expression is repressed by both glucose and cAMP and derepressed by non-fermentable carbon sources in a Snf1p, Rsf1p, Hap2/3/4/5 complex dependent manner	KOG:C	Energy production and conversion	KOG0042	Glycerol-3-phosphate dehydrogenase	No
sr14243	-1.99744	-2.2879	TPS2	Phosphatase subunit of the trehalose-6-P synthase/phosphatase complex; involved in synthesis of the storage carbohydrate trehalose; expression is induced by stress conditions and repressed by the Ras-cAMP pathway; protein abundance increases in response to DNA replication stress	KOG:G	Carbohydrate transport and metabolism	KOG1050	Trehalose-6-phosphate synthase component TPS1 and related subunits	No
sr14185	-1.99951	-3.24018	CCR4	Component of the CCR4-NOT transcriptional complex, which is involved in regulation of gene expression; component of the major cytoplasmic deadenylase, which is involved in mRNA poly(A) tail shortening	KOG:K	Transcription	KOG0620	Glucose-repressible alcohol dehydrogenase transcriptional effector CCR4 and related proteins	No
sr11087	-2.01205	-3.17944	N/A	N/A	N/A	N/A	N/A	N/A	No
sr10658	-2.02091	-3.55019	N/A	N/A	KOG:I	Lipid transport and metabolism	KOG3957	Predicted L-carnitine dehydratase/alpha-methylacyl-CoA racemase	No
sr14659	-2.0225	-1.9142	N/A	N/A	N/A	N/A	N/A	N/A	No
sr11873	-2.02644	-1.55407	AAT2	Cytosolic aspartate aminotransferase, involved in nitrogen metabolism; localizes to peroxisomes in oleate-grown cells	KOG:E	Amino acid transport and metabolism	KOG1411	Aspartate aminotransferase/Glutamic oxaloacetic transaminase AAT1/GOT2	No
Erg11	-2.02906	-2.62631	ERG11	Lanosterol 14-alpha-demethylase; catalyzes the C-14 demethylation of lanosterol to form 4,4''-dimethyl cholesta-8,14,24-triene-3-beta-ol in the ergosterol biosynthesis pathway; member of the cytochrome P450 family; associated and coordinately regulated with the P450 reductase Ncp1p	KOG:Q	Secondary metabolites biosynthesis, transport and catabolism	KOG0684	Cytochrome P450	No
sr12038	-2.02937	-1.99206	RPL35B	Dubious open reading frame unlikely to encode a protein, based on available experimental and comparative sequence data; open reading frame is located in promoter region of essential gene SEC31	KOG:J	Translation, ribosomal structure and biogenesis	KOG3436	60S ribosomal protein L35	No
sr12195	-2.03835	-2.42032	YTA12	Component, with Afg3p, of the mitochondrial inner membrane m-AAA protease that mediates degradation of misfolded or unassembled proteins and is also required for correct assembly of mitochondrial enzyme complexes	KOG:O	Posttranslational modification, protein turnover, chaperones	KOG0731	AAA+-type ATPase containing the peptidase M41 domain	No
Ssp1	-2.06338	-1.91131	N/A	N/A	KOG:R	General function prediction only	KOG2408	Peroxidase/oxygenase	No
sr13953	-2.08764	-1.78912	RPS29A	Protein component of the small (40S) ribosomal subunit; homologous to mammalian ribosomal protein S29 and bacterial S14; RPS29A has a paralog, RPS29B, that arose from the whole genome duplication	KOG:J	Translation, ribosomal structure and biogenesis	KOG3506	40S ribosomal protein S29	No
sr10818.2	-2.09432	-2.24497	N/A	N/A	KOG:J	Translation, ribosomal structure and biogenesis	KOG0886	40S ribosomal protein S2	No
sr14435	-2.09943	-1.60561	N/A	N/A	N/A	N/A	N/A	N/A	No
sr10021	-2.10133	-2.31728	ATP4	Subunit b of the stator stalk of mitochondrial F1F0 ATP synthase, which is a large, evolutionarily conserved enzyme complex required for ATP synthesis; contributes to the oligomerization of the complex; phosphorylated	KOG:C	Energy production and conversion	KOG3976	Mitochondrial F1F0-ATP synthase, subunit b/ATP4	No
sr15633	-2.10173	-1.91132	ZPR1	Essential protein with two zinc fingers; present in the nucleus of growing cells but relocates to the cytoplasm in starved cells via a process mediated by Cpr1p; binds to translation elongation factor eEF-1 (Tef1p); relative distribution to the nucleus increases upon DNA replication stress	KOG:R	General function prediction only	KOG2703	C4-type Zn-finger protein	No
sr16887	-2.11426	-2.13754	ATP7	Subunit d of the stator stalk of mitochondrial F1F0 ATP synthase, which is a large, evolutionarily conserved enzyme complex required for ATP synthesis	KOG:C	Energy production and conversion	KOG3366	Mitochondrial F1F0-ATP synthase, subunit d/ATP7	No
sr10865	-2.13283	-2.22235	RPL40A	Ubiquitin-ribosomal 60S subunit protein L40B fusion protein; cleaved to yield ubiquitin and ribosomal protein L40B; ubiquitin may facilitate assembly of the ribosomal protein into ribosomes; homologous to mammalian ribosomal protein L40, no bacterial homolog; RPL40B has a paralog, RPL40A, that arose from the whole genome duplication	KOG:J	Translation, ribosomal structure and biogenesis	KOG0003	Ubiquitin/60s ribosomal protein L40 fusion	No
sr14484	-2.13833	-2.80106	PAB1	Poly(A) binding protein, part of the 3'-end RNA-processing complex, mediates interactions between the 5' cap structure and the 3' mRNA poly(A) tail, involved in control of poly(A) tail length, interacts with translation factor eIF-4G	KOG:A	RNA processing and modification	KOG0123	Polyadenylate-binding protein (RRM superfamily)	No
mfa2.1	-2.15414	-2.00105	N/A	N/A	N/A	N/A	N/A	N/A	No
sr11802	-2.15589	-2.65179	RPS16B	Protein component of the small (40S) ribosomal subunit; homologous to mammalian ribosomal protein S16 and bacterial S9; RPS16A has a paralog, RPS16B, that arose from the whole genome duplication	KOG:J	Translation, ribosomal structure and biogenesis	KOG1753	40S ribosomal protein S16	No
sr15921	-2.16297	-2.92151	RPS7B	Protein component of the small (40S) ribosomal subunit; interacts with Kti11p; deletion causes hypersensitivity to zymocin; homologous to mammalian ribosomal protein S7, no bacterial homolog; RPS7B has a paralog, RPS7A, that arose from the whole genome duplication; protein abundance increases in response to DNA replication stress	KOG:J	Translation, ribosomal structure and biogenesis	KOG3320	40S ribosomal protein S7	No
sr16609	-2.16566	-1.908	N/A	N/A	N/A	N/A	N/A	N/A	No
sr13394	-2.16962	-2.06381	TCB1	Lipid-binding ER protein involved in ER-plasma membrane tethering; one of 6 proteins (Ist2p, Scs2p, Scs22p, Tcb1p, Tcb2p, Tcb3p) that connect ER to the plasma membrane (PM) and regulate PM phosphatidylinositol-4-phosphate (PI4P) levels by controlling access of Sac1p phosphatase to its substrate PI4P in the PM; contains three calcium and lipid binding domains; non-tagged protein also localizes to …	KOG:R	General function prediction only	KOG1012	Ca2+-dependent lipid-binding protein CLB1/vesicle protein vp115/Granuphilin A, contains C2 domain	No
sr16730	-2.17196	-2.87169	PNP1	Purine nucleoside phosphorylase, specifically metabolizes inosine and guanosine nucleosides; involved in the nicotinamide riboside salvage pathway	KOG:F	Nucleotide transport and metabolism	KOG3984	Purine nucleoside phosphorylase	No
sr15942	-2.18611	-3.7317	N/A	N/A	KOG:X	Function unknown	TWOG0327	Unnamed protein	No
sr11097	-2.1939	-2.17122	YJU3	Glutamine-fructose-6-phosphate amidotransferase; catalyzes the formation of glucosamine-6-P and glutamate from fructose-6-P and glutamine in the first step of chitin biosynthesis; GFA1 has a paralogous region, comprising ORFs YMR084W-YMR085W, that arose from the whole genome duplication	KOG:M	Cell wall/membrane/envelope biogenesis	KOG1268	Glucosamine 6-phosphate synthetases, contain amidotransferase and phosphosugar isomerase domains	No
sr12151	-2.19513	-2.33332	RPL14B	Ribosomal 60S subunit protein L14B; homologous to mammalian ribosomal protein L14, no bacterial homolog; RPL14B has a paralog, RPL14A, that arose from the whole genome duplication; protein abundance increases in response to DNA replication stress	KOG:J	Translation, ribosomal structure and biogenesis	KOG3421	60S ribosomal protein L14	No
sr13619	-2.20312	-2.51833	GND1	6-phosphogluconate dehydrogenase (decarboxylating); catalyzes an NADPH regenerating reaction in the pentose phosphate pathway; required for growth on D-glucono-delta-lactone and adaptation to oxidative stress; GND1 has a paralog, GND2, that arose from the whole genome duplication	KOG:G	Carbohydrate transport and metabolism	KOG2653	6-phosphogluconate dehydrogenase	No
sr13405	-2.2034	-2.52152	RSB1	Suppressor of sphingoid long chain base (LCB) sensitivity of an LCB-lyase mutation; putative integral membrane transporter or flippase that may transport LCBs from the cytoplasmic side toward the extracytoplasmic side of the membrane	KOG:X	Function unknown	TWOG0399	Unnamed protein	No
sr13096	-2.20597	-2.8498	RPL27B	Ribosomal 60S subunit protein L27B; homologous to mammalian ribosomal protein L27, no bacterial homolog; RPL27B has a paralog, RPL27A, that arose from the whole genome duplication	KOG:J	Translation, ribosomal structure and biogenesis	KOG3418	60S ribosomal protein L27	No
sr15310	-2.20962	-1.64345	TRK2	Component of the Trk1p-Trk2p potassium transport system; TRK2 has a paralog, TRK1, that arose from the whole genome duplication	KOG:P	Inorganic ion transport and metabolism	KOG1341	Na+/K+ transporter	No
sr12064	-2.2186	-3.16112	RPS28B	Protein component of the small (40S) ribosomal subunit; homologous to mammalian ribosomal protein S28, no bacterial homolog; RPS28B has a paralog, RPS28A, that arose from the whole genome duplication	KOG:J	Translation, ribosomal structure and biogenesis	KOG3502	40S ribosomal protein S28	No
sr16454	-2.22773	-2.1345	HSP10	Mitochondrial matrix co-chaperonin that inhibits the ATPase activity of Hsp60p, a mitochondrial chaperonin; involved in protein folding and sorting in the mitochondria; 10 kD heat shock protein with similarity to E. coli groES	KOG:O	Posttranslational modification, protein turnover, chaperones	KOG1641	Mitochondrial chaperonin	No
sr13591	-2.23227	-2.1583	TSL1	Dubious open reading frame unlikely to encode a functional protein, based on available experimental and comparative sequence data	KOG:G	Carbohydrate transport and metabolism	KOG1050	Trehalose-6-phosphate synthase component TPS1 and related subunits	No
sr13484	-2.23522	-3.45179	N/A	N/A	N/A	N/A	N/A	N/A	Yes
sr11349	-2.2383	-2.29644	RPL2B	Ribosomal 60S subunit protein L2A; homologous to mammalian ribosomal protein L2 and bacterial L2; RPL2A has a paralog, RPL2B, that arose from the whole genome duplication	KOG:J	Translation, ribosomal structure and biogenesis	KOG2309	60s ribosomal protein L2/L8	No
sr11504	-2.24755	-2.6468	N/A	N/A	KOG:I	Lipid transport and metabolism	KOG3072	Long chain fatty acid elongase	No
sr15031	-2.25527	-2.71675	YEF3	Gamma subunit of translational elongation factor eEF1B; stimulates the binding of aminoacyl-tRNA (AA-tRNA) to ribosomes by releasing eEF1A (Tef1p/Tef2p) from the ribosomal complex; contains two ABC cassettes; binds and hydrolyzes ATP; YEF3 has a paralog, HEF3, that arose from the whole genome duplication	KOG:E	Amino acid transport and metabolism	KOG0062	ATPase component of ABC transporters with duplicated ATPase domains/Translation elongation factor EF-3b	No
sr16790	-2.29021	-2.14618	CPR6	Peptidyl-prolyl cis-trans isomerase (cyclophilin); catalyzes the cis-trans isomerization of peptide bonds N-terminal to proline residues; binds to Hsp82p and contributes to chaperone activity; protein abundance increases in response to DNA replication stress	KOG:O	Posttranslational modification, protein turnover, chaperones	KOG0546	HSP90 co-chaperone CPR7/Cyclophilin	No
sr10898	-2.29491	-2.4354	LPD1	Dihydrolipoamide dehydrogenase, the lipoamide dehydrogenase component (E3) of the pyruvate dehydrogenase and 2-oxoglutarate dehydrogenase multi-enzyme complexes	KOG:C	Energy production and conversion	KOG1335	Dihydrolipoamide dehydrogenase	No
sr11767	-2.29586	-3.75214	RPL8B	Dubious open reading frame unlikely to encode a protein, based on available experimental and comparative sequence data; transcription of both YLL044W and the overlapping gene RPL8B is reduced in the gcr1 null mutant	KOG:J	Translation, ribosomal structure and biogenesis	KOG3166	60S ribosomal protein L7A	No
sr10455	-2.29688	-2.11606	RPS12	Protein component of the small (40S) ribosomal subunit; homologous to mammalian ribosomal protein S12, no bacterial homolog	KOG:J	Translation, ribosomal structure and biogenesis	KOG3406	40S ribosomal protein S12	No
sr11395	-2.29688	-2.0776	MMF1	Mitochondrial protein required for transamination of isoleucine; but not of valine or leucine; may regulate specificity of branched-chain transaminases Bat1p and Bat2p; interacts genetically with mitochondrial ribosomal protein genes; MMF1 has a paralog, HMF1, that arose from the whole genome duplication	KOG:J	Translation, ribosomal structure and biogenesis	KOG2317	Putative translation initiation inhibitor UK114/IBM1	No
sr13435	-2.30278	-2.53091	ERG7	Lanosterol synthase, an essential enzyme that catalyzes the cyclization of squalene 2,3-epoxide, a step in ergosterol biosynthesis	KOG:I	Lipid transport and metabolism	KOG0497	Oxidosqualene-lanosterol cyclase and related proteins	No
sr12680	-2.31301	-3.3183	N/A	N/A	N/A	N/A	N/A	N/A	No
sr15017	-2.31871	-3.03331	TAL1	Transaldolase, enzyme in the non-oxidative pentose phosphate pathway; converts sedoheptulose 7-phosphate and glyceraldehyde 3-phosphate to erythrose 4-phosphate and fructose 6-phosphate	KOG:G	Carbohydrate transport and metabolism	KOG2772	Transaldolase	No
sr12006	-2.32943	-2.04336	N/A	N/A	KOG:C	Energy production and conversion	KOG2658	NADH:ubiquinone oxidoreductase, NDUFV1/51kDa subunit	No
sr14055	-2.33005	-3.49004	CHO2	Phosphatidylethanolamine methyltransferase (PEMT), catalyzes the first step in the conversion of phosphatidylethanolamine to phosphatidylcholine during the methylation pathway of phosphatidylcholine biosynthesis	KOG:X	Function unknown	TWOG0412	Unnamed protein	No
sr15912	-2.33586	-3.102	RPL1B	Ribosomal 60S subunit protein L1A; N-terminally acetylated; homologous to mammalian ribosomal protein L10A and bacterial L1; RPL1A has a paralog, RPL1B, that arose from the whole genome duplication; rpl1a rpl1b double null mutation is lethal	KOG:J	Translation, ribosomal structure and biogenesis	KOG1570	60S ribosomal protein L10A	No
sr11177	-2.34622	-3.11883	TSC13	Enoyl reductase; catalyzes the last step in each cycle of very long chain fatty acid elongation; localizes to the ER, highly enriched in a structure marking nuclear-vacuolar junctions; coimmunoprecipitates with elongases Fen1p and Sur4p; protein increases in abundance and relative distribution to ER foci increases upon DNA replication stress	KOG:I	Lipid transport and metabolism	KOG1639	Steroid reductase required for elongation of the very long chain fatty acids	No
sr13008	-2.34922	-2.75497	MIR1	Mitochondrial phosphate carrier, imports inorganic phosphate into mitochondria; functionally redundant with Pic2p but more abundant than Pic2p under normal conditions; phosphorylated	KOG:C	Energy production and conversion	KOG0767	Mitochondrial phosphate carrier protein	No
sr13041	-2.35816	-2.53518	RPS0B	Protein component of the small (40S) ribosomal subunit; RPS0B has a paralog, RPS0A, that arose from the whole genome duplication; required for maturation of 18S rRNA along with Rps0Ap; deletion of either RPS0 gene reduces growth rate, deletion of both genes is lethal; homologous to human ribosomal protein SA and bacterial S2	KOG:J	Translation, ribosomal structure and biogenesis	KOG0830	40S ribosomal protein SA (P40)/Laminin receptor 1	No
sr16782	-2.36331	-2.7953	N/A	N/A	KOG:R	General function prediction only	KOG2940	Predicted methyltransferase	No
sr15216	-2.36648	-2.83988	SIS1	Type II HSP40 co-chaperone that interacts with the HSP70 protein Ssa1p; not functionally redundant with Ydj1p due to due to substrate specificity; has similarity to bacterial DnaJ proteins; protein abundance increases in response to DNA replication stress	KOG:O	Posttranslational modification, protein turnover, chaperones	KOG0714	Molecular chaperone (DnaJ superfamily)	No
sr15705	-2.38003	-2.93622	RPL37A	Ribosomal 60S subunit protein L37A; homologous to mammalian ribosomal protein L37, no bacterial homolog; RPL37A has a paralog, RPL37B, that arose from the whole genome duplication	KOG:J	Translation, ribosomal structure and biogenesis	KOG3475	60S ribosomal protein L37	No
sr14989	-2.38712	-2.97793	RPL11A	Ribosomal 60S subunit protein L11A; expressed at twice the level of Rpl11Bp; involved in ribosomal assembly; depletion causes degradation of 60S proteins and RNA; homologous to mammalian ribosomal protein L11 and bacterial L5; RPL11A has a paralog, RPL11B, that arose from the whole genome duplication	KOG:J	Translation, ribosomal structure and biogenesis	KOG0397	60S ribosomal protein L11	No
sr16398	-2.41952	-5.29249	HXT1	Low-affinity glucose transporter of the major facilitator superfamily, expression is induced by Hxk2p in the presence of glucose and repressed by Rgt1p when glucose is limiting; HXT1 has a paralog, HXT6, what arose from the whole genome duplication	KOG:R	General function prediction only	KOG0254	Predicted transporter (major facilitator superfamily)	No
sr15339	-2.42087	-2.30638	KGD1	Component of the mitochondrial alpha-ketoglutarate dehydrogenase complex, which catalyzes a key step in the tricarboxylic acid (TCA) cycle, the oxidative decarboxylation of alpha-ketoglutarate to form succinyl-CoA	KOG:G	Carbohydrate transport and metabolism	KOG0450	2-oxoglutarate dehydrogenase, E1 subunit	No
sr12703	-2.42148	-2.69996	RPS27B	Protein component of the small (40S) ribosomal subunit; homologous to mammalian ribosomal protein S27, no bacterial homolog; RPS27B has a paralog, RPS27A, that arose from the whole genome duplication	KOG:J	Translation, ribosomal structure and biogenesis	KOG1779	40s ribosomal protein S27	No
sr13069	-2.42608	-5.69728	N/A	N/A	KOG:Q	Secondary metabolites biosynthesis, transport and catabolism	KOG1399	Flavin-containing monooxygenase	No
sr14026	-2.44507	-3.59501	YNK1	Nucleoside diphosphate kinase; catalyzes the transfer of gamma phosphates from nucleoside triphosphates, usually ATP, to nucleoside diphosphates by a mechanism that involves formation of an autophosphorylated enzyme intermediate; protein abundance increases in response to DNA replication stress	KOG:F	Nucleotide transport and metabolism	KOG0888	Nucleoside diphosphate kinase	No
sr12723	-2.44984	-2.11771	N/A	N/A	N/A	N/A	N/A	N/A	No
sr16697	-2.44993	-2.51679	IPP1	Cytoplasmic inorganic pyrophosphatase (PPase), homodimer that catalyzes the rapid exchange of oxygens from Pi with water, highly expressed and essential for viability, active-site residues show identity to those from E. coli PPase	KOG:C	Energy production and conversion	KOG1626	Inorganic pyrophosphatase/Nucleosome remodeling factor, subunit NURF38	No
sr11704	-2.46379	-3.21709	ERG5	C-22 sterol desaturase, a cytochrome P450 enzyme that catalyzes the formation of the C-22(23) double bond in the sterol side chain in ergosterol biosynthesis; may be a target of azole antifungal drugs	KOG:Q	Secondary metabolites biosynthesis, transport and catabolism	KOG0157	Cytochrome P450 CYP4/CYP19/CYP26 subfamilies	No
sr14566	-2.48206	-2.6707	ERG10	Acetyl-CoA C-acetyltransferase (acetoacetyl-CoA thiolase), cytosolic enzyme that transfers an acetyl group from one acetyl-CoA molecule to another, forming acetoacetyl-CoA; involved in the first step in mevalonate biosynthesis	KOG:I	Lipid transport and metabolism	KOG1390	Acetyl-CoA acetyltransferase	No
sr13300	-2.4836	-2.78492	RPS30B	Protein component of the small (40S) ribosomal subunit; homologous to mammalian ribosomal protein S30, no bacterial homolog; RPS30A has a paralog, RPS30B, that arose from the whole genome duplication	KOG:J	Translation, ribosomal structure and biogenesis	KOG0009	Ubiquitin-like/40S ribosomal S30 protein fusion	No
sr16447	-2.49989	-2.55212	VCX1	Vacuolar membrane antiporter with Ca2+/H+ and K+/H+ exchange activity, involved in control of cytosolic Ca2+ and K+ concentrations; has similarity to sodium/calcium exchangers, including the bovine Na+/Ca2+,K+ antiporter	KOG:P	Inorganic ion transport and metabolism	KOG1397	Ca2+/H+ antiporter VCX1 and related proteins	No
sr11482	-2.50443	-2.80296	TUF1	Mitochondrial translation elongation factor Tu; comprises both GTPase and guanine nucleotide exchange factor activities, while these activities are found in separate proteins in S. pombe and humans	KOG:J	Translation, ribosomal structure and biogenesis	KOG0460	Mitochondrial translation elongation factor Tu	No
Ncp1	-2.50633	-2.52987	N/A	N/A	N/A	N/A	N/A	N/A	No
sr13240	-2.50937	-2.54076	PDH1	Mitochondrial protein that participates in respiration, induced by diauxic shift; homologous to E. coli PrpD, may take part in the conversion of 2-methylcitrate to 2-methylisocitrate	KOG:X	Function unknown	TWOG0689	Unnamed protein	No
sr12996	-2.52294	-2.21668	ATP3	Gamma subunit of the F1 sector of mitochondrial F1F0 ATP synthase, which is a large, evolutionarily conserved enzyme complex required for ATP synthesis	KOG:C	Energy production and conversion	KOG1531	F0F1-type ATP synthase, gamma subunit	No
sr16728	-2.53689	-2.44772	PDB1	E1 beta subunit of the pyruvate dehydrogenase (PDH) complex, which is an evolutionarily-conserved multi-protein complex found in mitochondria	KOG:C	Energy production and conversion	KOG0524	Pyruvate dehydrogenase E1, beta subunit	No
sr17602	-2.54342	-2.41858	N/A	N/A	N/A	N/A	N/A	N/A	No
sr16353	-2.54634	-2.90065	N/A	N/A	N/A	N/A	N/A	N/A	No
sr13874	-2.55578	-4.66365	MSS51	Specific translational activator for the mitochondrial COX1 mRNA; loosely associated with the matrix face of the mitochondrial inner membrane; influences both COX1 mRNA translation and Cox1p assembly into cytochrome c oxidase; binds to heme B, which may be a mechanism for sensing oxygen levels in order to regulate cytochrome c oxidase biogenesis	KOG:X	Function unknown	TWOG0381	Unnamed protein	No
sr11478	-2.56099	-2.69324	N/A	N/A	KOG:S	Function unknown	KOG4744	Uncharacterized conserved protein	No
sr15271	-2.56484	-4.70515	N/A	N/A	KOG:S	Function unknown	KOG3856	Uncharacterized conserved protein	No
sr15517	-2.56672	-2.80055	N/A	N/A	N/A	N/A	N/A	N/A	No
sr10923	-2.56888	-2.88205	RPL20B	Ribosomal 60S subunit protein L20A; homologous to mammalian ribosomal protein L18A, no bacterial homolog; RPL20A has a paralog, RPL20B, that arose from the whole genome duplication	KOG:J	Translation, ribosomal structure and biogenesis	KOG0829	60S ribosomal protein L18A	No
sr12242	-2.56917	-3.29864	N/A	N/A	KOG:E	Amino acid transport and metabolism	KOG2436	Acetylglutamate kinase/acetylglutamate synthase	No
sr14483	-2.58029	-5.93932	MGE1	Mitochondrial matrix cochaperone, acts as a nucleotide release factor for Ssc1p in protein translocation and folding; also acts as cochaperone for Ssq1p in folding of Fe-S cluster proteins; homolog of E. coli GrpE	KOG:O	Posttranslational modification, protein turnover, chaperones	KOG3003	Molecular chaperone of the GrpE family	No
sr14072	-2.58665	-1.85134	HMG2	HMG-CoA reductase; converts HMG-CoA to mevalonate, a rate-limiting step in sterol biosynthesis; one of two isozymes; overproduction induces assembly of peripheral ER membrane arrays and short nuclear-associated membrane stacks; forms foci at the nuclear periphery upon DNA replication stress; HMG2 has a paralog, HMG1, that arose from the whole genome duplication	KOG:I	Lipid transport and metabolism	KOG2480	3-hydroxy-3-methylglutaryl-CoA (HMG-CoA) reductase	No
sr11196	-2.59092	-2.6614	CPR1	Cytoplasmic peptidyl-prolyl cis-trans isomerase (cyclophilin); catalyzes the cis-trans isomerization of peptide bonds N-terminal to proline residues; binds the drug cyclosporin A; protein abundance increases in response to DNA replication stress	KOG:O	Posttranslational modification, protein turnover, chaperones	KOG0865	Cyclophilin type peptidyl-prolyl cis-trans isomerase	No
sr13765	-2.5944	-3.36165	N/A	N/A	N/A	N/A	N/A	N/A	No
sr13688	-2.59822	-2.61538	COX12	Subunit VIb of cytochrome c oxidase; cytochrome c oxidase is also known as respiratory Complex IV and is the terminal member of the mitochondrial inner membrane electron transport chain; required for assembly of cytochrome c oxidase but not required for activity after assembly; phosphorylated; easily released from the intermembrane space, suggesting a loose association with Complex IV	KOG:C	Energy production and conversion	KOG3057	Cytochrome c oxidase, subunit VIb/COX12	No
sr13556	-2.60382	-3.09417	RPS9B	Protein component of the small (40S) ribosomal subunit; homologous to mammalian ribosomal protein S9 and bacterial S4; RPS9B has a paralog, RPS9A, that arose from the whole genome duplication	KOG:J	Translation, ribosomal structure and biogenesis	KOG3301	Ribosomal protein S4	No
sr16453	-2.60699	-3.5363	HSP60	Tetradecameric mitochondrial chaperonin required for ATP-dependent folding of precursor polypeptides and complex assembly; prevents aggregation and mediates protein refolding after heat shock; role in mtDNA transmission; phosphorylated	KOG:O	Posttranslational modification, protein turnover, chaperones	KOG0356	Mitochondrial chaperonin, Cpn60/Hsp60p	No
sr16540	-2.614	-2.26575	SSE2	Member of the heat shock protein 70 (HSP70) family; may be involved in protein folding; localized to the cytoplasm; SSE2 has a paralog, SSE1, that arose from the whole genome duplication	KOG:O	Posttranslational modification, protein turnover, chaperones	KOG0103	Molecular chaperones HSP105/HSP110/SSE1, HSP70 superfamily	No
sr15986	-2.62168	-2.72627	POR1	Mitochondrial porin (voltage-dependent anion channel); outer membrane protein required for the maintenance of mitochondrial osmotic stability and mitochondrial membrane permeability; phosphorylated; protein abundance increases in response to DNA replication stress; POR1 has a paralog, POR2, that arose from the whole genome duplication	KOG:P	Inorganic ion transport and metabolism	KOG3126	Porin/voltage-dependent anion-selective channel protein	No
sr13952	-2.62429	-3.25854	RPL4A	Ribosomal 60S subunit protein L4A; N-terminally acetylated; homologous to mammalian ribosomal protein L4 and bacterial L4; RPL4A has a paralog, RPL4B, that arose from the whole genome duplication	KOG:A	RNA processing and modification	KOG1475	Ribosomal protein RPL1/RPL2/RL4L4	No
sr10518	-2.63249	-2.95619	BMH2	14-3-3 protein, minor isoform; controls proteome at post-transcriptional level, binds proteins and DNA, involved in regulation of many processes including exocytosis, vesicle transport, Ras/MAPK signaling, and rapamycin-sensitive signaling; protein increases in abundance and relative distribution to the nucleus increases upon DNA replication stress; BMH2 has a paralog, BMH1, that arose from the w…	KOG:O	Posttranslational modification, protein turnover, chaperones	KOG0841	Multifunctional chaperone (14-3-3 family)	No
sr16097	-2.64474	-3.064	YHM2	Carrier protein that exports citrate from and imports oxoglutarate into the mitochondrion, causing net export of NADPH reducing equivalents; also associates with mt nucleoids and has a role in replication and segregation of the mt genome	KOG:C	Energy production and conversion	KOG0756	Mitochondrial tricarboxylate/dicarboxylate carrier proteins	No
sr14304	-2.65533	-2.14584	N/A	N/A	N/A	N/A	N/A	N/A	No
sr15414	-2.65592	-3.6166	GGC1	Mitochondrial GTP/GDP transporter, essential for mitochondrial genome maintenance; has a role in mitochondrial iron transport; member of the mitochondrial carrier family	KOG:C	Energy production and conversion	KOG0750	Mitochondrial solute carrier protein	No
sr16231	-2.67549	-3.80948	INO1	Inositol-3-phosphate synthase, involved in synthesis of inositol phosphates and inositol-containing phospholipids; transcription is coregulated with other phospholipid biosynthetic genes by Ino2p and Ino4p, which bind the UASINO DNA element	KOG:I	Lipid transport and metabolism	KOG0693	Myo-inositol-1-phosphate synthase	No
sr11766	-2.67867	-3.65795	MDH1	Mitochondrial malate dehydrogenase, catalyzes interconversion of malate and oxaloacetate; involved in the tricarboxylic acid (TCA) cycle; phosphorylated	KOG:C	Energy production and conversion	KOG1494	NAD-dependent malate dehydrogenase	No
sr13288	-2.68647	-4.82084	MDJ1	Co-chaperone that stimulates the ATPase activity of the HSP70 protein Ssc1p; involved in protein folding/refolding in the mitochodrial matrix; required for proteolysis of misfolded proteins; member of the HSP40 (DnaJ) family of chaperones	KOG:O	Posttranslational modification, protein turnover, chaperones	KOG0715	Molecular chaperone (DnaJ superfamily)	No
sr11973	-2.69306	-2.2522	BUD28	Ribosomal 60S subunit protein L22A; required for the oxidative stress response in yeast; homologous to mammalian ribosomal protein L22, no bacterial homolog; RPL22A has a paralog, RPL22B, that arose from the whole genome duplication	KOG:J	Translation, ribosomal structure and biogenesis	KOG3434	60S ribosomal protein L22	No
sr12800	-2.69451	-3.5863	N/A	N/A	N/A	N/A	N/A	N/A	No
sr14752	-2.70489	-2.85462	GLT1	NAD(+)-dependent glutamate synthase (GOGAT), synthesizes glutamate from glutamine and alpha-ketoglutarate; with Gln1p, forms the secondary pathway for glutamate biosynthesis from ammonia; expression regulated by nitrogen source	KOG:E	Amino acid transport and metabolism	KOG0399	Glutamate synthase	No
sr14081	-2.70551	-2.98859	RPS14B	Protein component of the small (40S) ribosomal subunit; required for ribosome assembly and 20S pre-rRNA processing; mutations confer cryptopleurine resistance; homologous to mammalian ribosomal protein S14 and bacterial S11; RPS14B has a paralog, RPS14A, that arose from the whole genome duplication	KOG:J	Translation, ribosomal structure and biogenesis	KOG0407	40S ribosomal protein S14	No
sr15013	-2.70668	-2.76489	N/A	N/A	N/A	N/A	N/A	N/A	No
sr10935	-2.71437	-5.98522	N/A	N/A	KOG:I	Lipid transport and metabolism	KOG4569	Predicted lipase	No
sr12702	-2.73108	-3.37016	RPL19A	Ribosomal 60S subunit protein L19B; rpl19a and rpl19b single null mutations result in slow growth, while the double null mutation is lethal; homologous to mammalian ribosomal protein L19, no bacterial homolog; RPL19B has a paralog, RPL19A, that arose from the whole genome duplication	KOG:J	Translation, ribosomal structure and biogenesis	KOG1696	60s ribosomal protein L19	No
sr13954	-2.74229	-2.69037	ACO1	Dubious open reading frame unlikely to encode a functional protein, based on available experimental and comparative sequence data; deletion mutation confers an increase in Ty1 transposition	KOG:C	Energy production and conversion	KOG0453	Aconitase/homoaconitase (aconitase superfamily)	No
sr12044	-2.75036	-2.18662	N/A	N/A	N/A	N/A	N/A	N/A	No
sr15722	-2.7739	-4.5809	N/A	N/A	N/A	N/A	N/A	N/A	No
sr12081	-2.77544	-3.43731	CAT2	Carnitine acetyl-CoA transferase present in both mitochondria and peroxisomes, transfers activated acetyl groups to carnitine to form acetylcarnitine which can be shuttled across membranes	KOG:I	Lipid transport and metabolism	KOG3717	Carnitine O-acyltransferase CRAT	No
Glo3	-2.77731	-3.83588	N/A	N/A	KOG:S	Function unknown	LSE0048	A Uncharacterized protein	No
sr15676	-2.80586	-2.01631	Z72709	Dubious open reading frame unlikely to encode a functional protein, based on available experimental and comparative sequence data	KOG:C	Energy production and conversion	KOG3352	Cytochrome c oxidase, subunit Vb/COX4	No
sr10469	-2.81532	-2.49378	IDH1	Subunit of mitochondrial NAD(+)-dependent isocitrate dehydrogenase, which catalyzes the oxidation of isocitrate to alpha-ketoglutarate in the TCA cycle	KOG:E	Amino acid transport and metabolism	KOG0784	Isocitrate dehydrogenase, gamma subunit	No
sr11740	-2.81596	-3.68815	FRE7	Putative ferric reductase with similarity to Fre2p; expression induced by low copper levels	KOG:P	Inorganic ion transport and metabolism	KOG0039	Ferric reductase, NADH/NADPH oxidase and related proteins	No
sr11872	-2.82603	-2.87399	LAT1	Dihydrolipoamide acetyltransferase component (E2) of pyruvate dehydrogenase complex, which catalyzes the oxidative decarboxylation of pyruvate to acetyl-CoA	KOG:C	Energy production and conversion	KOG0557	Dihydrolipoamide acetyltransferase	No
sr11938	-2.84326	-2.86988	RPS13	Protein component of the small (40S) ribosomal subunit; homologous to mammalian ribosomal protein S13 and bacterial S15	KOG:J	Translation, ribosomal structure and biogenesis	KOG0400	40S ribosomal protein S13	No
sr11616	-2.85857	-3.0864	PDX1	Dihydrolipoamide dehydrogenase (E3)-binding protein (E3BP) of the mitochondrial pyruvate dehydrogenase (PDH) complex, plays a structural role in the complex by binding and positioning E3 to the dihydrolipoamide acetyltransferase (E2) core	KOG:C	Energy production and conversion	KOG0557	Dihydrolipoamide acetyltransferase	No
sr10940.2	-2.88033	-3.43031	N/A	N/A	KOG:G	Carbohydrate transport and metabolism	KOG0657	Glyceraldehyde 3-phosphate dehydrogenase	No
sr14322	-2.89371	-3.23379	RPL28	Ribosomal 60S subunit protein L28; homologous to mammalian ribosomal protein L27A and bacterial L15; may have peptidyl transferase activity; can mutate to cycloheximide resistance	KOG:J	Translation, ribosomal structure and biogenesis	KOG1742	60s ribosomal protein L15/L27	No
sr11824	-2.89465	-3.64642	MIC17	Mitochondrial intermembrane space protein; required for normal oxygen consumption; contains twin cysteine-x9-cysteine motifs; protein abundance increases in response to DNA replication stress	KOG:S	Function unknown	KOG4090	Uncharacterized conserved protein	No
sr14030	-2.89572	-3.13468	FAS1	Beta subunit of fatty acid synthetase, which catalyzes the synthesis of long-chain saturated fatty acids; contains acetyltransacylase, dehydratase, enoyl reductase, malonyl transacylase, and palmitoyl transacylase activities	KOG:X	Function unknown	TWOG0376	Unnamed protein	No
sr13135	-2.8997	-2.37045	N/A	N/A	N/A	N/A	N/A	N/A	No
sr11550	-2.90165	-3.37551	ENA2	P-type ATPase sodium pump, involved in Na+ efflux to allow salt tolerance; likely not involved in Li+ efflux	KOG:P	Inorganic ion transport and metabolism	KOG0202	Ca2+ transporting ATPase	No
sr12357	-2.903	-2.96096	RPS18A	Protein component of the small (40S) ribosomal subunit; homologous to mammalian ribosomal protein S18 and bacterial S13; RPS18B has a paralog, RPS18A, that arose from the whole genome duplication; protein abundance increases in response to DNA replication stress	KOG:J	Translation, ribosomal structure and biogenesis	KOG3311	Ribosomal protein S18	No
sr11187	-2.91324	-4.99353	MIA40	Oxidoreductase that mediates mitochondrial intermembrane space import; substrates include small proteins containing twin cysteine motifs; acts in concert with Erv1p, which oxidizes the cysteine residues of Mia40p to comprise a disulfide relay system that catalyzes import; also mediates folding of Atp23p	KOG:S	Function unknown	KOG4149	Uncharacterized conserved protein	No
sr13755	-2.92375	-3.35721	FBP1	Fructose-1,6-bisphosphatase, key regulatory enzyme in the gluconeogenesis pathway, required for glucose metabolism; undergoes either proteasome-mediated or autophagy-mediated degradation depending on growth conditions; interacts with Vid30p	KOG:G	Carbohydrate transport and metabolism	KOG1458	Fructose-1,6-bisphosphatase	No
sr15922	-2.93391	-4.00857	N/A	N/A	N/A	N/A	N/A	N/A	No
sr10087	-2.94049	-3.2319	N/A	N/A	N/A	N/A	N/A	N/A	No
sr14144	-2.94885	-2.84574	SOD2	Mitochondrial manganese superoxide dismutase, protects cells against oxygen toxicity; phosphorylated	KOG:P	Inorganic ion transport and metabolism	KOG0876	Manganese superoxide dismutase	No
sr12416	-2.95507	-2.61768	N/A	N/A	KOG:I	Lipid transport and metabolism	KOG3957	Predicted L-carnitine dehydratase/alpha-methylacyl-CoA racemase	No
sr14502	-2.95988	-2.79858	RPS8B	Dubious open reading frame unlikely to encode a protein, based on available experimental and comparative sequence data; partially overlaps the essential gene AAR2/YBL074C	KOG:J	Translation, ribosomal structure and biogenesis	KOG3283	40S ribosomal protein S8	No
sr14586	-2.96193	-3.68157	ERG24	C-14 sterol reductase, acts in ergosterol biosynthesis; mutants accumulate the abnormal sterol ignosterol (ergosta-8,14 dienol), and are viable under anaerobic growth conditions but inviable on rich medium under aerobic conditions	KOG:I	Lipid transport and metabolism	KOG1435	Sterol reductase/lamin B receptor	No
sr12257	-2.96518	-3.80049	N/A	N/A	N/A	N/A	N/A	N/A	Yes
sr15804	-2.98117	-3.31547	PEP4	Vacuolar aspartyl protease (proteinase A), required for the posttranslational precursor maturation of vacuolar proteinases; important for protein turnover after oxidative damage; synthesized as a zymogen, self-activates	KOG:O	Posttranslational modification, protein turnover, chaperones	KOG1339	Aspartyl protease	Yes
sr15436	-2.9824	-2.74644	N/A	N/A	KOG:T	Signal transduction mechanisms	KOG1630	Growth hormone-induced protein and related proteins	No
sr13260	-3.01486	-2.81271	PEP4	Vacuolar aspartyl protease (proteinase A), required for the posttranslational precursor maturation of vacuolar proteinases; important for protein turnover after oxidative damage; synthesized as a zymogen, self-activates	KOG:O	Posttranslational modification, protein turnover, chaperones	KOG1339	Aspartyl protease	No
sr10965.2	-3.03724	-3.47827	N/A	N/A	KOG:J	Translation, ribosomal structure and biogenesis	KOG3424	40S ribosomal protein S24	No
sr15004	-3.0565	-2.53078	N/A	N/A	KOG:E	Amino acid transport and metabolism	KOG1549	Cysteine desulfurase NFS1	No
sr14357	-3.05705	-3.6109	ENO1	Enolase I, a phosphopyruvate hydratase; catalyzes conversion of 2-phosphoglycerate to phosphoenolpyruvate during glycolysis and the reverse reaction during gluconeogenesis; expression repressed in response to glucose; protein abundance increases in response to DNA replication stress; ENO1 has a paralog, ENO2, that arose from the whole genome duplication	KOG:G	Carbohydrate transport and metabolism	KOG2670	Enolase	No
sr14082	-3.07653	-3.44763	RPL38	Ribosomal 60S subunit protein L38; homologous to mammalian ribosomal protein L38, no bacterial homolog	KOG:J	Translation, ribosomal structure and biogenesis	KOG3499	60S ribosomal protein L38	No
sr16019	-3.08241	-2.40863	N/A	N/A	N/A	N/A	N/A	N/A	No
sr14724	-3.09108	-2.78141	N/A	N/A	N/A	N/A	N/A	N/A	Yes
sr10884	-3.10075	-2.97097	HYP2	Translation elongation factor eIF-5A; may function in translation initiation; structural homolog of bacterial EF-P; undergoes an essential hypusination modification; HYP2 has a paralog, ANB1, that arose from the whole genome duplication	KOG:J	Translation, ribosomal structure and biogenesis	KOG3271	Translation initiation factor 5A (eIF-5A)	No
sr16873	-3.10794	-3.4949	HSP104	Disaggregase; heat shock protein that cooperates with Ydj1p (Hsp40) and Ssa1p (Hsp70) to refold and reactivate previously denatured, aggregated proteins; responsive to stresses including: heat, ethanol, and sodium arsenite; involved in [PSI+] propagation; protein becomes more abundant and forms cytoplasmic foci in response to DNA replication stress	KOG:O	Posttranslational modification, protein turnover, chaperones	KOG1051	Chaperone HSP104 and related ATP-dependent Clp proteases	No
sr12079	-3.10864	-3.30841	FUM1	Fumarase, converts fumaric acid to L-malic acid in the TCA cycle; cytosolic and mitochondrial distribution determined by the N-terminal targeting sequence, protein conformation, and status of glyoxylate shunt; phosphorylated in mitochondria	KOG:C	Energy production and conversion	KOG1317	Fumarase	No
sr15943	-3.11331	-3.41597	HEM1	5-aminolevulinate synthase, catalyzes the first step in the heme biosynthetic pathway; an N-terminal signal sequence is required for localization to the mitochondrial matrix; expression is regulated by Hap2p-Hap3p	KOG:H	Coenzyme transport and metabolism	KOG1360	5-aminolevulinate synthase	No
sr11666	-3.11813	-4.70811	BIO2	Biotin synthase, catalyzes the conversion of dethiobiotin to biotin, which is the last step of the biotin biosynthesis pathway; complements E. coli bioB mutant	KOG:H	Coenzyme transport and metabolism	KOG2900	Biotin synthase	No
sr10464.2	-3.13878	-3.56994	N/A	N/A	KOG:J	Translation, ribosomal structure and biogenesis	KOG1714	60s ribosomal protein L18	No
sr13712	-3.1418	-2.88108	SUI1	Translation initiation factor eIF1; component of a complex involved in recognition of the initiator codon; modulates translation accuracy at the initiation phase	KOG:J	Translation, ribosomal structure and biogenesis	KOG1770	Translation initiation factor 1 (eIF-1/SUI1)	No
sr14833	-3.14194	-3.95148	HSL1	Nim1p-related protein kinase that regulates the morphogenesis and septin checkpoints; associates with the assembled septin filament; required along with Hsl7p for bud neck recruitment, phosphorylation, and degradation of Swe1p	KOG:D	Cell cycle control, cell division, chromosome partitioning	KOG0588	Serine/threonine protein kinase	No
sr14526	-3.15313	-3.81131	RPL23B	Ribosomal 60S subunit protein L23A; homologous to mammalian ribosomal protein L23 and bacterial L14; RPL23A has a paralog, RPL23B, that arose from the whole genome duplication	KOG:J	Translation, ribosomal structure and biogenesis	KOG0901	60S ribosomal protein L14/L17/L23	No
sr10817	-3.15747	-3.55714	N/A	N/A	N/A	N/A	N/A	N/A	No
sr15847	-3.15894	-3.83587	TKL1	Transketolase; catalyzes conversion of xylulose-5-phosphate and ribose-5-phosphate to sedoheptulose-7-phosphate and glyceraldehyde-3-phosphate in the pentose phosphate pathway; needed for synthesis of aromatic amino acids; TKL1 has a paralog, TKL2, that arose from the whole genome duplication	KOG:G	Carbohydrate transport and metabolism	KOG0523	Transketolase	No
sr11381	-3.15925	-3.83115	N/A	N/A	N/A	N/A	N/A	N/A	No
sr15748	-3.18739	-3.21662	PGK1	3-phosphoglycerate kinase, catalyzes transfer of high-energy phosphoryl groups from the acyl phosphate of 1,3-bisphosphoglycerate to ADP to produce ATP; key enzyme in glycolysis and gluconeogenesis	KOG:G	Carbohydrate transport and metabolism	KOG1367	3-phosphoglycerate kinase	No
sr13160	-3.18935	-3.98416	N/A	N/A	N/A	N/A	N/A	N/A	No
sr11294	-3.20912	-3.06044	MAM33	Acidic protein of the mitochondrial matrix involved in oxidative phosphorylation; related to the human complement receptor gC1q-R	KOG:C	Energy production and conversion	KOG2536	MAM33, mitochondrial matrix glycoprotein	No
sr14063	-3.21593	-3.48732	N/A	N/A	KOG:T	Signal transduction mechanisms	TWOG0153	17-beta-hydroxysteroid dehydrogenase	No
sr12152	-3.23082	-3.11671	RPL42B	Ribosomal 60S subunit protein L42A; homologous to mammalian ribosomal protein L36A, no bacterial homolog; RPL42A has a paralog, RPL42B, that arose from the whole genome duplication	KOG:J	Translation, ribosomal structure and biogenesis	KOG3464	60S ribosomal protein L44	No
Sid2	-3.24154	-5.71699	LYS2	Alpha aminoadipate reductase, catalyzes the reduction of alpha-aminoadipate to alpha-aminoadipate 6-semialdehyde, which is the fifth step in biosynthesis of lysine; activation requires posttranslational phosphopantetheinylation by Lys5p	KOG:Q	Secondary metabolites biosynthesis, transport and catabolism	KOG1178	Non-ribosomal peptide synthetase/alpha-aminoadipate reductase and related enzymes	No
sr12215	-3.27735	-3.77248	PET9	Major ADP/ATP carrier of the mitochondrial inner membrane; exchanges cytosolic ADP for mitochondrially synthesized ATP; also imports heme and ATP; phosphorylated; required for viability in many lab strains that carry a sal1 mutation; PET9 has a paralog, AAC3, that arose from the whole genome duplication	KOG:C	Energy production and conversion	KOG0749	Mitochondrial ADP/ATP carrier proteins	No
sr13097	-3.27741	-3.58043	RPS23A	Dubious open reading frame unlikely to encode a functional protein, based on available experimental and comparative sequence data	KOG:J	Translation, ribosomal structure and biogenesis	KOG1749	40S ribosomal protein S23	No
sr11081	-3.28735	-3.67174	ERG6	Delta(24)-sterol C-methyltransferase; converts zymosterol to fecosterol in the ergosterol biosynthetic pathway by methylating position C-24; localized to lipid particles, the plasma membrane-associated endoplasmic reticulum, and the mitochondrial outer membrane	KOG:I	Lipid transport and metabolism	KOG1269	SAM-dependent methyltransferases	No
sr12232	-3.28774	-3.63225	N/A	N/A	N/A	N/A	N/A	N/A	No
sr14258	-3.29631	-4.08286	N/A	N/A	KOG:F	Nucleotide transport and metabolism	KOG0430	Xanthine dehydrogenase	No
sr14748	-3.29679	-4.15815	RPL3	Ribosomal 60S subunit protein L3; homologous to mammalian ribosomal protein L3 and bacterial L3; involved in the replication and maintenance of killer double stranded RNA virus	KOG:J	Translation, ribosomal structure and biogenesis	KOG0746	60S ribosomal protein L3 and related proteins	No
sr14323	-3.31952	-4.16497	RPL10	Ribosomal 60S subunit protein L10; responsible for joining the 40S and 60S subunits; regulates translation initiation; similar to members of the QM gene family; homologous to mammalian ribosomal protein L10 and bacterial L16; protein abundance increases in response to DNA replication stress; mutations in the human ortholog are associated with development of T-cell acute lymphoblastic leukemia and…	KOG:J	Translation, ribosomal structure and biogenesis	KOG0857	60s ribosomal protein L10	No
sr13503	-3.3234	-3.90436	MAE1	Mitochondrial malic enzyme, catalyzes the oxidative decarboxylation of malate to pyruvate, which is a key intermediate in sugar metabolism and a precursor for synthesis of several amino acids	KOG:C	Energy production and conversion	KOG1257	NADP+-dependent malic enzyme	No
sr11728	-3.34743	-2.71918	YRO2	Protein of unknown function with similarity to archaeal rhodopsins; the authentic, non-tagged protein is detected in a phosphorylated state in highly purified mitochondria in high-throughput studies; transcriptionally regulated by Haa1p; YRO2 has a paralog, MRH1, that arose from the whole genome duplication	KOG:X	Function unknown	TWOG0319	Unnamed protein	No
sr11937	-3.35918	-3.10523	RPS6B	Dubious open reading frame, not conserved in closely related Saccharomyces species; deletion mutation enhances replication of Brome mosaic virus in S. cerevisiae, but this is likely due to effects on the overlapping gene ELP4	KOG:J	Translation, ribosomal structure and biogenesis	KOG1646	40S ribosomal protein S6	No
sr16348	-3.36139	-3.33781	ERG13	3-hydroxy-3-methylglutaryl-CoA (HMG-CoA) synthase, catalyzes the formation of HMG-CoA from acetyl-CoA and acetoacetyl-CoA; involved in the second step in mevalonate biosynthesis	KOG:I	Lipid transport and metabolism	KOG1393	Hydroxymethylglutaryl-CoA synthase	No
sr14811	-3.3631	-3.49173	TPO1	Polyamine transporter of the major facilitator superfamily; member of the 12-spanner drug:H(+) antiporter DHA1 family; recognizes spermine, putrescine, and spermidine; catalyzes uptake of polyamines at alkaline pH and excretion at acidic pH; phosphorylation enhances activity and sorting to the plasma membrane	KOG:R	General function prediction only	KOG0255	Synaptic vesicle transporter SVOP and related transporters (major facilitator superfamily)	No
sr11417	-3.3667	-4.40125	N/A	N/A	N/A	N/A	N/A	N/A	No
sr15141	-3.44193	-3.05914	YDR282C	Putative protein of unknown function; localizes to the inner mitochondrial membrane with the C terminus facing the intermembrane space; ortholog of human RMND1, mutation in which is implicated in infantile encephaloneuromyopathy and defective mitochondrial translation	KOG:S	Function unknown	KOG2861	Uncharacterized conserved protein	No
sr10289	-3.45697	-3.01912	N/A	N/A	N/A	N/A	N/A	N/A	Yes
sr11503	-3.46897	-3.87349	CDC19	Pyruvate kinase; functions as a homotetramer in glycolysis to convert phosphoenolpyruvate to pyruvate, the input for aerobic (TCA cycle) or anaerobic (glucose fermentation) respiration; regulated via allosteric activation by fructose bisphosphate; CDC19 has a paralog, PYK2, that arose from the whole genome duplication	KOG:G	Carbohydrate transport and metabolism	KOG2323	Pyruvate kinase	No
sr15321	-3.46998	-3.64754	SSB2	Cytoplasmic ATPase that is a ribosome-associated molecular chaperone; functions with J-protein partner Zuo1p; may be involved in the folding of newly-synthesized polypeptide chains; member of the HSP70 family; SSB2 has a paralog, SSB1, that arose from the whole genome duplication	KOG:O	Posttranslational modification, protein turnover, chaperones	KOG0101	Molecular chaperones HSP70/HSC70, HSP70 superfamily	No
sr15838	-3.49089	-4.48509	N/A	N/A	KOG:R	General function prediction only	KOG1238	Glucose dehydrogenase/choline dehydrogenase/mandelonitrile lyase (GMC oxidoreductase family)	No
sr15917	-3.54068	-4.72621	N/A	N/A	N/A	N/A	N/A	N/A	Yes
sr12374	-3.54973	-3.73496	N/A	N/A	N/A	N/A	N/A	N/A	No
sr10714	-3.56192	-5.55826	N/A	N/A	N/A	N/A	N/A	N/A	No
sr12497	-3.57939	-6.70691	N/A	N/A	N/A	N/A	N/A	N/A	No
sr13130	-3.60115	-2.21546	N/A	N/A	N/A	N/A	N/A	N/A	Yes
sr14184	-3.60469	-3.9872	HSC82	Cytoplasmic chaperone of the Hsp90 family; redundant in function and nearly identical with Hsp82p, and together they are essential; expressed constitutively at 10-fold higher basal levels than HSP82 and induced 2-3 fold by heat shock; contains two acid-rich unstructured regions that promote the solubility of chaperone-substrate complexes; HSC82 has a paralog, HSP82, that arose from the whole geno…	KOG:O	Posttranslational modification, protein turnover, chaperones	KOG0019	Molecular chaperone (HSP90 family)	No
sr11769	-3.64125	-4.52132	N/A	N/A	N/A	N/A	N/A	N/A	No
sr14015	-3.65028	-4.07365	RPS3	Protein component of the small (40S) ribosomal subunit, has apurinic/apyrimidinic (AP) endonuclease activity; essential for viability; homologous to mammalian ribosomal protein S3 and bacterial S3	KOG:J	Translation, ribosomal structure and biogenesis	KOG3181	40S ribosomal protein S3	No
sr11814	-3.65802	-4.4298	N/A	N/A	N/A	N/A	N/A	N/A	No
sr13979	-3.66998	-3.93855	RPL13B	Ribosomal 60S subunit protein L13B; not essential for viability; homologous to mammalian ribosomal protein L13, no bacterial homolog; RPL13B has a paralog, RPL13A, that arose from the whole genome duplication	KOG:J	Translation, ribosomal structure and biogenesis	KOG3295	60S Ribosomal protein L13	No
sr16847	-3.67847	-4.16928	N/A	N/A	N/A	N/A	N/A	N/A	No
sr12223	-3.69218	-3.86502	RPL32	Ribosomal 60S subunit protein L32; overexpression disrupts telomeric silencing; homologous to mammalian ribosomal protein L32, no bacterial homolog	KOG:J	Translation, ribosomal structure and biogenesis	KOG0878	60S ribosomal protein L32	No
sr16053	-3.73741	-4.54921	HMS1	Basic helix-loop-helix (bHLH) protein with similarity to myc-family transcription factors; overexpression confers hyperfilamentous growth and suppresses the pseudohyphal filamentation defect of a diploid mep1 mep2 homozygous null mutant	KOG:K	Transcription	KOG2588	Predicted DNA-binding protein	No
sr14846	-3.77111	-3.41099	YMR196W	Putative protein of unknown function; green fluorescent protein (GFP)-fusion protein localizes to the cytoplasm; YMR196W is not an essential gene	KOG:G	Carbohydrate transport and metabolism	KOG2161	Glucosidase I	No
sr14363	-3.77283	-3.60528	N/A	N/A	N/A	N/A	N/A	N/A	No
sr12479	-3.80031	-4.68556	NDE1	Mitochondrial external NADH dehydrogenase; type II NAD(P)H:quinone oxidoreductase that catalyzes the oxidation of cytosolic NADH; Nde1p and Nde2p provide cytosolic NADH to the mitochondrial respiratory chain; NDE1 has a paralog, NDE2, that arose from the whole genome duplication	KOG:C	Energy production and conversion	KOG2495	NADH-dehydrogenase (ubiquinone)	No
sr13854	-3.81426	-7.21522	GDH3	NADP(+)-dependent glutamate dehydrogenase; synthesizes glutamate from ammonia and alpha-ketoglutarate; rate of alpha-ketoglutarate utilization differs from Gdh1p; expression regulated by nitrogen and carbon sources; GDH3 has a paralog, GDH1, that arose from the whole genome duplication	KOG:E	Amino acid transport and metabolism	KOG2250	Glutamate/leucine/phenylalanine/valine dehydrogenases	No
sr14776	-3.81721	-5.81067	N/A	N/A	KOG:X	Function unknown	LSE1362	A Unnamed protein	No
sr14834	-3.8177	-4.40847	RCF2	Cytochrome c oxidase subunit; has a role in assembly of respiratory supercomplexes; similar to Rcf1p, and either Rcf1p or Rcf2p is required for late-stage assembly of the Cox12p and Cox13p subunits and for cytochrome c oxidase activity; associates with the cytochrome c oxidase - cytochrome bc1 supercomplex; null mutant accumulates reactive oxygen species; member of the conserved hypoxia induced g…	KOG:X	Function unknown	TWOG0295	Unnamed protein	No
sr13035	-3.82142	-3.70583	PCK1	Phosphoenolpyruvate carboxykinase, key enzyme in gluconeogenesis, catalyzes early reaction in carbohydrate biosynthesis, glucose represses transcription and accelerates mRNA degradation, regulated by Mcm1p and Cat8p, located in the cytosol	KOG:C	Energy production and conversion	TWOG0797	Phosphoenolpyruvate carboxykinase (ATP)	No
sr11916	-3.83615	-5.38678	CPS1	Vacuolar carboxypeptidase yscS; expression is induced under low-nitrogen conditions	KOG:E	Amino acid transport and metabolism	KOG2275	Aminoacylase ACY1 and related metalloexopeptidases	No
Ums2	-3.84622	-4.16831	SSA1	ATPase involved in protein folding and NLS-directed nuclear transport; member of HSP70 family; forms chaperone complex with Ydj1p; localized to nucleus, cytoplasm, and cell wall; 98% identical with paralog Ssa2p, but subtle differences between the two proteins provide functional specificity with respect to propagation of yeast [URE3] prions and vacuolar-mediated degradations of gluconeogenesis en…	KOG:O	Posttranslational modification, protein turnover, chaperones	KOG0101	Molecular chaperones HSP70/HSC70, HSP70 superfamily	No
sr11085	-3.88039	-3.71242	ATP2	Beta subunit of the F1 sector of mitochondrial F1F0 ATP synthase, which is a large, evolutionarily conserved enzyme complex required for ATP synthesis; phosphorylated	KOG:C	Energy production and conversion	KOG1350	F0F1-type ATP synthase, beta subunit	No
sr15296	-3.9063	-6.36578	SIT1	Ferrioxamine B transporter, member of the ARN family of transporters that specifically recognize siderophore-iron chelates; transcription is induced during iron deprivation and diauxic shift; potentially phosphorylated by Cdc28p	KOG:R	General function prediction only	KOG0254	Predicted transporter (major facilitator superfamily)	No
sr12221	-3.95614	-4.29688	Z35987	Hypothetical protein identified by homology	KOG:J	Translation, ribosomal structure and biogenesis	KOG0052	Translation elongation factor EF-1 alpha/Tu	No
sr14154	-3.98029	-4.4667	N/A	N/A	N/A	N/A	N/A	N/A	No
sr16167	-3.99875	-3.26572	N/A	N/A	KOG:S	Function unknown	KOG3472	Predicted small membrane protein	No
sr10285	-4.02322	-4.2353	SSC1	Hsp70 family ATPase; constituent of the import motor component of the Translocase of the Inner Mitochondrial membrane (TIM23 complex); involved in protein translocation and folding; subunit of SceI endonuclease; SSC1 has a paralog, ECM10, that arose from the whole genome duplication	KOG:O	Posttranslational modification, protein turnover, chaperones	KOG0102	Molecular chaperones mortalin/PBP74/GRP75, HSP70 superfamily	No
sr16367	-4.04886	-4.38352	ATP1	Alpha subunit of the F1 sector of mitochondrial F1F0 ATP synthase, which is a large, evolutionarily conserved enzyme complex required for ATP synthesis; phosphorylated	KOG:C	Energy production and conversion	KOG1353	F0F1-type ATP synthase, alpha subunit	No
sr15457	-4.09549	-6.08227	N/A	N/A	N/A	N/A	N/A	N/A	No
sr12306	-4.11073	-4.22253	LSC1	Alpha subunit of succinyl-CoA ligase, which is a mitochondrial enzyme of the TCA cycle that catalyzes the nucleotide-dependent conversion of succinyl-CoA to succinate; phosphorylated	KOG:C	Energy production and conversion	KOG1254	ATP-citrate lyase	No
sr11918	-4.11339	-4.95177	CDA2	Chitin deacetylase, together with Cda1p involved in the biosynthesis ascospore wall component, chitosan; required for proper rigidity of the ascospore wall	KOG:X	Function unknown	LSE2279	Y Unnamed protein	No
sr10153.2	-4.11773	-5.5947	N/A	N/A	KOG:L	Replication, recombination and repair	KOG0221	Mismatch repair ATPase MSH5 (MutS family)	No
sr15186	-4.22641	-4.76432	N/A	N/A	N/A	N/A	N/A	N/A	No
sr10188	-4.25989	-4.32808	N/A	N/A	N/A	N/A	N/A	N/A	No
sr12695	-4.36482	-4.41307	CIT1	Citrate synthase; catalyzes the condensation of acetyl coenzyme A and oxaloacetate to form citrate; the rate-limiting enzyme of the TCA cycle; nuclear encoded mitochondrial protein; CIT1 has a paralog, CIT2, that arose from the whole genome duplication	KOG:C	Energy production and conversion	KOG2617	Citrate synthase	No
sr13758	-4.39176	-4.1239	CYC7	Cytochrome c isoform 2, expressed under hypoxic conditions; electron carrier of the mitochondrial intermembrane space that transfers electrons from ubiquinone-cytochrome c oxidoreductase to cytochrome c oxidase during cellular respiration; protein abundance increases in response to DNA replication stress; CYC7 has a paralog, CYC1, that arose from the whole genome duplication	KOG:C	Energy production and conversion	KOG3453	Cytochrome c	No
sr12737	-4.47897	-6.45711	N/A	N/A	N/A	N/A	N/A	N/A	No
sr16503	-4.58012	-5.48596	ERG25	C-4 methyl sterol oxidase, catalyzes the first of three steps required to remove two C-4 methyl groups from an intermediate in ergosterol biosynthesis; mutants accumulate the sterol intermediate 4,4-dimethylzymosterol	KOG:I	Lipid transport and metabolism	KOG0873	C-4 sterol methyl oxidase	No
sr12360	-4.65242	-5.39057	N/A	N/A	N/A	N/A	N/A	N/A	No
sr13232	-4.75546	-5.66512	N/A	N/A	N/A	N/A	N/A	N/A	No
sr11551	-4.78811	-3.80242	HSP12	Plasma membrane protein involved in maintaining membrane organization in stress conditions; induced by heat shock, oxidative stress, osmostress, stationary phase, glucose depletion, oleate and alcohol; protein abundance increased in response to DNA replication stress and dietary restriction; regulated by the HOG and Ras-Pka pathways; required for dietary restriction-induced lifespan extension	KOG:X	Function unknown	TWOG0347	Unnamed protein	No
sr13231	-4.94995	-5.86352	N/A	N/A	KOG:X	Function unknown	TWOG0798	Unnamed protein	No
sr16176	-4.97002	-5.94093	N/A	N/A	N/A	N/A	N/A	N/A	No
sr15821	-5.19059	-4.82862	CAR1	Arginase, responsible for arginine degradation, expression responds to both induction by arginine and nitrogen catabolite repression; disruption enhances freeze tolerance	KOG:E	Amino acid transport and metabolism	KOG2965	Arginase	No
sr13827	-5.60583	-6.99708	N/A	N/A	KOG:X	Function unknown	LSE1279	A Unnamed protein	No
sr13360	-5.86094	-4.47992	N/A	N/A	N/A	N/A	N/A	N/A	No
sr12368	-5.93641	-4.57354	N/A	N/A	KOG:R	General function prediction only	TWOG0003	Methyltransferases	No
sr12582	-5.93854	-4.51452	N/A	N/A	N/A	N/A	N/A	N/A	Yes
sr16813	-6.43712	-5.0733	N/A	N/A	N/A	N/A	N/A	N/A	No
Cts1	-6.49229	-5.11829	N/A	N/A	N/A	N/A	N/A	N/A	No
sr10829	-6.6331	-5.27812	N/A	N/A	N/A	N/A	N/A	N/A	No
sr15026	-6.67019	-5.30563	N/A	N/A	N/A	N/A	N/A	N/A	Yes
sr16126	-6.71707	-4.32074	N/A	N/A	N/A	N/A	N/A	N/A	Yes
sr13603	-6.79649	-5.43297	YBL113C	Helicase-like protein encoded within the telomeric Y' element	N/A	N/A	N/A	N/A	No
sr13624	-6.83484	-5.47089	FAT1	Very long chain fatty acyl-CoA synthetase and long chain fatty acid transporter; activates imported fatty acids with a preference for very long lengths (C20-C26); has a separate function in the transport of long chain fatty acids	KOG:I	Lipid transport and metabolism	KOG1179	Very long-chain acyl-CoA synthetase/fatty acid transporter	No
sr10161	-6.84716	-5.48295	MCH5	Plasma membrane riboflavin transporter; facilitates the uptake of vitamin B2; required for FAD-dependent processes; sequence similarity to mammalian monocarboxylate permeases, however mutants are not deficient in monocarboxylate transport	KOG:G	Carbohydrate transport and metabolism	KOG2504	Monocarboxylate transporter	No
sr10799	-7.02674	-4.24248	NTH1	Neutral trehalase, degrades trehalose; required for thermotolerance and may mediate resistance to other cellular stresses; may be phosphorylated by Cdc28p; NTH1 has a paralog, NTH2, that arose from the whole genome duplication	KOG:G	Carbohydrate transport and metabolism	KOG0602	Neutral trehalase	Yes
sr12012	-7.10402	-5.73993	N/A	N/A	N/A	N/A	N/A	N/A	Yes
Fer3	-7.18722	-5.8232	LYS2	Alpha aminoadipate reductase, catalyzes the reduction of alpha-aminoadipate to alpha-aminoadipate 6-semialdehyde, which is the fifth step in biosynthesis of lysine; activation requires posttranslational phosphopantetheinylation by Lys5p	KOG:Q	Secondary metabolites biosynthesis, transport and catabolism	KOG1178	Non-ribosomal peptide synthetase/alpha-aminoadipate reductase and related enzymes	No
sr14389	-7.20703	-5.8429	N/A	N/A	KOG:R	General function prediction only	TWOG0189	Peroxidase	No
sr13253	-9.11537	-5.43557	N/A	N/A	N/A	N/A	N/A	N/A	Yes

## Sheet: R_S_up
Table S3.2 Annotations of up-regulated DEGs both in HZ4 and HZ4R
AccID	log2FC-HZ4	log2FC-HZ4R	Blast symbols	Blast description	KOGtermID	KOGterm	KOGID	KOGdescription	Secreted
sr11355	12.8579	12.5016	N/A	N/A	N/A	N/A	N/A	N/A	Yes
sr11231	11.5774	11.6208	N/A	N/A	N/A	N/A	N/A	N/A	Yes
sr11352	11.4708	11.64	N/A	N/A	N/A	N/A	N/A	N/A	Yes
sr15690	11.3598	11.6339	N/A	N/A	N/A	N/A	N/A	N/A	Yes
sr15653	11.2919	11.4308	N/A	N/A	N/A	N/A	N/A	N/A	No
sr16550	11.2532	10.9826	N/A	N/A	N/A	N/A	N/A	N/A	Yes
sr12085	11.1134	11.1422	N/A	N/A	N/A	N/A	N/A	N/A	Yes
sr14387	10.8919	9.99148	N/A	N/A	N/A	N/A	N/A	N/A	Yes
sr13901	10.8149	10.3831	N/A	N/A	N/A	N/A	N/A	N/A	Yes
sr10069	10.7844	10.7616	N/A	N/A	N/A	N/A	N/A	N/A	Yes
sr16553	10.7369	10.2776	N/A	N/A	N/A	N/A	N/A	N/A	Yes
sr12086	10.6487	10.764	N/A	N/A	N/A	N/A	N/A	N/A	Yes
sr13869	10.6004	10.2149	N/A	N/A	N/A	N/A	N/A	N/A	Yes
sr16552	10.5646	9.99148	N/A	N/A	N/A	N/A	N/A	N/A	Yes
sr20004	10.5584	10.5566	N/A	N/A	N/A	N/A	N/A	N/A	Yes
sr11385	10.4715	10.688	N/A	N/A	N/A	N/A	N/A	N/A	Yes
sr13229	10.4637	10.5188	N/A	N/A	N/A	N/A	N/A	N/A	Yes
sr02614	10.4634	10.6402	N/A	N/A	N/A	N/A	N/A	N/A	Yes
sr14223	10.4526	10.3014	N/A	N/A	N/A	N/A	N/A	N/A	Yes
sr13458	10.3968	9.78004	N/A	N/A	N/A	N/A	N/A	N/A	Yes
sr14221	10.1205	9.96035	N/A	N/A	N/A	N/A	N/A	N/A	No
sr13835	10.1142	9.45364	N/A	N/A	N/A	N/A	N/A	N/A	Yes
sr14222	10.1054	10.2109	N/A	N/A	N/A	N/A	N/A	N/A	Yes
sr11400	10.0555	10.2213	N/A	N/A	N/A	N/A	N/A	N/A	Yes
sr16778	9.93865	10.0775	N/A	N/A	N/A	N/A	N/A	N/A	Yes
sr12761	9.90454	9.81836	N/A	N/A	N/A	N/A	N/A	N/A	Yes
sr13797	9.83625	9.50743	N/A	N/A	N/A	N/A	N/A	N/A	No
sr10432.2	9.81201	10.4965	N/A	N/A	N/A	N/A	N/A	N/A	Yes
sr16446	9.67427	8.81039	N/A	N/A	N/A	N/A	N/A	N/A	Yes
sr16482	9.65989	9.34972	FET5	Multicopper oxidase, integral membrane protein with similarity to Fet3p; may have a role in iron transport	KOG:Q	Secondary metabolites biosynthesis, transport and catabolism	KOG1263	Multicopper oxidases	Yes
sr13496	9.63796	9.46377	N/A	N/A	N/A	N/A	N/A	N/A	Yes
sr10766	9.5563	9.46739	N/A	N/A	N/A	N/A	N/A	N/A	Yes
sr10982	9.54163	9.37975	N/A	N/A	N/A	N/A	N/A	N/A	Yes
sr16701	9.38678	9.19847	RGT2	Plasma membrane high glucose sensor that regulates glucose transport; contains 12 predicted transmembrane segments and a long C-terminal tail required for induction of hexose transporters; RGT2 has a paralog, SNF3, that arose from the whole genome duplication	KOG:R	General function prediction only	KOG0254	Predicted transporter (major facilitator superfamily)	No
sr11227	9.36434	9.86618	N/A	N/A	N/A	N/A	N/A	N/A	Yes
sr16230	9.36294	9.36702	N/A	N/A	KOG:Q	Secondary metabolites biosynthesis, transport and catabolism	KOG1263	Multicopper oxidases	Yes
sr11232	9.34123	9.01877	N/A	N/A	N/A	N/A	N/A	N/A	Yes
sr11402	9.3198	9.06243	N/A	N/A	N/A	N/A	N/A	N/A	Yes
sr13836	9.29249	9.298	N/A	N/A	N/A	N/A	N/A	N/A	Yes
sr16075	9.21472	9.66573	N/A	N/A	N/A	N/A	N/A	N/A	Yes
sr15573	9.20126	9.28172	N/A	N/A	N/A	N/A	N/A	N/A	Yes
sr13522	9.20037	9.37594	N/A	N/A	N/A	N/A	N/A	N/A	Yes
sr16560	9.14466	9.1261	N/A	N/A	N/A	N/A	N/A	N/A	Yes
sr15255	9.13576	10.4058	N/A	N/A	N/A	N/A	N/A	N/A	No
sr10769	9.12252	8.57746	N/A	N/A	KOG:Q	Secondary metabolites biosynthesis, transport and catabolism	KOG0158	Cytochrome P450 CYP3/CYP5/CYP6/CYP9 subfamilies	No
sr11351	9.06363	9.18834	N/A	N/A	N/A	N/A	N/A	N/A	Yes
sr11102	8.99741	8.95231	N/A	N/A	N/A	N/A	N/A	N/A	Yes
sr10318	8.99388	8.63904	N/A	N/A	N/A	N/A	N/A	N/A	Yes
sr17138	8.98922	10.0186	N/A	N/A	N/A	N/A	N/A	N/A	Yes
sr14197	8.93397	8.77639	N/A	N/A	N/A	N/A	N/A	N/A	Yes
sr15068	8.91939	8.95088	N/A	N/A	N/A	N/A	N/A	N/A	No
sr14120	8.89491	8.89885	KRE6	Type II integral membrane protein required for beta-1,6 glucan biosynthesis; putative beta-glucan synthase; localizes to the ER, plasma membrane, sites of polarized growth and secretory vesicles; functionally redundant with Skn1p	KOG:M	Cell wall/membrane/envelope biogenesis	TWOG0133	Beta-glucan synthesis-associated protein	No
sr16823	8.86635	8.06302	N/A	N/A	N/A	N/A	N/A	N/A	Yes
sr02613	8.85548	9.00554	N/A	N/A	N/A	N/A	N/A	N/A	No
sr14464	8.81701	9.00767	TNA1	High affinity nicotinic acid plasma membrane permease, responsible for uptake of low levels of nicotinic acid; expression of the gene increases in the absence of extracellular nicotinic acid or para-aminobenzoate (PABA)	KOG:G	Carbohydrate transport and metabolism	KOG2533	Permease of the major facilitator superfamily	No
sr13413	8.74362	8.5605	N/A	N/A	N/A	N/A	N/A	N/A	No
sr16171	8.72699	8.56116	N/A	N/A	N/A	N/A	N/A	N/A	Yes
sr14274	8.71359	8.54374	N/A	N/A	N/A	N/A	N/A	N/A	Yes
sr14220	8.71074	8.56429	N/A	N/A	N/A	N/A	N/A	N/A	Yes
sr13524	8.70422	8.88296	N/A	N/A	N/A	N/A	N/A	N/A	Yes
sr12988	8.66873	8.38474	N/A	N/A	KOG:R	General function prediction only	KOG4245	Predicted metal-dependent hydrolase of the TIM-barrel fold	No
sr16064	8.55477	8.45031	N/A	N/A	N/A	N/A	N/A	N/A	Yes
sr10057	8.50995	8.6669	N/A	N/A	N/A	N/A	N/A	N/A	Yes
sr10065	8.50701	8.03075	N/A	N/A	N/A	N/A	N/A	N/A	Yes
sr20001	8.47668	8.50525	N/A	N/A	N/A	N/A	N/A	N/A	Yes
sr12911	8.46438	8.25219	N/A	N/A	KOG:X	Function unknown	LSE1731	A Unnamed protein	Yes
sr14296	8.46381	8.87577	N/A	N/A	N/A	N/A	N/A	N/A	Yes
sr13904	8.40031	7.60263	N/A	N/A	N/A	N/A	N/A	N/A	Yes
sr14043	8.38557	9.1781	N/A	N/A	KOG:I	Lipid transport and metabolism	KOG0140	Medium-chain acyl-CoA dehydrogenase	No
sr10532	8.36945	8.20072	N/A	N/A	N/A	N/A	N/A	N/A	Yes
sr14943	8.35159	8.09019	N/A	N/A	N/A	N/A	N/A	N/A	No
sr16775	8.31551	8.19481	N/A	N/A	N/A	N/A	N/A	N/A	Yes
sr15880	8.3027	7.90127	N/A	N/A	N/A	N/A	N/A	N/A	No
sr13367	8.27481	8.21318	N/A	N/A	N/A	N/A	N/A	N/A	Yes
sr11472	8.23032	8.19361	N/A	N/A	N/A	N/A	N/A	N/A	Yes
sr10315	8.21605	7.90127	N/A	N/A	N/A	N/A	N/A	N/A	Yes
sr11354.2	8.20858	8.57802	N/A	N/A	N/A	N/A	N/A	N/A	Yes
sr16561	8.18531	8.29912	N/A	N/A	N/A	N/A	N/A	N/A	Yes
sr10792.2	8.14003	7.98618	N/A	N/A	N/A	N/A	N/A	N/A	No
sr13523	8.0905	8.45635	N/A	N/A	N/A	N/A	N/A	N/A	Yes
sr13459	8.07533	8.13292	N/A	N/A	N/A	N/A	N/A	N/A	Yes
sr10077	7.9917	7.34907	N/A	N/A	N/A	N/A	N/A	N/A	Yes
sr14729	7.96551	7.36425	N/A	N/A	N/A	N/A	N/A	N/A	No
sr10059	7.96179	7.81073	N/A	N/A	N/A	N/A	N/A	N/A	Yes
sr12767	7.91247	7.46017	N/A	N/A	N/A	N/A	N/A	N/A	No
sr11154	7.89786	7.97902	N/A	N/A	N/A	N/A	N/A	N/A	No
sr13902	7.88283	7.44826	N/A	N/A	N/A	N/A	N/A	N/A	Yes
sr12002	7.87624	8.13993	N/A	N/A	N/A	N/A	N/A	N/A	Yes
sr11908	7.84739	7.53011	N/A	N/A	N/A	N/A	N/A	N/A	No
sr10918.2	7.8021	7.88494	N/A	N/A	N/A	N/A	N/A	N/A	Yes
sr16759	7.7967	8.67859	N/A	N/A	N/A	N/A	N/A	N/A	Yes
sr12589	7.78664	8.48562	FKH2	Forkhead family transcription factor; plays a major role in the expression of G2/M phase genes; positively regulates transcriptional elongation; negative role in chromatin silencing at HML and HMR; substrate of the Cdc28p/Clb5p kinase; FKH2 has a paralog, FKH1, that arose from the whole genome duplication	KOG:K	Transcription	KOG2294	Transcription factor of the Forkhead/HNF3 family	No
sr13927	7.77985	7.82873	N/A	N/A	N/A	N/A	N/A	N/A	Yes
sr12084	7.75095	6.51436	N/A	N/A	N/A	N/A	N/A	N/A	Yes
sr10433	7.74676	9.23201	N/A	N/A	N/A	N/A	N/A	N/A	Yes
sr14941	7.73198	7.19205	N/A	N/A	N/A	N/A	N/A	N/A	Yes
sr15070	7.73051	7.68071	DIP5	Dicarboxylic amino acid permease; mediates high-affinity and high-capacity transport of L-glutamate and L-aspartate; also a transporter for Gln, Asn, Ser, Ala, and Gly; relocalizes from plasma membrane to vacuole upon DNA replication stress	KOG:E	Amino acid transport and metabolism	KOG1286	Amino acid transporters	No
sr13345	7.70411	7.71718	ECM38	Gamma-glutamyltranspeptidase, major glutathione-degrading enzyme; involved in detoxification of electrophilic xenobiotics; expression induced mainly by nitrogen starvation	KOG:E	Amino acid transport and metabolism	KOG2410	Gamma-glutamyltransferase	Yes
sr12866	7.697	7.8511	CDA1	Chitin deacetylase, together with Cda2p involved in the biosynthesis ascospore wall component, chitosan; required for proper rigidity of the ascospore wall	KOG:X	Function unknown	LSE2279	Y Unnamed protein	Yes
sr14168	7.67157	7.50235	N/A	N/A	N/A	N/A	N/A	N/A	Yes
sr13131	7.57155	7.51956	N/A	N/A	KOG:G	Carbohydrate transport and metabolism	KOG2566	Beta-glucocerebrosidase	Yes
sr16247	7.55678	7.65895	N/A	N/A	N/A	N/A	N/A	N/A	Yes
sr10316	7.52717	7.47051	N/A	N/A	N/A	N/A	N/A	N/A	Yes
sr11457	7.52558	7.75454	TNA1	High affinity nicotinic acid plasma membrane permease, responsible for uptake of low levels of nicotinic acid; expression of the gene increases in the absence of extracellular nicotinic acid or para-aminobenzoate (PABA)	KOG:G	Carbohydrate transport and metabolism	KOG2533	Permease of the major facilitator superfamily	No
sr10529	7.52185	7.82286	N/A	N/A	N/A	N/A	N/A	N/A	Yes
sr14215	7.48907	7.95237	ZAP1	Zinc-regulated transcription factor; binds to zinc-responsive promoters to induce transcription of certain genes in presence of zinc, represses other genes in low zinc; regulates its own transcription; contains seven zinc-finger domains	KOG:R	General function prediction only	KOG1721	FOG: Zn-finger	No
sr14508	7.48126	7.43703	N/A	N/A	KOG:M	Cell wall/membrane/envelope biogenesis	LSE0024	A Pectinesterase	Yes
sr10528	7.42223	7.35614	N/A	N/A	N/A	N/A	N/A	N/A	No
sr12897	7.40425	7.07715	N/A	N/A	N/A	N/A	N/A	N/A	Yes
sr13379	7.39953	6.94482	N/A	N/A	N/A	N/A	N/A	N/A	Yes
sr06403.2	7.38921	7.16772	N/A	N/A	KOG:R	General function prediction only	KOG0255	Synaptic vesicle transporter SVOP and related transporters (major facilitator superfamily)	No
sr16428	7.37279	7.17166	N/A	N/A	N/A	N/A	N/A	N/A	No
sr17153	7.34054	7.26148	N/A	N/A	N/A	N/A	N/A	N/A	No
sr12431	7.31012	7.05519	N/A	N/A	N/A	N/A	N/A	N/A	Yes
sr11003	7.27042	8.11616	N/A	N/A	N/A	N/A	N/A	N/A	Yes
sr15254	7.24499	6.83995	FUR4	Plasma membrane localized uracil permease; expression is tightly regulated by uracil levels and environmental cues; conformational alterations induced by unfolding or substrate binding result in Rsp5p-mediated ubiquitination and degradation	KOG:F	Nucleotide transport and metabolism	KOG2466	Uridine permease/thiamine transporter/allantoin transport	No
sr06444	7.21843	6.9385	N/A	N/A	N/A	N/A	N/A	N/A	Yes
sr11132	7.21415	7.6113	N/A	N/A	N/A	N/A	N/A	N/A	Yes
sr13833	7.18431	6.66951	N/A	N/A	N/A	N/A	N/A	N/A	Yes
sr11233	7.15891	7.47085	N/A	N/A	N/A	N/A	N/A	N/A	Yes
sr12999	7.10968	7.05001	N/A	N/A	KOG:O	Posttranslational modification, protein turnover, chaperones	KOG1339	Aspartyl protease	Yes
sr13209	7.09559	7.42221	N/A	N/A	N/A	N/A	N/A	N/A	Yes
sr13414	7.03677	6.4584	N/A	N/A	N/A	N/A	N/A	N/A	No
sr14898	7.0264	7.88722	JLP1	Fe(II)-dependent sulfonate/alpha-ketoglutarate dioxygenase, involved in sulfonate catabolism for use as a sulfur source; contains sequence that resembles a J domain (typified by the E. coli DnaJ protein); induced by sulphur starvation	N/A	N/A	N/A	N/A	No
sr12788	6.92387	6.92215	N/A	N/A	N/A	N/A	N/A	N/A	No
sr11293	6.91739	6.54559	N/A	N/A	N/A	N/A	N/A	N/A	Yes
sr16289	6.91521	7.07467	STL1	Glycerol proton symporter of the plasma membrane, subject to glucose-induced inactivation, strongly but transiently induced when cells are subjected to osmotic shock	KOG:R	General function prediction only	KOG0254	Predicted transporter (major facilitator superfamily)	No
sr16596	6.91266	7.8314	OPT1	Proton-coupled oligopeptide transporter of the plasma membrane; also transports glutathione and phytochelatin; member of the OPT family	KOG:T	Signal transduction mechanisms	KOG2262	Sexual differentiation process protein ISP4	No
sr11238	6.91033	6.52326	N/A	N/A	N/A	N/A	N/A	N/A	Yes
sr15229	6.89216	6.88979	N/A	N/A	N/A	N/A	N/A	N/A	No
sr15230	6.88227	6.74257	PRY3	Cell wall-associated protein involved in export of acetylated sterols; member of the CAP protein superfamily (cysteine-rich secretory proteins (CRISP), antigen 5, and pathogenesis related 1 proteins); role in mating efficiency; expression of full-length transcript is daughter cell-specific; in response to alpha factor, a short transcript starting at +452 is expressed and the long form is represse…	KOG:S	Function unknown	KOG3017	Defense-related protein containing SCP domain	Yes
sr11226	6.86246	6.74006	N/A	N/A	N/A	N/A	N/A	N/A	No
sr10767	6.83743	6.50086	N/A	N/A	N/A	N/A	N/A	N/A	Yes
Glo2	6.83297	6.20607	N/A	N/A	KOG:S	Function unknown	LSE0048	A Uncharacterized protein	No
sr15147	6.8051	6.85749	N/A	N/A	N/A	N/A	N/A	N/A	Yes
sr13905	6.77687	6.55436	N/A	N/A	N/A	N/A	N/A	N/A	Yes
sr11572	6.76422	6.00315	N/A	N/A	N/A	N/A	N/A	N/A	Yes
sr14094	6.7459	6.51525	ITR1	Myo-inositol transporter; member of the sugar transporter superfamily; expression is repressed by inositol and choline via Opi1p and derepressed via Ino2p and Ino4p; relative distribution to the vacuole increases upon DNA replication stress; ITR1 has a paralog, ITR2, that arose from the whole genome duplication	KOG:R	General function prediction only	KOG0254	Predicted transporter (major facilitator superfamily)	No
sr15584	6.71083	6.80011	N/A	N/A	N/A	N/A	N/A	N/A	Yes
sr10694	6.68678	6.36743	DAL5	Allantoate permease; ureidosuccinate permease; also transports dipeptides, though with lower affinity than for allantoate and ureidosuccinate; expression is constitutive but sensitive to nitrogen catabolite repression	KOG:G	Carbohydrate transport and metabolism	KOG2533	Permease of the major facilitator superfamily	No
sr13382	6.67051	7.34907	N/A	N/A	N/A	N/A	N/A	N/A	Yes
sr11983	6.64293	6.37642	N/A	N/A	KOG:G	Carbohydrate transport and metabolism	KOG2499	Beta-N-acetylhexosaminidase	Yes
sr14083	6.61697	6.34841	N/A	N/A	N/A	N/A	N/A	N/A	Yes
sr11100	6.59228	5.74549	N/A	N/A	N/A	N/A	N/A	N/A	Yes
sr10308	6.58436	6.54505	N/A	N/A	N/A	N/A	N/A	N/A	Yes
sr10060	6.57255	7.34998	N/A	N/A	N/A	N/A	N/A	N/A	No
Ump2	6.56585	6.44895	MEP2	Ammonium permease involved in regulation of pseudohyphal growth; belongs to a ubiquitous family of cytoplasmic membrane proteins that transport only ammonium (NH4+); expression is under the nitrogen catabolite repression regulation	KOG:P	Inorganic ion transport and metabolism	KOG0682	Ammonia permease	No
sr16869	6.52764	6.7871	N/A	N/A	KOG:G	Carbohydrate transport and metabolism	TWOG0186	Predicted beta-D-xylosidase	No
sr13183	6.52436	6.42319	N/A	N/A	N/A	N/A	N/A	N/A	No
sr12856	6.50831	7.67747	N/A	N/A	N/A	N/A	N/A	N/A	Yes
sr13374	6.45987	6.52575	N/A	N/A	N/A	N/A	N/A	N/A	Yes
sr15971	6.43461	6.90307	N/A	N/A	N/A	N/A	N/A	N/A	No
sr12063	6.38992	6.06523	N/A	N/A	N/A	N/A	N/A	N/A	No
sr11947	6.38461	6.29993	N/A	N/A	N/A	N/A	N/A	N/A	Yes
sr15309	6.28143	6.34473	N/A	N/A	N/A	N/A	N/A	N/A	Yes
sr10702	6.27305	6.12633	SUC2	Invertase, sucrose hydrolyzing enzyme; a secreted, glycosylated form is regulated by glucose repression, and an intracellular, nonglycosylated enzyme is produced constitutively	KOG:G	Carbohydrate transport and metabolism	KOG0228	Beta-fructofuranosidase (invertase)	Yes
sr11817	6.2468	5.49452	N/A	N/A	N/A	N/A	N/A	N/A	Yes
sr12809	6.16396	6.23302	N/A	N/A	N/A	N/A	N/A	N/A	Yes
sr17215	6.14173	5.88125	N/A	N/A	N/A	N/A	N/A	N/A	No
sr10431.2	6.12949	7.0065	N/A	N/A	N/A	N/A	N/A	N/A	Yes
sr11101	6.07621	6.38798	N/A	N/A	N/A	N/A	N/A	N/A	Yes
sr10770	6.07093	5.96631	N/A	N/A	N/A	N/A	N/A	N/A	Yes
sr16578	6.07002	5.73702	N/A	N/A	N/A	N/A	N/A	N/A	No
sr16113	6.05886	5.48738	N/A	N/A	N/A	N/A	N/A	N/A	Yes
sr13525	6.02801	6.74341	N/A	N/A	N/A	N/A	N/A	N/A	Yes
sr12972	6.01977	6.45413	N/A	N/A	N/A	N/A	N/A	N/A	No
sr11982	6.00559	6.3572	N/A	N/A	KOG:I	Lipid transport and metabolism	KOG0139	Short-chain acyl-CoA dehydrogenase	No
sr16558	5.99405	6.21434	N/A	N/A	N/A	N/A	N/A	N/A	Yes
sr12013	5.96398	6.19123	FEN2	Plasma membrane H+-pantothenate symporter; confers sensitivity to the antifungal agent fenpropimorph; relocalizes from vacuole to cytoplasm upon DNA replication stress	KOG:G	Carbohydrate transport and metabolism	KOG2533	Permease of the major facilitator superfamily	No
sr16270	5.95618	6.07174	N/A	N/A	N/A	N/A	N/A	N/A	No
sr11130	5.95321	5.8602	N/A	N/A	N/A	N/A	N/A	N/A	Yes
sr12760	5.94918	5.94268	N/A	N/A	N/A	N/A	N/A	N/A	No
sr10711.2	5.93856	6.18869	N/A	N/A	KOG:G	Carbohydrate transport and metabolism	KOG2431	1, 2-alpha-mannosidase	Yes
sr14794	5.86923	6.35498	STL1	Glycerol proton symporter of the plasma membrane, subject to glucose-induced inactivation, strongly but transiently induced when cells are subjected to osmotic shock	KOG:R	General function prediction only	KOG0254	Predicted transporter (major facilitator superfamily)	No
sr15149	5.86317	6.86687	N/A	N/A	N/A	N/A	N/A	N/A	Yes
sr13906	5.82817	5.78075	N/A	N/A	N/A	N/A	N/A	N/A	No
sr16461	5.81718	6.27073	N/A	N/A	N/A	N/A	N/A	N/A	Yes
sr10429.2	5.81044	5.82757	N/A	N/A	N/A	N/A	N/A	N/A	Yes
sr15806	5.77956	6.17122	N/A	N/A	KOG:K	Transcription	KOG0849	Transcription factor PRD and related proteins, contain PAX and HOX domains	No
sr14940	5.75111	5.18044	N/A	N/A	N/A	N/A	N/A	N/A	No
sr14948	5.74948	5.82265	N/A	N/A	N/A	N/A	N/A	N/A	Yes
sr10801	5.6793	6.55622	N/A	N/A	N/A	N/A	N/A	N/A	No
sr12780	5.64184	5.98955	N/A	N/A	N/A	N/A	N/A	N/A	Yes
sr10565.2	5.62818	5.25512	N/A	N/A	KOG:R	General function prediction only	KOG1075	FOG: Reverse transcriptase	No
sr13534	5.61284	5.25941	N/A	N/A	N/A	N/A	N/A	N/A	No
sr14385	5.57386	5.2871	N/A	N/A	N/A	N/A	N/A	N/A	Yes
sr15386	5.5691	5.80172	N/A	N/A	KOG:G	Carbohydrate transport and metabolism	KOG2366	Alpha-D-galactosidase (melibiase)	Yes
sr15137	5.45288	4.97959	N/A	N/A	KOG:R	General function prediction only	KOG1516	Carboxylesterase and related proteins	No
sr10978	5.4319	5.38834	N/A	N/A	N/A	N/A	N/A	N/A	No
sr13508	5.41235	4.53184	N/A	N/A	N/A	N/A	N/A	N/A	No
sr13533	5.41109	5.22594	N/A	N/A	N/A	N/A	N/A	N/A	No
sr13384	5.36703	5.87667	N/A	N/A	KOG:C	Energy production and conversion	KOG1231	Proteins containing the FAD binding domain	No
sr12087	5.30201	5.31473	N/A	N/A	N/A	N/A	N/A	N/A	Yes
sr12798	5.23933	4.35359	N/A	N/A	KOG:Q	Secondary metabolites biosynthesis, transport and catabolism	KOG0157	Cytochrome P450 CYP4/CYP19/CYP26 subfamilies	No
sr13859	5.23436	4.45251	HXT3	Low affinity glucose transporter of the major facilitator superfamily; expression is induced in low or high glucose conditions; HXT3 has a paralog, HXT5, that arose from the whole genome duplication	KOG:R	General function prediction only	KOG0254	Predicted transporter (major facilitator superfamily)	No
sr14126	5.23127	4.96442	CDC33	mRNA cap binding protein and translation initiation factor eIF4E; the eIF4E-cap complex is responsible for mediating cap-dependent mRNA translation via interactions with translation initiation factor eIF4G (Tif4631p or Tif4632p); protein abundance increases in response to DNA replication stress; mutants are defective for adhesion and pseudohyphal growth	KOG:J	Translation, ribosomal structure and biogenesis	KOG1669	Predicted mRNA cap-binding protein related to eIF-4E	No
sr16636	5.22993	5.38004	PUT4	Proline permease, required for high-affinity transport of proline; also transports the toxic proline analog azetidine-2-carboxylate (AzC); PUT4 transcription is repressed in ammonia-grown cells	KOG:E	Amino acid transport and metabolism	KOG1286	Amino acid transporters	No
sr12947	5.22395	5.4122	N/A	N/A	N/A	N/A	N/A	N/A	Yes
sr12377	5.22198	5.31608	FRK1	Protein kinase of unknown cellular role; green fluorescent protein (GFP)-fusion protein localizes to the cytoplasm; interacts with rRNA transcription and ribosome biogenesis factors and the long chain fatty acyl-CoA synthetase Faa3p; FRK1 has a paralog, KIN4, that arose from the whole genome duplication	KOG:T	Signal transduction mechanisms	KOG0583	Serine/threonine protein kinase	No
sr10759	5.21992	5.0908	N/A	N/A	N/A	N/A	N/A	N/A	Yes
sr13917	5.1979	5.27575	N/A	N/A	N/A	N/A	N/A	N/A	Yes
sr16666	5.18228	5.83402	N/A	N/A	KOG:Q	Secondary metabolites biosynthesis, transport and catabolism	KOG0143	Iron/ascorbate family oxidoreductases	No
sr13434	5.17833	5.39809	N/A	N/A	N/A	N/A	N/A	N/A	Yes
sr00846.2	5.17639	4.63481	N/A	N/A	N/A	N/A	N/A	N/A	Yes
sr13433	5.12099	5.20554	N/A	N/A	N/A	N/A	N/A	N/A	No
sr11240	5.10457	5.03735	N/A	N/A	N/A	N/A	N/A	N/A	No
sr06406	5.0177	5.4414	N/A	N/A	N/A	N/A	N/A	N/A	No
sr16562	5.00407	4.80516	SUL1	High affinity sulfate permease of the SulP anion transporter family; sulfate uptake is mediated by specific sulfate transporters Sul1p and Sul2p, which control the concentration of endogenous activated sulfate intermediates	KOG:P	Inorganic ion transport and metabolism	KOG0236	Sulfate/bicarbonate/oxalate exchanger SAT-1 and related transporters (SLC26 family)	No
sr12823	4.96159	4.82732	FOX2	Multifunctional enzyme of the peroxisomal fatty acid beta-oxidation pathway; has 3-hydroxyacyl-CoA dehydrogenase and enoyl-CoA hydratase activities	KOG:I	Lipid transport and metabolism	KOG1206	Peroxisomal multifunctional beta-oxidation protein and related enzymes	No
sr10906	4.86545	4.16318	N/A	N/A	N/A	N/A	N/A	N/A	Yes
sr11239.2	4.86426	3.63023	N/A	N/A	N/A	N/A	N/A	N/A	No
sr16437	4.85815	4.57725	N/A	N/A	KOG:Q	Secondary metabolites biosynthesis, transport and catabolism	KOG1399	Flavin-containing monooxygenase	No
sr13376	4.81297	4.2702	N/A	N/A	N/A	N/A	N/A	N/A	Yes
sr15650	4.80289	3.58605	N/A	N/A	N/A	N/A	N/A	N/A	No
sr16207	4.79886	4.11149	N/A	N/A	N/A	N/A	N/A	N/A	Yes
sr11022	4.79685	4.96452	N/A	N/A	KOG:R	General function prediction only	KOG1721	FOG: Zn-finger	No
sr11234.2	4.73089	5.37088	N/A	N/A	N/A	N/A	N/A	N/A	Yes
sr15193	4.66951	4.55023	N/A	N/A	N/A	N/A	N/A	N/A	Yes
Rep1	4.65199	4.78735	N/A	N/A	N/A	N/A	N/A	N/A	No
sr15133	4.6191	4.68544	N/A	N/A	N/A	N/A	N/A	N/A	No
sr15475	4.60964	5.32667	N/A	N/A	N/A	N/A	N/A	N/A	No
sr13823	4.58505	4.18414	N/A	N/A	N/A	N/A	N/A	N/A	No
sr16877	4.53755	4.46181	N/A	N/A	N/A	N/A	N/A	N/A	Yes
sr16874	4.51506	4.50172	N/A	N/A	N/A	N/A	N/A	N/A	No
sr12029	4.50059	4.63017	N/A	N/A	N/A	N/A	N/A	N/A	No
sr15486	4.48808	4.51227	N/A	N/A	N/A	N/A	N/A	N/A	No
sr12118	4.4414	4.37375	N/A	N/A	N/A	N/A	N/A	N/A	No
sr16223	4.3128	4.98096	N/A	N/A	KOG:T	Signal transduction mechanisms	TWOG0048	Predicted GTPase activating protein	No
sr15852	4.26176	4.09622	OSM1	Fumarate reductase, catalyzes the reduction of fumarate to succinate; required for the reoxidation of intracellular NADH under anaerobic conditions; mutations cause osmotic sensitivity; OSM1 has a paralog, FRD1, that arose from the whole genome duplication	KOG:C	Energy production and conversion	KOG2404	Fumarate reductase, flavoprotein subunit	No
sr16573	4.26097	2.70306	ADH7	NADPH-dependent medium chain alcohol dehydrogenase with broad substrate specificity; member of the cinnamyl family of alcohol dehydrogenases; may be involved in fusel alcohol synthesis or in aldehyde tolerance	KOG:Q	Secondary metabolites biosynthesis, transport and catabolism	KOG0023	Alcohol dehydrogenase, class V	No
sr16572	4.2244	4.13391	MCH2	Protein with similarity to mammalian monocarboxylate permeases, which are involved in transport of monocarboxylic acids across the plasma membrane; mutant is not deficient in monocarboxylate transport	KOG:G	Carbohydrate transport and metabolism	KOG2504	Monocarboxylate transporter	No
sr15684	4.20659	4.56943	ADP1	Putative ATP-dependent permease of the ABC transporter family of proteins	KOG:Q	Secondary metabolites biosynthesis, transport and catabolism	KOG0061	Transporter, ABC superfamily (Breast cancer resistance protein)	No
sr14952	4.15912	3.94224	Z28276	Putative protein of unknown function	KOG:T	Signal transduction mechanisms	KOG2641	Predicted seven transmembrane receptor - rhodopsin family	No
sr13343	4.14924	4.39822	N/A	N/A	N/A	N/A	N/A	N/A	Yes
sr13808	4.13094	4.4422	N/A	N/A	KOG:R	General function prediction only	KOG0594	Protein kinase PCTAIRE and related kinases	No
sr20010	4.06637	3.38076	N/A	N/A	N/A	N/A	N/A	N/A	No
sr15892	4.04909	4.24092	N/A	N/A	N/A	N/A	N/A	N/A	No
sr13313	4.03879	4.6281	N/A	N/A	N/A	N/A	N/A	N/A	No
sr13862	3.98325	3.98501	N/A	N/A	KOG:X	Function unknown	TWOG0419	Unnamed protein	No
sr13942	3.95661	3.81249	ADH7	NADPH-dependent medium chain alcohol dehydrogenase with broad substrate specificity; member of the cinnamyl family of alcohol dehydrogenases; may be involved in fusel alcohol synthesis or in aldehyde tolerance	KOG:Q	Secondary metabolites biosynthesis, transport and catabolism	KOG0023	Alcohol dehydrogenase, class V	No
sr13898	3.91098	3.72873	N/A	N/A	N/A	N/A	N/A	N/A	Yes
sr15596	3.89704	2.67231	N/A	N/A	KOG:O	Posttranslational modification, protein turnover, chaperones	KOG0406	Glutathione S-transferase	No
sr12937	3.85003	3.42676	N/A	N/A	N/A	N/A	N/A	N/A	Yes
sr16112	3.83812	3.30054	N/A	N/A	N/A	N/A	N/A	N/A	Yes
sr14124	3.79921	4.61086	N/A	N/A	N/A	N/A	N/A	N/A	Yes
sr16275	3.78389	3.94493	N/A	N/A	N/A	N/A	N/A	N/A	No
sr13536	3.77252	3.86868	N/A	N/A	N/A	N/A	N/A	N/A	No
sr14338	3.76893	3.94343	DIP5	Dicarboxylic amino acid permease; mediates high-affinity and high-capacity transport of L-glutamate and L-aspartate; also a transporter for Gln, Asn, Ser, Ala, and Gly; relocalizes from plasma membrane to vacuole upon DNA replication stress	KOG:E	Amino acid transport and metabolism	KOG1286	Amino acid transporters	No
sr15716	3.75564	4.89899	N/A	N/A	KOG:S	Function unknown	KOG3098	Uncharacterized conserved protein	No
sr14442	3.75326	3.32075	N/A	N/A	KOG:C	Energy production and conversion	TWOG0962	Glycolate oxidase	No
sr14544	3.74645	3.35774	N/A	N/A	KOG:R	General function prediction only	KOG1238	Glucose dehydrogenase/choline dehydrogenase/mandelonitrile lyase (GMC oxidoreductase family)	Yes
sr11237	3.70117	3.12109	N/A	N/A	N/A	N/A	N/A	N/A	Yes
sr14637	3.69405	4.06788	LYP1	Lysine permease; one of three amino acid permeases (Alp1p, Can1p, Lyp1p) responsible for uptake of cationic amino acids	KOG:E	Amino acid transport and metabolism	KOG1286	Amino acid transporters	No
sr06414	3.68548	3.01969	TUB3	High-affinity inorganic phosphate (Pi) transporter and low-affinity manganese transporter; regulated by Pho4p and Spt7p; mutation confers resistance to arsenate; exit from the ER during maturation requires Pho86p; cells overexpressing Pho84p accumulate heavy metals but do not develop symptoms of metal toxicity	KOG:P	Inorganic ion transport and metabolism	KOG0252	Inorganic phosphate transporter	No
sr10848	3.65901	3.85621	N/A	N/A	N/A	N/A	N/A	N/A	Yes
sr15792	3.65749	3.35451	N/A	N/A	N/A	N/A	N/A	N/A	Yes
sr11133	3.60746	3.48534	N/A	N/A	N/A	N/A	N/A	N/A	Yes
sr16754	3.55284	3.83007	N/A	N/A	N/A	N/A	N/A	N/A	No
sr14178	3.53991	2.30735	N/A	N/A	N/A	N/A	N/A	N/A	No
sr11637	3.52168	3.57521	ACS2	Acetyl-coA synthetase isoform which, along with Acs1p, is the nuclear source of acetyl-coA for histone acetylation; mutants affect global transcription; required for growth on glucose; expressed under anaerobic conditions	KOG:I	Lipid transport and metabolism	KOG1175	Acyl-CoA synthetase	No
sr13672	3.45399	4.64772	DUR3	Plasma membrane transporter for both urea and polyamines, expression is highly sensitive to nitrogen catabolite repression and induced by allophanate, the last intermediate of the allantoin degradative pathway	KOG:E	Amino acid transport and metabolism	KOG2348	Urea transporter	No
sr13980	3.43405	3.7527	N/A	N/A	KOG:W	Extracellular structures	KOG3544	Collagens (type IV and type XIII), and related proteins	Yes
sr16316	3.42118	3.85241	N/A	N/A	N/A	N/A	N/A	N/A	No
sr10621	3.39546	3.45907	N/A	N/A	N/A	N/A	N/A	N/A	No
sr11151.2	3.36765	4.16909	N/A	N/A	KOG:G	Carbohydrate transport and metabolism	KOG0228	Beta-fructofuranosidase (invertase)	No
sr11265	3.36298	2.93573	N/A	N/A	N/A	N/A	N/A	N/A	Yes
sr11398	3.34692	3.79901	N/A	N/A	N/A	N/A	N/A	N/A	No
sr16431	3.31446	2.60775	N/A	N/A	KOG:R	General function prediction only	KOG1721	FOG: Zn-finger	No
sr13813	3.26582	3.60251	N/A	N/A	N/A	N/A	N/A	N/A	Yes
sr10147.2	3.2328	3.01117	N/A	N/A	N/A	N/A	N/A	N/A	No
sr13000	3.22367	3.34235	N/A	N/A	N/A	N/A	N/A	N/A	No
sr11931	3.21192	3.45811	N/A	N/A	KOG:X	Function unknown	TWOG0251	Unnamed protein	No
sr11819	3.17241	2.54665	N/A	N/A	N/A	N/A	N/A	N/A	No
sr16715	3.14032	3.55733	N/A	N/A	N/A	N/A	N/A	N/A	No
sr16052	3.13863	3.65551	PSR2	Functionally redundant Psr1p homolog, a plasma membrane phosphatase involved in the general stress response; required with Psr1p and Whi2p for full activation of STRE-mediated gene expression, possibly through dephosphorylation of Msn2p	KOG:K	Transcription	KOG1605	TFIIF-interacting CTD phosphatase, including NLI-interacting factor (involved in RNA polymerase II regulation)	No
sr11529	3.12539	3.0139	N/A	N/A	N/A	N/A	N/A	N/A	No
sr14368	3.12318	3.52495	N/A	N/A	N/A	N/A	N/A	N/A	Yes
sr07938	3.11086	3.02745	N/A	N/A	N/A	N/A	N/A	N/A	No
sr10555	3.10276	3.09576	N/A	N/A	N/A	N/A	N/A	N/A	Yes
sr10064	3.09517	3.56826	N/A	N/A	KOG:R	General function prediction only	KOG1075	FOG: Reverse transcriptase	No
sr13027	3.09482	2.94588	JEN1	Monocarboxylate/proton symporter of the plasma membrane; transport activity is dependent on the pH gradient across the membrane; mediates high-affinity uptake of carbon sources lactate, pyuvate, and acetate, and also of the micronutrient selenite, whose structure mimics that of monocarboxylates; expression and localization are tightly regulated, with transcription repression, mRNA degradation, an…	KOG:R	General function prediction only	KOG0255	Synaptic vesicle transporter SVOP and related transporters (major facilitator superfamily)	No
sr13785	3.08939	3.37614	YKL100C	Putative protein of unknown function with similarity to a human minor histocompatibility antigen and signal peptide peptidases; YKL100C is not an essential gene	KOG:S	Function unknown	KOG2443	Uncharacterized conserved protein	No
sr14945	3.08588	3.49295	N/A	N/A	N/A	N/A	N/A	N/A	Yes
sr13577	3.06888	2.95122	TRP3	Indole-3-glycerol-phosphate synthase; forms bifunctional hetero-oligomeric anthranilate synthase:indole-3-glycerol phosphate synthase enzyme complex with Trp2p	KOG:E	Amino acid transport and metabolism	KOG4201	Anthranilate synthase component II	No
sr14640	3.03907	2.59164	N/A	N/A	N/A	N/A	N/A	N/A	No
sr11776	3.0271	3.08723	SOR1	Sorbitol dehydrogenase; expression is induced in the presence of sorbitol or xylose	KOG:Q	Secondary metabolites biosynthesis, transport and catabolism	KOG0024	Sorbitol dehydrogenase	No
sr15717	3.02345	2.78313	BNA3	Kynurenine aminotransferase, catalyzes formation of kynurenic acid from kynurenine; potential Cdc28p substrate	KOG:E	Amino acid transport and metabolism	KOG0257	Kynurenine aminotransferase, glutamine transaminase K	No
sr14437	3.00009	3.45966	DBF2	Ser/Thr kinase involved in transcription and stress response; functions as part of a network of genes in exit from mitosis; localization is cell cycle regulated; activated by Cdc15p during the exit from mitosis; also plays a role in regulating the stability of SWI5 and CLB2 mRNAs; phosphorylates Chs2p to regulate primary septum formation and Hof1p to regulate cytokinesis; DBF2 has a paralog, DBF2…	KOG:R	General function prediction only	KOG0605	NDR and related serine/threonine kinases	No
sr14044	2.97599	3.41326	N/A	N/A	KOG:C	Energy production and conversion	KOG1198	Zinc-binding oxidoreductase	No
sr13896	2.92862	2.87844	N/A	N/A	N/A	N/A	N/A	N/A	No
sr13387	2.90016	2.83673	TPO5	Protein involved in excretion of putrescine and spermidine; putative polyamine transporter in the Golgi or post-Golgi vesicles	KOG:E	Amino acid transport and metabolism	KOG1289	Amino acid transporters	No
sr10896	2.88519	2.53547	N/A	N/A	N/A	N/A	N/A	N/A	No
sr12627	2.86917	2.43094	N/A	N/A	N/A	N/A	N/A	N/A	No
sr20006	2.86544	3.38991	N/A	N/A	N/A	N/A	N/A	N/A	Yes
sr14920	2.85126	3.11455	N/A	N/A	N/A	N/A	N/A	N/A	No
sr11518	2.83237	3.50071	N/A	N/A	N/A	N/A	N/A	N/A	No
sr12682	2.82938	3.16648	N/A	N/A	N/A	N/A	N/A	N/A	No
sr11757	2.71278	2.39485	N/A	N/A	KOG:T	Signal transduction mechanisms	KOG3699	Cytoskeletal protein Adducin	No
sr13154	2.69915	1.91167	N/A	N/A	N/A	N/A	N/A	N/A	No
sr14946	2.67007	2.74056	N/A	N/A	N/A	N/A	N/A	N/A	Yes
sr16122	2.65659	2.71505	N/A	N/A	KOG:Q	Secondary metabolites biosynthesis, transport and catabolism	KOG0157	Cytochrome P450 CYP4/CYP19/CYP26 subfamilies	No
sr15534	2.63351	2.95241	N/A	N/A	N/A	N/A	N/A	N/A	No
sr00845	2.62601	2.31867	FPR3	Nucleolar peptidyl-prolyl cis-trans isomerase (PPIase); FK506 binding protein; phosphorylated by casein kinase II (Cka1p-Cka2p-Ckb1p-Ckb2p) and dephosphorylated by Ptp1p; FPR3 has a paralog, FPR4, that arose from the whole genome duplication	KOG:O	Posttranslational modification, protein turnover, chaperones	KOG0552	FKBP-type peptidyl-prolyl cis-trans isomerase	No
sr16335	2.60018	2.18771	MPD1	Member of the protein disulfide isomerase (PDI) family; interacts with and inhibits the chaperone activity of Cne1p; MPD1 overexpression in a pdi1 null mutant suppresses defects in Pdi1p functions such as carboxypeptidase Y maturation	KOG:O	Posttranslational modification, protein turnover, chaperones	KOG0191	Thioredoxin/protein disulfide isomerase	Yes
sr13520	2.59432	2.15925	N/A	N/A	KOG:I	Lipid transport and metabolism	LSE0119	A Wax synthase	No
sr15415	2.5819	3.03356	N/A	N/A	KOG:R	General function prediction only	KOG3394	Protein OS-9	Yes
sr13166	2.5755	2.49743	SPC3	Subunit of signal peptidase complex (Spc1p, Spc2p, Spc3p, Sec11p), which catalyzes cleavage of N-terminal signal sequences of proteins targeted to the secretory pathway; homologous to mammalian SPC22/23	KOG:U	Intracellular trafficking, secretion, and vesicular transport	KOG3372	Signal peptidase complex subunit	No
sr06427	2.55963	2.49513	ERG11	Lanosterol 14-alpha-demethylase; catalyzes the C-14 demethylation of lanosterol to form 4,4''-dimethyl cholesta-8,14,24-triene-3-beta-ol in the ergosterol biosynthesis pathway; member of the cytochrome P450 family; associated and coordinately regulated with the P450 reductase Ncp1p	KOG:Q	Secondary metabolites biosynthesis, transport and catabolism	KOG0158	Cytochrome P450 CYP3/CYP5/CYP6/CYP9 subfamilies	No
sr10209	2.54614	2.4099	TRP4	Anthranilate phosphoribosyl transferase of the tryptophan biosynthetic pathway, catalyzes the phosphoribosylation of anthranilate, subject to the general control system of amino acid biosynthesis	KOG:E	Amino acid transport and metabolism	KOG1438	Anthranilate phosphoribosyltransferase	No
sr16546	2.51873	2.85507	FOX2	Multifunctional enzyme of the peroxisomal fatty acid beta-oxidation pathway; has 3-hydroxyacyl-CoA dehydrogenase and enoyl-CoA hydratase activities	KOG:R	General function prediction only	KOG0725	Reductases with broad range of substrate specificities	No
sr10305	2.51264	2.20543	ALG5	UDP-glucose:dolichyl-phosphate glucosyltransferase, involved in asparagine-linked glycosylation in the endoplasmic reticulum	KOG:R	General function prediction only	KOG2977	Glycosyltransferase	No
sr13759	2.50702	2.04586	N/A	N/A	N/A	N/A	N/A	N/A	No
sr13312	2.50251	2.26459	N/A	N/A	KOG:G	Carbohydrate transport and metabolism	KOG2806	Chitinase	Yes
sr15905	2.50012	2.12014	RGT2	Plasma membrane high glucose sensor that regulates glucose transport; contains 12 predicted transmembrane segments and a long C-terminal tail required for induction of hexose transporters; RGT2 has a paralog, SNF3, that arose from the whole genome duplication	KOG:R	General function prediction only	KOG0254	Predicted transporter (major facilitator superfamily)	No
sr12887	2.49797	2.26777	N/A	N/A	KOG:G	Carbohydrate transport and metabolism	KOG1604	Predicted mutarotase	No
sr16269	2.42324	2.72472	N/A	N/A	KOG:A	RNA processing and modification	KOG4206	Spliceosomal protein snRNP-U1A/U2B	No
sr12258	2.36182	1.982	CYS3	Cystathionine gamma-lyase, catalyzes one of the two reactions involved in the transsulfuration pathway that yields cysteine from homocysteine with the intermediary formation of cystathionine; protein abundance increases in response to DNA replication stress	KOG:E	Amino acid transport and metabolism	KOG0053	Cystathionine beta-lyases/cystathionine gamma-synthases	No
sr14405	2.35598	2.85377	N/A	N/A	N/A	N/A	N/A	N/A	No
sr15430	2.34845	2.52075	N/A	N/A	KOG:S	Function unknown	KOG3299	Uncharacterized conserved protein	No
sr11589	2.34631	2.84522	N/A	N/A	N/A	N/A	N/A	N/A	No
sr16312	2.34093	3.03705	BDH1	NAD-dependent (R,R)-butanediol dehydrogenase, catalyzes oxidation of (R,R)-2,3-butanediol to (3R)-acetoin, oxidation of meso-butanediol to (3S)-acetoin, and reduction of acetoin; enhances use of 2,3-butanediol as an aerobic carbon source	KOG:Q	Secondary metabolites biosynthesis, transport and catabolism	KOG0024	Sorbitol dehydrogenase	No
sr12725	2.32983	2.37051	STL1	Glycerol proton symporter of the plasma membrane, subject to glucose-induced inactivation, strongly but transiently induced when cells are subjected to osmotic shock	KOG:R	General function prediction only	KOG0254	Predicted transporter (major facilitator superfamily)	No
sr12619	2.32165	2.23017	N/A	N/A	N/A	N/A	N/A	N/A	No
sr15681	2.31675	2.76822	IPL1	Aurora kinase subunit of the conserved chromosomal passenger complex (CPC; Ipl1p-Sli15p-Bir1p-Nbl1p), involved in regulating kinetochore-microtubule attachments; helps maintain condensed chromosomes during anaphase and early telophase; required for SPB cohesion and prevention of multipolar spindle formation; localizes to nuclear foci that become diffuse upon DNA replication stress; required for i…	KOG:T	Signal transduction mechanisms	KOG0192	Tyrosine kinase specific for activated (GTP-bound) p21cdc42Hs	No
sr12908	2.31294	2.8991	N/A	N/A	KOG:U	Intracellular trafficking, secretion, and vesicular transport	KOG4112	Signal peptidase subunit	No
sr16425	2.31143	1.81314	NSA2	Putative transcription factor, as suggested by computational analysis; green fluorescent protein (GFP)-fusion protein localizes to both the cytoplasm and the nucleus and is induced in response to the DNA-damaging agent MMS	KOG:R	General function prediction only	KOG1721	FOG: Zn-finger	No
sr15241	2.29721	1.9901	HRD3	Resident protein of the ER membrane that plays a central role in ER-associated protein degradation (ERAD), forms HRD complex with Hrd1p and ERAD determinants that engages in lumen to cytosol communication and coordination of ERAD events	KOG:M	Cell wall/membrane/envelope biogenesis	KOG1550	Extracellular protein SEL-1 and related proteins	No
sr16744	2.26804	1.64672	MSC2	Endoplasmic reticulum zinc transporter; part of a heterodimeric transporter with Zrg17p that transfers zinc from the cytosol to the ER lumen; member of the cation diffusion facilitator family of efflux pumps; localizes to ER and nucleus; mutations affect the cellular distribution of zinc and also confer defects in meiotic recombination between homologous chromatids	KOG:P	Inorganic ion transport and metabolism	KOG1484	Putative Zn2+ transporter MSC2 (cation diffusion facilitator superfamily)	No
sr11837	2.26364	2.25686	Z72678	Vacuolar alpha mannosidase, involved in free oligosaccharide (fOS) degradation; delivered to the vacuole in a novel pathway separate from the secretory pathway	KOG:G	Carbohydrate transport and metabolism	KOG4342	Alpha-mannosidase	No
sr16676	2.25032	1.79873	Z74172	NADPH-dependent alpha-keto amide reductase; reduces aromatic alpha-keto amides, aliphatic alpha-keto esters, and aromatic alpha-keto esters; member of the aldo-keto reductase (AKR) family; protein abundance increases in response to DNA replication stress	KOG:R	General function prediction only	KOG1577	Aldo/keto reductase family proteins	No
sr13585	2.24195	2.23594	OPT1	Proton-coupled oligopeptide transporter of the plasma membrane; also transports glutathione and phytochelatin; member of the OPT family	KOG:T	Signal transduction mechanisms	KOG2262	Sexual differentiation process protein ISP4	No
sr13437	2.22395	2.2927	ZWF1	Dubious open reading frame unlikely to encode a protein, based on available experimental and comparative sequence data; partially overlaps the verified ORF SIN4/YNL236W, a subunit of the mediator complex	KOG:O	Posttranslational modification, protein turnover, chaperones	KOG0867	Glutathione S-transferase	No
sr13163	2.22272	2.2222	N/A	N/A	KOG:I	Lipid transport and metabolism	KOG4388	Hormone-sensitive lipase HSL	No
sr16330	2.19803	2.23078	N/A	N/A	KOG:S	Function unknown	KOG3098	Uncharacterized conserved protein	No
sr12110	2.19131	2.01991	THI13	Protein involved in synthesis of the thiamine precursor hydroxymethylpyrimidine (HMP); member of a subtelomeric gene family including THI5, THI11, THI12, and THI13	KOG:X	Function unknown	TWOG0398	Unnamed protein	No
sr15883	2.17957	2.08551	N/A	N/A	N/A	N/A	N/A	N/A	No
sr12786	2.17911	1.78279	N/A	N/A	KOG:R	General function prediction only	KOG1238	Glucose dehydrogenase/choline dehydrogenase/mandelonitrile lyase (GMC oxidoreductase family)	No
sr16246	2.17654	2.40681	N/A	N/A	KOG:R	General function prediction only	KOG1075	FOG: Reverse transcriptase	No
sr13101	2.16601	2.12748	RAX2	N-glycosylated protein involved in the maintenance of bud site selection during bipolar budding; localization requires Rax1p; RAX2 mRNA stability is regulated by Mpt5p	KOG:X	Function unknown	TWOG0469	Unnamed protein	No
sr10838	2.15855	2.20571	N/A	N/A	N/A	N/A	N/A	N/A	No
sr11800	2.14157	2.00216	RAD5	DNA helicase; proposed to promote replication fork regression during postreplication repair by template switching; RING finger containing ubiquitin ligase; stimulates the synthesis of free and PCNA-bound polyubiquitin chains by Ubc13p-Mms2p; required for error-prone translesion synthesis; forms nuclear foci upon DNA replication stress	KOG:L	Replication, recombination and repair	KOG0298	DEAD box-containing helicase-like transcription factor/DNA repair protein	No
sr16600	2.11289	2.02972	IMA2	Isomaltase (alpha-1,6-glucosidase/alpha-methylglucosidase); specificity for isomaltase, alpha-methylglucoside, and palatinose; not required for isomaltose utilization, but Ima2p overexpression allows the ima1 null mutant to grow on isomaltose	KOG:G	Carbohydrate transport and metabolism	KOG0471	Alpha-amylase	No
sr13579	2.10919	1.56169	SNF3	Plasma membrane low glucose sensor, regulates glucose transport; contains 12 predicted transmembrane segments and a long C-terminal tail required for induction of hexose transporters; also senses fructose and mannose; SNF3 has a paralog, RGT2, that arose from the whole genome duplication	KOG:R	General function prediction only	KOG0254	Predicted transporter (major facilitator superfamily)	No
sr15656	2.09955	2.01035	N/A	N/A	N/A	N/A	N/A	N/A	No
sr14674	2.08019	1.9903	PIN4	Protein involved in G2/M phase progression and response to DNA damage, interacts with Rad53p; contains an RNA recognition motif, a nuclear localization signal, and several SQ/TQ cluster domains; hyperphosphorylated in response to DNA damage	KOG:A	RNA processing and modification	KOG0108	mRNA cleavage and polyadenylation factor I complex, subunit RNA15	No
sr15399	2.0715	2.26532	N/A	N/A	N/A	N/A	N/A	N/A	Yes
sr16098	2.03839	1.88115	N/A	N/A	N/A	N/A	N/A	N/A	No
sr10546.2	2.02908	2.28544	N/A	N/A	KOG:I	Lipid transport and metabolism	KOG1471	Phosphatidylinositol transfer protein SEC14 and related proteins	No
sr12862	2.01843	2.24549	GPX2	Phospholipid hydroperoxide glutathione peroxidase; protects cells from phospholipid hydroperoxides and nonphospholipid peroxides during oxidative stress; induced by glucose starvation; protein abundance increases in response to DNA replication stress	KOG:O	Posttranslational modification, protein turnover, chaperones	KOG1651	Glutathione peroxidase	No
sr16264	2.0122	2.3194	ARF2	ADP-ribosylation factor; GTPase of the Ras superfamily involved in regulation of coated formation vesicles in intracellular trafficking within the Golgi; ARF2 has a paralog, ARF1, that arose from the whole genome duplication	KOG:U	Intracellular trafficking, secretion, and vesicular transport	KOG0071	GTP-binding ADP-ribosylation factor Arf6 (dArf3)	No
sr10932.2	1.98305	1.95562	N/A	N/A	KOG:U	Intracellular trafficking, secretion, and vesicular transport	KOG2667	COPII vesicle protein	No
sr15869	1.98218	3.49858	N/A	N/A	N/A	N/A	N/A	N/A	No
sr16199	1.97424	1.86119	N/A	N/A	N/A	N/A	N/A	N/A	No
sr11939	1.96865	1.208	N/A	N/A	N/A	N/A	N/A	N/A	No
sr16372	1.95736	2.21039	GPA2	Nucleotide binding alpha subunit of the heterotrimeric G protein that interacts with the receptor Gpr1p, has signaling role in response to nutrients; green fluorescent protein (GFP)-fusion protein localizes to the cell periphery	KOG:D	Cell cycle control, cell division, chromosome partitioning	KOG0082	G-protein alpha subunit (small G protein superfamily)	No
sr11059	1.9208	2.08743	HUT1	Protein with a role in UDP-galactose transport to the Golgi lumen, has similarity to human UDP-galactose transporter UGTrel1, exhibits a genetic interaction with S. cerevisiae ERO1	KOG:G	Carbohydrate transport and metabolism	KOG1581	UDP-galactose transporter related protein	No
sr13740	1.91761	2.137	N/A	N/A	N/A	N/A	N/A	N/A	No
sr13944	1.89412	1.68145	N/A	N/A	KOG:X	Function unknown	TWOG0273	Unnamed protein	No
sr10166	1.88566	2.11278	SEC11	Dubious open reading frame unlikely to encode a protein, based on experimental and comparative sequence data	KOG:U	Intracellular trafficking, secretion, and vesicular transport	KOG3342	Signal peptidase I	No
sr15279	1.88448	1.7525	N/A	N/A	N/A	N/A	N/A	N/A	No
sr11821	1.87153	1.81903	HRD1	Dubious open reading frame unlikely to encode a protein, based on available experimental and comparative sequence data; completely overlaps the long terminal repeat (LTR) of a Ty1 element	KOG:O	Posttranslational modification, protein turnover, chaperones	KOG0802	E3 ubiquitin ligase	No
sr14384	1.84065	2.01833	N/A	N/A	N/A	N/A	N/A	N/A	No
sr12136	1.83569	1.63183	N/A	N/A	KOG:R	General function prediction only	TWOG0003	Methyltransferases	No
sr14955	1.8313	1.76237	ALD5	Mitochondrial aldehyde dehydrogenase, involved in regulation or biosynthesis of electron transport chain components and acetate formation; activated by K+; utilizes NADP+ as the preferred coenzyme; constitutively expressed	KOG:C	Energy production and conversion	KOG2450	Aldehyde dehydrogenase	No
sr13052	1.80944	1.88257	SPS19	Peroxisomal 2,4-dienoyl-CoA reductase, auxiliary enzyme of fatty acid beta-oxidation; homodimeric enzyme required for growth and sporulation on petroselineate medium; expression induced during late sporulation and in the presence of oleate	KOG:R	General function prediction only	KOG0725	Reductases with broad range of substrate specificities	No
sr12281	1.80512	1.83709	N/A	N/A	N/A	N/A	N/A	N/A	No
sr10607	1.7789	1.7788	Z36008	Putative serine type carboxypeptidase with a role in phytochelatin synthesis; green fluorescent protein (GFP)-fusion protein localizes to the vacuole; expression induced by nitrogen limitation in a GLN3, GAT1-independent manner	KOG:O	Posttranslational modification, protein turnover, chaperones	KOG1282	Serine carboxypeptidases (lysosomal cathepsin A)	Yes
sr15468	1.76098	1.59429	SSM4	Ubiquitin-protein ligase involved in ER-associated protein degradation; located in the ER/nuclear envelope; ssm4 mutation suppresses mRNA instability caused by an rna14 mutation	KOG:A	RNA processing and modification	KOG1609	Protein involved in mRNA turnover and stability	No
Kin3	1.72298	1.70644	KIP3	Kinesin-related motor protein involved in mitotic spindle positioning	KOG:Z	Cytoskeleton	KOG0245	Kinesin-like protein	No
sr13464	1.69002	1.37454	N/A	N/A	N/A	N/A	N/A	N/A	No
sr15324	1.65647	2.24363	PCL1	Cyclin, interacts with cyclin-dependent kinase Pho85p; member of the Pcl1,2-like subfamily, involved in the regulation of polarized growth and morphogenesis and progression through the cell cycle; is ubiquitinated by Dma1p; phosphorylation by Pho85p targets it for degradation; localizes to sites of polarized cell growth	KOG:R	General function prediction only	KOG1674	Cyclin	No
sr11346	1.6436	1.3419	N/A	N/A	N/A	N/A	N/A	N/A	Yes
Rad51	1.61369	1.60752	RAD51	Strand exchange protein, forms a helical filament with DNA that searches for homology; involved in the recombinational repair of double-strand breaks in DNA during vegetative growth and meiosis; homolog of Dmc1p and bacterial RecA protein	KOG:L	Replication, recombination and repair	KOG1433	DNA repair protein RAD51/RHP55	No
Top1	1.56788	1.83837	TOP1	Topoisomerase I, nuclear enzyme that relieves torsional strain in DNA by cleaving and re-sealing the phosphodiester backbone; relaxes both positively and negatively supercoiled DNA; functions in replication, transcription, and recombination	KOG:L	Replication, recombination and repair	KOG0981	DNA topoisomerase I	No
sr11975	1.56203	1.91341	YDR415C	Putative aminopeptidase	KOG:O	Posttranslational modification, protein turnover, chaperones	KOG2195	Transferrin receptor and related proteins containing the protease-associated (PA) domain	Yes
sr14609	1.56032	2.04337	N/A	N/A	N/A	N/A	N/A	N/A	No
sr13474	1.53151	1.49753	THI4	Thiazole synthase, abundant protein involved in the formation of the thiazole moiety of thiamine during thiamine biosynthesis; acts more as a co-substrate rather than an enzyme by providing the sulphur source for thiazole formation; undergoes a single turnover only; required for mitochondrial genome stability in response to DNA damaging agents	KOG:R	General function prediction only	KOG2960	Protein involved in thiamine biosynthesis and DNA damage tolerance	No
sr11807	1.52988	1.42162	Z50179	Protein of unknown function; transcription is activated by paralogous transcription factors Yrm1p and Yrr1p along with genes involved in multidrug resistance; mutant shows increased resistance to azoles; YMR102C is not an essential gene	KOG:S	Function unknown	KOG0283	WD40 repeat-containing protein	No
sr12318	1.52962	1.3457	CPR1	Cytoplasmic peptidyl-prolyl cis-trans isomerase (cyclophilin); catalyzes the cis-trans isomerization of peptide bonds N-terminal to proline residues; binds the drug cyclosporin A; protein abundance increases in response to DNA replication stress	KOG:O	Posttranslational modification, protein turnover, chaperones	KOG0880	Peptidyl-prolyl cis-trans isomerase	Yes
sr10404	1.52051	2.08709	N/A	N/A	KOG:G	Carbohydrate transport and metabolism	KOG0637	Sucrose transporter and related proteins	No
sr14658	1.47234	1.42267	ERV29	Protein localized to COPII-coated vesicles; involved in vesicle formation and incorporation of specific secretory cargo; protein abundance increases in response to DNA replication stress	KOG:U	Intracellular trafficking, secretion, and vesicular transport	KOG3998	Putative cargo transport protein ERV29	No
sr11497	1.47068	1.70588	MMT2	Putative metal transporter involved in mitochondrial iron accumulation; closely related to Mmt1p	KOG:P	Inorganic ion transport and metabolism	KOG1485	Mitochondrial Fe2+ transporter MMT1 and related transporters (cation diffusion facilitator superfamily)	No
sr16618	1.39753	1.27902	SSP120	Protein of unknown function; green fluorescent protein (GFP)-fusion protein localizes to the cytoplasm in a punctate pattern	KOG:R	General function prediction only	TWOG0188	Predicted RNA binding protein	No
sr16511	1.3533	1.50172	YMR226C	NADP(+)-dependent dehydrogenase; acts on serine, L-allo-threonine, and other 3-hydroxy acids; green fluorescent protein fusion protein localizes to the cytoplasm and nucleus; may interact with ribosomes, based on co-purification experiments	KOG:Q	Secondary metabolites biosynthesis, transport and catabolism	KOG1209	1-Acyl dihydroxyacetone phosphate reductase and related dehydrogenases	No
sr16463	1.33914	1.71465	N/A	N/A	KOG:R	General function prediction only	KOG1931	Putative transmembrane protein	No
sr16632	1.32082	1.48243	N/A	N/A	N/A	N/A	N/A	N/A	No
sr16846	1.25141	1.93488	PRX1	Mitochondrial peroxiredoxin with thioredoxin peroxidase activity; has a role in reduction of hydroperoxides; reactivation requires Trr2p and glutathione; induced during respiratory growth and oxidative stress; phosphorylated; protein abundance increases in response to DNA replication stress	KOG:O	Posttranslational modification, protein turnover, chaperones	KOG0854	Alkyl hydroperoxide reductase, thiol specific antioxidant and related enzymes	No
sr14346	1.22565	1.32732	VTS1	Flap-structured DNA-binding and RNA-binding protein; stimulates deadenylation-dependent mRNA degradation mediated by the CCR4-NOT deadenylase complex; member of the Smaug (Smg) family of post-transcriptional regulators which bind RNA through a conserved sterile alpha motif (SAM) domain that interacts with Smg recognition element (SREs) containing transcripts; stimulates Dna2p endonuclease activity	KOG:J	Translation, ribosomal structure and biogenesis	KOG3791	Predicted RNA-binding protein involved in translational regulation	No
sr10165.2	1.17072	1.31241	N/A	N/A	N/A	N/A	N/A	N/A	No
sr13294	1.07323	1.20867	DYN1	Cytoplasmic heavy chain dynein, microtubule motor protein, required for anaphase spindle elongation; involved in spindle assembly, chromosome movement, and spindle orientation during cell division, targeted to microtubule tips by Pac1p	KOG:Z	Cytoskeleton	KOG3595	Dyneins, heavy chain	No

## Sheet: S_specific
Table S3.4 Annotations of DEGs specificly regulated in HZ4
AccID	log2FC-HZ4	log2FC-HZ4R	Blast symbols	Blast description	KOGtermID	KOGterm	KOGID	KOGdescription	Secreted
sr13420	7.8652	0	N/A	N/A	N/A	N/A	N/A	N/A	Yes
sr16445	7.84513	0	N/A	N/A	N/A	N/A	N/A	N/A	Yes
sr10916.2	7.70071	0	N/A	N/A	N/A	N/A	N/A	N/A	Yes
sr12781	7.60904	0	N/A	N/A	N/A	N/A	N/A	N/A	No
sr12093	7.44324	0	N/A	N/A	KOG:P	Inorganic ion transport and metabolism	KOG0252	Inorganic phosphate transporter	No
sr16559	7.42773	0	N/A	N/A	N/A	N/A	N/A	N/A	Yes
sr14942	7.3539	0	N/A	N/A	N/A	N/A	N/A	N/A	No
sr10312	7.34388	0	N/A	N/A	N/A	N/A	N/A	N/A	Yes
sr16173	7.30699	0	N/A	N/A	N/A	N/A	N/A	N/A	No
sr10058	7.22017	0	N/A	N/A	N/A	N/A	N/A	N/A	Yes
sr14899	7.2082	0	N/A	N/A	N/A	N/A	N/A	N/A	No
sr15246	7.20248	0	N/A	N/A	N/A	N/A	N/A	N/A	No
sr10314	7.05834	0	N/A	N/A	N/A	N/A	N/A	N/A	No
sr12345	6.94872	0	N/A	N/A	N/A	N/A	N/A	N/A	No
sr11401	6.93362	0	N/A	N/A	N/A	N/A	N/A	N/A	Yes
sr14173	6.93362	0	N/A	N/A	N/A	N/A	N/A	N/A	No
sr10317	6.82321	0	N/A	N/A	N/A	N/A	N/A	N/A	Yes
sr16396	6.67891	0	N/A	N/A	N/A	N/A	N/A	N/A	No
sr15319	6.63252	0	N/A	N/A	N/A	N/A	N/A	N/A	No
sr15067	6.60328	0	N/A	N/A	KOG:G	Carbohydrate transport and metabolism	KOG2366	Alpha-D-galactosidase (melibiase)	Yes
sr10310	6.58526	0	N/A	N/A	N/A	N/A	N/A	N/A	Yes
sr10430.2	6.52336	0	N/A	N/A	N/A	N/A	N/A	N/A	No
sr20012	6.43863	0	N/A	N/A	N/A	N/A	N/A	N/A	No
sr15333	6.3623	0	N/A	N/A	N/A	N/A	N/A	N/A	No
sr13375	6.34851	0	N/A	N/A	N/A	N/A	N/A	N/A	Yes
sr13490	6.24087	0	N/A	N/A	N/A	N/A	N/A	N/A	Yes
sr16146	6.24087	0	N/A	N/A	KOG:J	Translation, ribosomal structure and biogenesis	KOG1488	Translational repressor Pumilio/PUF3 and related RNA-binding proteins (Puf superfamily)	No
sr15916	6.17169	0	N/A	N/A	N/A	N/A	N/A	N/A	No
sr13419	6.16215	0	N/A	N/A	N/A	N/A	N/A	N/A	Yes
sr14386	6.05239	0	N/A	N/A	N/A	N/A	N/A	N/A	Yes
sr13903	5.94687	0	N/A	N/A	N/A	N/A	N/A	N/A	Yes
sr15135	5.8032	0	N/A	N/A	N/A	N/A	N/A	N/A	No
sr13860	5.79899	0	N/A	N/A	KOG:C	Energy production and conversion	KOG0756	Mitochondrial tricarboxylate/dicarboxylate carrier proteins	No
Acu1	5.74834	0	N/A	N/A	KOG:P	Inorganic ion transport and metabolism	KOG0203	Na+/K+ ATPase, alpha subunit	No
sr14151	5.67253	0	N/A	N/A	N/A	N/A	N/A	N/A	No
sr13861	5.56307	0	N/A	N/A	N/A	N/A	N/A	N/A	No
sr14793	5.23776	0	N/A	N/A	N/A	N/A	N/A	N/A	No
sr10050	5.22649	0	N/A	N/A	N/A	N/A	N/A	N/A	Yes
sr14242	5.16187	0	N/A	N/A	KOG:R	General function prediction only	KOG1238	Glucose dehydrogenase/choline dehydrogenase/mandelonitrile lyase (GMC oxidoreductase family)	Yes
sr13834	4.98374	0	N/A	N/A	N/A	N/A	N/A	N/A	Yes
sr15459	4.89057	0	N/A	N/A	KOG:E	Amino acid transport and metabolism	KOG2348	Urea transporter	No
sr10412	4.72417	0	N/A	N/A	N/A	N/A	N/A	N/A	No
sr14419	4.50252	0	N/A	N/A	KOG:Q	Secondary metabolites biosynthesis, transport and catabolism	KOG1399	Flavin-containing monooxygenase	No
sr15012	4.44025	0	N/A	N/A	KOG:R	General function prediction only	KOG0725	Reductases with broad range of substrate specificities	No
sr14635	4.41155	0	N/A	N/A	KOG:F	Nucleotide transport and metabolism	KOG1018	Cytosine deaminase FCY1 and related enzymes	Yes
sr13799	4.20796	0	N/A	N/A	KOG:G	Carbohydrate transport and metabolism	KOG1065	Maltase glucoamylase and related hydrolases, glycosyl hydrolase family 31	Yes
sr11519	4.20678	0	N/A	N/A	KOG:D	Cell cycle control, cell division, chromosome partitioning	KOG1213	Sister chromatid cohesion complex Cohesin, subunit RAD21/SCC1	No
sr15612	4.16395	0	N/A	N/A	N/A	N/A	N/A	N/A	No
sr15972	4.14268	0	N/A	N/A	KOG:G	Carbohydrate transport and metabolism	KOG2533	Permease of the major facilitator superfamily	No
sr14177	4.01679	0	N/A	N/A	KOG:R	General function prediction only	KOG0254	Predicted transporter (major facilitator superfamily)	No
sr14395	3.99548	0	N/A	N/A	N/A	N/A	N/A	N/A	No
sr11235.2	3.92244	0	N/A	N/A	N/A	N/A	N/A	N/A	Yes
sr16601	3.92067	0	N/A	N/A	KOG:R	General function prediction only	KOG0254	Predicted transporter (major facilitator superfamily)	No
sr10863	3.91667	0	N/A	N/A	N/A	N/A	N/A	N/A	No
sr16093	3.90292	0	N/A	N/A	N/A	N/A	N/A	N/A	No
sr06409	3.83228	0	N/A	N/A	KOG:R	General function prediction only	KOG1573	Aldehyde reductase	No
sr14040	3.73482	0	N/A	N/A	N/A	N/A	N/A	N/A	Yes
sr11376	3.55732	0	N/A	N/A	KOG:C	Energy production and conversion	KOG0134	NADH:flavin oxidoreductase/12-oxophytodienoate reductase	No
sr11389	3.41154	0	N/A	N/A	N/A	N/A	N/A	N/A	No
sr10640	3.40617	0	N/A	N/A	KOG:R	General function prediction only	KOG1196	Predicted NAD-dependent oxidoreductase	No
sr16698	3.3563	0	N/A	N/A	KOG:R	General function prediction only	KOG1516	Carboxylesterase and related proteins	Yes
sr15566	3.3464	0	N/A	N/A	KOG:G	Carbohydrate transport and metabolism	KOG2504	Monocarboxylate transporter	No
sr13139	3.27158	0	N/A	N/A	KOG:C	Energy production and conversion	KOG2614	Kynurenine 3-monooxygenase and related flavoprotein monooxygenases	No
sr13138	3.14512	0	N/A	N/A	KOG:G	Carbohydrate transport and metabolism	KOG2230	Predicted beta-mannosidase	Yes
sr14127	3.05635	0	N/A	N/A	KOG:C	Energy production and conversion	KOG1197	Predicted quinone oxidoreductase	No
sr13369	3.04785	0	N/A	N/A	N/A	N/A	N/A	N/A	No
sr11394	3.02531	0	N/A	N/A	KOG:O	Posttranslational modification, protein turnover, chaperones	KOG1339	Aspartyl protease	Yes
sr14228	3.00457	0	N/A	N/A	KOG:C	Energy production and conversion	KOG1575	Voltage-gated shaker-like K+ channel, subunit beta/KCNAB	No
sr15388	2.93971	0	N/A	N/A	KOG:C	Energy production and conversion	KOG0538	Glycolate oxidase	No
sr16718	2.93636	0	N/A	N/A	KOG:G	Carbohydrate transport and metabolism	KOG2234	Predicted UDP-galactose transporter	No
sr15174	2.91876	0	N/A	N/A	KOG:R	General function prediction only	KOG1382	Multiple inositol polyphosphate phosphatase	Yes
sr14061	2.91078	0	N/A	N/A	KOG:T	Signal transduction mechanisms	KOG3860	Acyltransferase required for palmitoylation of Hedgehog (Hh) family of secreted signaling proteins	No
sr13271	2.88128	0	N/A	N/A	N/A	N/A	N/A	N/A	No
sr12041	2.84093	0	N/A	N/A	KOG:I	Lipid transport and metabolism	LSE2138	A Triacylglycerol lipase	No
sr11671	2.81809	0	N/A	N/A	KOG:Z	Cytoskeleton	KOG2659	LisH motif-containing protein	No
sr11607	2.80136	0	N/A	N/A	KOG:R	General function prediction only	KOG0725	Reductases with broad range of substrate specificities	No
sr13366	2.80033	0	N/A	N/A	N/A	N/A	N/A	N/A	No
sr12040	2.79743	0	N/A	N/A	KOG:S	Function unknown	KOG3485	Uncharacterized conserved protein	No
sr12797	2.79633	0	N/A	N/A	N/A	N/A	N/A	N/A	No
sr13400	2.72553	0	N/A	N/A	N/A	N/A	N/A	N/A	No
sr14196	2.69694	0	N/A	N/A	N/A	N/A	N/A	N/A	Yes
sr10900.2	2.68589	0	N/A	N/A	N/A	N/A	N/A	N/A	No
sr16591	2.63989	0	N/A	N/A	KOG:I	Lipid transport and metabolism	KOG3072	Long chain fatty acid elongase	No
sr16891	2.63558	0	N/A	N/A	KOG:H	Coenzyme transport and metabolism	TWOG0219	Predicted riboflavin biosynthesis protein	No
sr13220	2.6187	0	N/A	N/A	KOG:O	Posttranslational modification, protein turnover, chaperones	KOG0867	Glutathione S-transferase	No
sr16002	2.6159	0	N/A	N/A	KOG:O	Posttranslational modification, protein turnover, chaperones	TWOG0021	Glutathione S-transferase, subunit 13	No
sr13631	2.60679	0	N/A	N/A	KOG:D	Cell cycle control, cell division, chromosome partitioning	KOG1213	Sister chromatid cohesion complex Cohesin, subunit RAD21/SCC1	No
sr16165	2.59823	0	N/A	N/A	KOG:K	Transcription	KOG1318	Helix loop helix transcription factor EB	No
sr11789	2.59131	0	N/A	N/A	KOG:R	General function prediction only	KOG1238	Glucose dehydrogenase/choline dehydrogenase/mandelonitrile lyase (GMC oxidoreductase family)	No
sr16229	2.55294	0	N/A	N/A	KOG:O	Posttranslational modification, protein turnover, chaperones	KOG2642	Alpha-1,2 glucosyltransferase/transcriptional activator	No
sr00094.2	2.54411	0	N/A	N/A	KOG:Q	Secondary metabolites biosynthesis, transport and catabolism	LSE0347	A Predicted berberine bridge enzyme/FAD-binding oxidoreductase	Yes
sr16260	2.53928	0	N/A	N/A	KOG:R	General function prediction only	KOG4532	WD40-like repeat containing protein	No
sr11392	2.53151	0	N/A	N/A	KOG:R	General function prediction only	KOG0254	Predicted transporter (major facilitator superfamily)	No
sr16814	2.52597	0	N/A	N/A	KOG:X	Function unknown	LSE2315	Y Unnamed protein	No
sr13403	2.4774	0	N/A	N/A	KOG:G	Carbohydrate transport and metabolism	KOG0224	Aquaporin (major intrinsic protein family)	No
sr12193	2.47234	0	N/A	N/A	KOG:Z	Cytoskeleton	KOG0242	Kinesin-like protein	No
sr11428	2.44687	0	N/A	N/A	KOG:T	Signal transduction mechanisms	KOG4203	Armadillo/beta-Catenin/plakoglobin	No
sr13616	2.44369	0	N/A	N/A	N/A	N/A	N/A	N/A	No
sr14302	2.43935	0	N/A	N/A	KOG:B	Chromatin structure and dynamics	KOG2747	Histone acetyltransferase (MYST family)	No
sr14792	2.43034	0	N/A	N/A	N/A	N/A	N/A	N/A	No
sr13530	2.42764	0	N/A	N/A	N/A	N/A	N/A	N/A	No
sr10270	2.42149	0	N/A	N/A	KOG:X	Function unknown	TWOG0232	Unnamed protein	No
sr06400	2.41214	0	N/A	N/A	N/A	N/A	N/A	N/A	No
sr14975	2.36919	0	N/A	N/A	KOG:P	Inorganic ion transport and metabolism	KOG0208	Cation transport ATPase	No
sr13479	2.35636	0	N/A	N/A	KOG:S	Function unknown	KOG3292	Predicted membrane protein	No
sr13747	2.34885	0	N/A	N/A	KOG:T	Signal transduction mechanisms	KOG2174	Leptin receptor gene-related protein	No
sr10264	2.31624	0	N/A	N/A	N/A	N/A	N/A	N/A	No
sr10163.2	2.31606	0	N/A	N/A	N/A	N/A	N/A	N/A	No
sr10043	2.26641	0	N/A	N/A	KOG:G	Carbohydrate transport and metabolism	KOG2091	Predicted member of glycosyl hydrolase family 18	Yes
sr14092	2.2074	0	N/A	N/A	N/A	N/A	N/A	N/A	No
sr11474	2.14669	0	N/A	N/A	KOG:C	Energy production and conversion	KOG1198	Zinc-binding oxidoreductase	No
sr11988	2.1462	0	N/A	N/A	KOG:C	Energy production and conversion	KOG1198	Zinc-binding oxidoreductase	No
sr16152	2.14264	0	N/A	N/A	KOG:S	Function unknown	KOG2765	Predicted membrane protein	No
sr12954	2.13224	0	N/A	N/A	KOG:C	Energy production and conversion	TWOG0962	Glycolate oxidase	No
sr13760	2.12828	0	N/A	N/A	N/A	N/A	N/A	N/A	No
sr12053	2.1261	0	N/A	N/A	KOG:R	General function prediction only	KOG0663	Protein kinase PITSLRE and related kinases	No
sr12251	2.10086	0	N/A	N/A	KOG:X	Function unknown	TWOG0306	Unnamed protein	No
sr16382	2.08237	0	N/A	N/A	N/A	N/A	N/A	N/A	No
sr16626	2.07641	0	N/A	N/A	N/A	N/A	N/A	N/A	No
sr11372	2.05038	0	N/A	N/A	N/A	N/A	N/A	N/A	No
sr15941	2.04898	0	N/A	N/A	KOG:V	Defense mechanisms	KOG1515	Arylacetamide deacetylase	No
sr11156	2.00941	0	N/A	N/A	KOG:S	Function unknown	KOG2885	Uncharacterized conserved protein	No
sr12333	1.98861	0	N/A	N/A	KOG:D	Cell cycle control, cell division, chromosome partitioning	KOG0822	Protein kinase inhibitor	No
sr10786	1.9857	0	N/A	N/A	KOG:R	General function prediction only	KOG0254	Predicted transporter (major facilitator superfamily)	No
sr11925	1.96353	0	N/A	N/A	KOG:T	Signal transduction mechanisms	KOG1453	Chimaerin and related Rho GTPase activating proteins	No
sr12254	1.94226	0	N/A	N/A	KOG:S	Function unknown	KOG3140	Predicted membrane protein	No
sr13136	1.93532	0	N/A	N/A	N/A	N/A	N/A	N/A	Yes
sr12816	1.93445	0	N/A	N/A	KOG:C	Energy production and conversion	KOG0537	Cytochrome b5	No
sr11829	1.91903	0	N/A	N/A	KOG:R	General function prediction only	KOG1721	FOG: Zn-finger	No
sr12095	1.90292	0	N/A	N/A	KOG:R	General function prediction only	KOG0302	Ribosome Assembly protein	No
sr14785	1.8921	0	N/A	N/A	KOG:T	Signal transduction mechanisms	KOG0617	Ras suppressor protein (contains leucine-rich repeats)	No
sr13368	1.87359	0	N/A	N/A	KOG:E	Amino acid transport and metabolism	KOG0062	ATPase component of ABC transporters with duplicated ATPase domains/Translation elongation factor EF-3b	No
sr12059	1.85378	0	N/A	N/A	N/A	N/A	N/A	N/A	No
sr14104	1.83772	0	N/A	N/A	KOG:R	General function prediction only	KOG4812	Golgi-associated protein/Nedd4 WW domain-binding protein	No
sr13999	1.83435	0	N/A	N/A	KOG:E	Amino acid transport and metabolism	KOG0189	Phosphoadenosine phosphosulfate reductase	No
sr15491	1.82129	0	N/A	N/A	KOG:O	Posttranslational modification, protein turnover, chaperones	KOG0548	Molecular co-chaperone STI1	No
sr16683	1.80493	0	N/A	N/A	KOG:I	Lipid transport and metabolism	KOG1505	Lysophosphatidic acid acyltransferase LPAAT and related acyltransferases	No
sr11165	1.80015	0	N/A	N/A	KOG:R	General function prediction only	KOG1238	Glucose dehydrogenase/choline dehydrogenase/mandelonitrile lyase (GMC oxidoreductase family)	Yes
sr16404	1.7873	0	N/A	N/A	KOG:R	General function prediction only	KOG0254	Predicted transporter (major facilitator superfamily)	No
sr15745	1.78549	0	N/A	N/A	KOG:R	General function prediction only	KOG2750	Uncharacterized conserved protein similar to ATP/GTP-binding protein	No
sr16392	1.78404	0	N/A	N/A	KOG:C	Energy production and conversion	KOG2450	Aldehyde dehydrogenase	No
sr15968	1.77835	0	N/A	N/A	KOG:Q	Secondary metabolites biosynthesis, transport and catabolism	KOG0065	Pleiotropic drug resistance proteins (PDR1-15), ABC superfamily	No
sr13717	1.76157	0	N/A	N/A	N/A	N/A	N/A	N/A	No
sr14607	1.76111	0	N/A	N/A	N/A	N/A	N/A	N/A	No
sr15732	1.75472	0	N/A	N/A	KOG:R	General function prediction only	KOG0274	Cdc4 and related F-box and WD-40 proteins	No
sr16824	1.75416	0	N/A	N/A	N/A	N/A	N/A	N/A	No
sr14542	1.71566	0	N/A	N/A	KOG:A	RNA processing and modification	KOG2051	Nonsense-mediated mRNA decay 2 protein	No
sr11038	1.69122	0	N/A	N/A	KOG:U	Intracellular trafficking, secretion, and vesicular transport	KOG1692	Putative cargo transport protein EMP24 (p24 protein family)	No
sr15771	1.68579	0	N/A	N/A	KOG:U	Intracellular trafficking, secretion, and vesicular transport	KOG2667	COPII vesicle protein	No
sr13236	1.68099	0	N/A	N/A	KOG:T	Signal transduction mechanisms	KOG2381	Phosphatidylinositol 4-kinase	No
sr14656	1.67811	0	N/A	N/A	KOG:G	Carbohydrate transport and metabolism	KOG2204	Mannosyl-oligosaccharide alpha-1,2-mannosidase and related glycosyl hydrolases	No
sr10243	1.65738	0	N/A	N/A	KOG:D	Cell cycle control, cell division, chromosome partitioning	KOG2952	Cell cycle control protein	No
sr14262	1.63543	0	N/A	N/A	KOG:U	Intracellular trafficking, secretion, and vesicular transport	KOG1983	Tomosyn and related SNARE-interacting proteins	No
sr10955	1.62616	0	N/A	N/A	KOG:C	Energy production and conversion	KOG2450	Aldehyde dehydrogenase	No
sr13470	1.61552	0	N/A	N/A	N/A	N/A	N/A	N/A	No
sr15050	1.59455	0	N/A	N/A	KOG:X	Function unknown	TWOG0394	Unnamed protein	Yes
sr14541	1.59088	0	N/A	N/A	KOG:R	General function prediction only	KOG1196	Predicted NAD-dependent oxidoreductase	No
sr11689	1.57902	0	N/A	N/A	KOG:T	Signal transduction mechanisms	KOG0583	Serine/threonine protein kinase	No
sr12142	1.56285	0	N/A	N/A	KOG:R	General function prediction only	KOG0725	Reductases with broad range of substrate specificities	No
sr12581	1.55412	0	N/A	N/A	KOG:G	Carbohydrate transport and metabolism	KOG1879	UDP-glucose:glycoprotein glucosyltransferase	Yes
sr15680	1.55351	0	N/A	N/A	KOG:T	Signal transduction mechanisms	LSE3803	A LOV kelch protein involved in circadian clock mechanism	No
sr14951	1.54683	0	N/A	N/A	KOG:R	General function prediction only	KOG1238	Glucose dehydrogenase/choline dehydrogenase/mandelonitrile lyase (GMC oxidoreductase family)	Yes
sr12027	1.5442	0	N/A	N/A	KOG:R	General function prediction only	KOG0619	FOG: Leucine rich repeat	No
sr10811.2	1.52272	0	N/A	N/A	KOG:E	Amino acid transport and metabolism	KOG1305	Amino acid transporter protein	No
sr13849	1.5149	0	N/A	N/A	KOG:Q	Secondary metabolites biosynthesis, transport and catabolism	KOG0065	Pleiotropic drug resistance proteins (PDR1-15), ABC superfamily	No
sr14628	1.49882	0	N/A	N/A	KOG:K	Transcription	KOG2593	Transcription initiation factor IIE, alpha subunit	No
sr11291	1.49027	0	N/A	N/A	KOG:O	Posttranslational modification, protein turnover, chaperones	KOG0721	Molecular chaperone (DnaJ superfamily)	No
sr13081	1.4901	0	N/A	N/A	KOG:V	Defense mechanisms	KOG0624	dsRNA-activated protein kinase inhibitor P58, contains TPR and DnaJ domains	Yes
sr15779	1.48282	0	N/A	N/A	KOG:R	General function prediction only	KOG0255	Synaptic vesicle transporter SVOP and related transporters (major facilitator superfamily)	No
sr10913	1.48274	0	N/A	N/A	KOG:Y	Nuclear structure	KOG4541	Nuclear transport receptor exportin 4 (importin beta superfamily)	No
sr12584	1.46437	0	N/A	N/A	KOG:O	Posttranslational modification, protein turnover, chaperones	KOG2903	Predicted glutathione S-transferase	No
sr06426.2	1.46426	0	N/A	N/A	KOG:C	Energy production and conversion	KOG2258	Glycerophosphoryl diester phosphodiesterase	No
sr12300	1.46238	0	N/A	N/A	KOG:T	Signal transduction mechanisms	KOG0788	S-adenosylmethionine decarboxylase	No
sr13255	1.44907	0	N/A	N/A	KOG:R	General function prediction only	KOG0254	Predicted transporter (major facilitator superfamily)	No
sr15234	1.44226	0	N/A	N/A	KOG:T	Signal transduction mechanisms	KOG2262	Sexual differentiation process protein ISP4	No
sr15057	1.43539	0	N/A	N/A	KOG:J	Translation, ribosomal structure and biogenesis	KOG1041	Translation initiation factor 2C (eIF-2C) and related proteins	No
sr15439	1.42985	0	N/A	N/A	KOG:J	Translation, ribosomal structure and biogenesis	KOG0004	Ubiquitin/40S ribosomal protein S27a fusion	No
sr10049	1.39692	0	N/A	N/A	KOG:O	Posttranslational modification, protein turnover, chaperones	KOG2237	Predicted serine protease	No
sr12834	1.37622	0	N/A	N/A	KOG:X	Function unknown	TWOG0258	Unnamed protein	No
sr14646	1.35558	0	N/A	N/A	KOG:E	Amino acid transport and metabolism	KOG1286	Amino acid transporters	No
sr16412	1.34807	0	N/A	N/A	KOG:I	Lipid transport and metabolism	KOG1221	Acyl-CoA reductase	No
sr11123	1.333	0	N/A	N/A	KOG:D	Cell cycle control, cell division, chromosome partitioning	KOG1547	Septin CDC10 and related P-loop GTPases	No
sr12676	1.32082	0	N/A	N/A	N/A	N/A	N/A	N/A	No
sr10870	1.31288	0	N/A	N/A	KOG:O	Posttranslational modification, protein turnover, chaperones	KOG0190	Protein disulfide isomerase (prolyl 4-hydroxylase beta subunit)	Yes
sr16745	1.29663	0	N/A	N/A	KOG:E	Amino acid transport and metabolism	KOG1237	H+/oligopeptide symporter	No
sr10306	1.26805	0	N/A	N/A	KOG:E	Amino acid transport and metabolism	KOG4128	Bleomycin hydrolases and aminopeptidases of cysteine protease family	No
sr14200	1.26118	0	N/A	N/A	KOG:Z	Cytoskeleton	KOG0244	Kinesin-like protein	No
sr12243	1.24239	0	N/A	N/A	KOG:R	General function prediction only	KOG1721	FOG: Zn-finger	No
sr11453	1.22201	0	N/A	N/A	KOG:X	Function unknown	TWOG0419	Unnamed protein	No
Gas1	1.08673	0	N/A	N/A	KOG:G	Carbohydrate transport and metabolism	KOG1066	Glucosidase II catalytic (alpha) subunit and related enzymes, glycosyl hydrolase family 31	No
sr15535	1.02118	0	N/A	N/A	N/A	N/A	N/A	N/A	No
sr15733	-1.01557	0	N/A	N/A	KOG:J	Translation, ribosomal structure and biogenesis	KOG3401	60S ribosomal protein L26	No
sr16755	-1.05307	0	N/A	N/A	KOG:C	Energy production and conversion	KOG3494	Ubiquinol cytochrome c oxidoreductase, subunit QCR9	No
sr10137	-1.06805	0	N/A	N/A	KOG:E	Amino acid transport and metabolism	KOG2797	Prephenate dehydratase	No
sr13598	-1.1144	0	N/A	N/A	KOG:V	Defense mechanisms	KOG1962	B-cell receptor-associated protein and related proteins	No
sr14903	-1.12514	0	N/A	N/A	KOG:G	Carbohydrate transport and metabolism	KOG0449	Succinate dehydrogenase, cytochrome b subunit	No
sr13826	-1.13668	0	N/A	N/A	KOG:J	Translation, ribosomal structure and biogenesis	KOG1790	60s ribosomal protein L34	No
sr10326	-1.14657	0	N/A	N/A	KOG:E	Amino acid transport and metabolism	KOG2455	Delta-1-pyrroline-5-carboxylate dehydrogenase	No
sr14856	-1.2121	0	N/A	N/A	KOG:C	Energy production and conversion	KOG1664	Vacuolar H+-ATPase V1 sector, subunit E	No
sr15075	-1.2185	0	N/A	N/A	N/A	N/A	N/A	N/A	No
sr15807	-1.24313	0	N/A	N/A	KOG:G	Carbohydrate transport and metabolism	KOG0563	Glucose-6-phosphate 1-dehydrogenase	No
sr16151	-1.24643	0	N/A	N/A	KOG:K	Transcription	KOG2239	Transcription factor containing NAC and TS-N domains	No
sr13551	-1.24738	0	N/A	N/A	KOG:S	Function unknown	KOG3870	Uncharacterized conserved protein	No
sr15901	-1.26026	0	N/A	N/A	KOG:H	Coenzyme transport and metabolism	KOG1506	S-adenosylmethionine synthetase	No
sr11356	-1.27015	0	N/A	N/A	KOG:J	Translation, ribosomal structure and biogenesis	KOG1144	Translation initiation factor 5B (eIF-5B)	No
sr16704	-1.27948	0	N/A	N/A	KOG:X	Function unknown	TWOG0442	Unnamed protein	No
sr13911	-1.3055	0	N/A	N/A	KOG:Y	Nuclear structure	KOG2020	Nuclear transport receptor CRM1/MSN5 (importin beta superfamily)	No
sr14778	-1.3233	0	N/A	N/A	KOG:T	Signal transduction mechanisms	KOG1786	Lysosomal trafficking regulator LYST and related BEACH and WD40 repeat proteins	No
sr15666	-1.33802	0	N/A	N/A	KOG:K	Transcription	KOG1597	Transcription initiation factor TFIIB	No
sr16163	-1.34264	0	N/A	N/A	N/A	N/A	N/A	N/A	No
sr15288	-1.35462	0	N/A	N/A	KOG:O	Posttranslational modification, protein turnover, chaperones	KOG1153	Subtilisin-related protease/Vacuolar protease B	Yes
sr16058	-1.38182	0	N/A	N/A	KOG:T	Signal transduction mechanisms	KOG0694	Serine/threonine protein kinase	No
sr12508	-1.38805	0	N/A	N/A	KOG:H	Coenzyme transport and metabolism	KOG0711	Polyprenyl synthetase	No
sr16008	-1.40517	0	N/A	N/A	KOG:C	Energy production and conversion	KOG3361	Iron binding protein involved in Fe-S cluster formation	No
sr14777	-1.40775	0	N/A	N/A	N/A	N/A	N/A	N/A	No
sr14689	-1.41324	0	N/A	N/A	KOG:P	Inorganic ion transport and metabolism	KOG0236	Sulfate/bicarbonate/oxalate exchanger SAT-1 and related transporters (SLC26 family)	No
sr10207.2	-1.41966	0	N/A	N/A	KOG:T	Signal transduction mechanisms	KOG0044	Ca2+ sensor (EF-Hand superfamily)	No
sr14617	-1.42632	0	N/A	N/A	KOG:C	Energy production and conversion	KOG2495	NADH-dehydrogenase (ubiquinone)	No
sr11834	-1.43488	0	N/A	N/A	KOG:C	Energy production and conversion	KOG2711	Glycerol-3-phosphate dehydrogenase/dihydroxyacetone 3-phosphate reductase	No
sr14747	-1.43833	0	N/A	N/A	KOG:C	Energy production and conversion	KOG4097	Succinate dehydrogenase membrane anchor subunit and related proteins	No
sr13044	-1.45978	0	N/A	N/A	KOG:X	Function unknown	TWOG0342	Unnamed protein	No
sr16523	-1.46133	0	N/A	N/A	KOG:C	Energy production and conversion	KOG1687	NADH-ubiquinone oxidoreductase, NUFS7/PSST/20 kDa subunit	No
sr11186	-1.46408	0	N/A	N/A	N/A	N/A	N/A	N/A	No
sr15854	-1.50991	0	N/A	N/A	KOG:I	Lipid transport and metabolism	KOG1680	Enoyl-CoA hydratase	No
sr13750	-1.53217	0	N/A	N/A	KOG:T	Signal transduction mechanisms	KOG4500	Rho/Rac GTPase guanine nucleotide exchange factor smgGDS/Vimar	No
sr13391	-1.55204	0	N/A	N/A	KOG:E	Amino acid transport and metabolism	KOG2276	Metalloexopeptidases	No
PacC	-1.57483	0	N/A	N/A	KOG:R	General function prediction only	KOG1721	FOG: Zn-finger	No
sr12586	-1.57781	0	N/A	N/A	KOG:C	Energy production and conversion	KOG0559	Dihydrolipoamide succinyltransferase (2-oxoglutarate dehydrogenase, E2 subunit)	No
sr14128	-1.63556	0	N/A	N/A	KOG:I	Lipid transport and metabolism	KOG1175	Acyl-CoA synthetase	No
sr13511	-1.64602	0	N/A	N/A	KOG:H	Coenzyme transport and metabolism	KOG1518	Coproporphyrinogen III oxidase CPO/HEM13	No
sr16564	-1.65815	0	N/A	N/A	KOG:S	Function unknown	KOG2306	Uncharacterized conserved protein	No
sr12683	-1.66381	0	N/A	N/A	KOG:E	Amino acid transport and metabolism	KOG0257	Kynurenine aminotransferase, glutamine transaminase K	No
sr13875	-1.685	0	N/A	N/A	KOG:O	Posttranslational modification, protein turnover, chaperones	KOG2391	Vacuolar sorting protein/ubiquitin receptor VPS23	No
sr16116	-1.70428	0	N/A	N/A	KOG:M	Cell wall/membrane/envelope biogenesis	LSE0499	C Integral membrane O-acyltransferase	No
sr15998	-1.73009	0	N/A	N/A	KOG:C	Energy production and conversion	KOG1182	Branched chain alpha-keto acid dehydrogenase complex, alpha subunit	No
sr11795	-1.74615	0	N/A	N/A	KOG:G	Carbohydrate transport and metabolism	KOG1050	Trehalose-6-phosphate synthase component TPS1 and related subunits	No
sr13061	-1.75699	0	N/A	N/A	KOG:L	Replication, recombination and repair	KOG0851	Single-stranded DNA-binding replication protein A (RPA), large (70 kD) subunit and related ssDNA-binding proteins	No
sr14678	-1.79281	0	N/A	N/A	KOG:H	Coenzyme transport and metabolism	KOG0534	NADH-cytochrome b-5 reductase	No
Erg2	-1.79539	0	N/A	N/A	KOG:T	Signal transduction mechanisms	KOG4143	Sigma receptor and C-8 sterol isomerase	No
sr13983	-1.81807	0	N/A	N/A	KOG:U	Intracellular trafficking, secretion, and vesicular transport	KOG1607	Protein transporter of the TRAM (translocating chain-associating membrane) superfamily	No
sr15720	-1.84663	0	N/A	N/A	KOG:X	Function unknown	TWOG0464	Unnamed protein	No
sr11056	-1.89141	0	N/A	N/A	KOG:C	Energy production and conversion	KOG1198	Zinc-binding oxidoreductase	No
sr13148	-1.91714	0	N/A	N/A	KOG:R	General function prediction only	KOG3163	Uncharacterized conserved protein related to ribosomal protein S8E	No
sr11958	-1.9549	0	N/A	N/A	KOG:Q	Secondary metabolites biosynthesis, transport and catabolism	KOG1599	Uricase (urate oxidase)	No
sr14931	-1.9807	0	N/A	N/A	KOG:O	Posttranslational modification, protein turnover, chaperones	KOG0544	FKBP-type peptidyl-prolyl cis-trans isomerase	No
sr15697	-2.02451	0	N/A	N/A	KOG:S	Function unknown	KOG2936	Uncharacterized conserved protein	No
sr15287	-2.04896	0	N/A	N/A	KOG:C	Energy production and conversion	KOG0756	Mitochondrial tricarboxylate/dicarboxylate carrier proteins	No
sr10196	-2.05253	0	N/A	N/A	N/A	N/A	N/A	N/A	No
sr13884	-2.05663	0	N/A	N/A	N/A	N/A	N/A	N/A	No
sr16864	-2.07658	0	N/A	N/A	KOG:R	General function prediction only	KOG2948	Predicted metal-binding protein	No
sr13272	-2.09775	0	N/A	N/A	KOG:I	Lipid transport and metabolism	KOG2304	3-hydroxyacyl-CoA dehydrogenase	No
sr12560	-2.1363	0	N/A	N/A	KOG:I	Lipid transport and metabolism	KOG1435	Sterol reductase/lamin B receptor	No
sr10793	-2.14863	0	N/A	N/A	KOG:I	Lipid transport and metabolism	KOG1256	Long-chain acyl-CoA synthetases (AMP-forming)	No
sr10208.2	-2.16301	0	N/A	N/A	KOG:C	Energy production and conversion	KOG3180	Electron transfer flavoprotein, beta subunit	No
sr15323	-2.16853	0	N/A	N/A	KOG:Q	Secondary metabolites biosynthesis, transport and catabolism	KOG0055	Multidrug/pheromone exporter, ABC superfamily	No
sr10680	-2.17198	0	N/A	N/A	KOG:I	Lipid transport and metabolism	KOG1679	Enoyl-CoA hydratase	No
sr16776	-2.18252	0	N/A	N/A	KOG:K	Transcription	KOG1001	Helicase-like transcription factor HLTF/DNA helicase RAD5, DEAD-box superfamily	No
sr10619	-2.18734	0	N/A	N/A	N/A	N/A	N/A	N/A	No
sr12572	-2.21767	0	N/A	N/A	KOG:H	Coenzyme transport and metabolism	KOG0776	Geranylgeranyl pyrophosphate synthase/Polyprenyl synthetase	No
sr11366	-2.22288	0	N/A	N/A	KOG:P	Inorganic ion transport and metabolism	KOG1161	Protein involved in vacuolar polyphosphate accumulation, contains SPX domain	No
sr12004	-2.26146	0	N/A	N/A	KOG:U	Intracellular trafficking, secretion, and vesicular transport	KOG3489	Mitochondrial import inner membrane translocase, subunit TIM8	No
sr12456	-2.2818	0	N/A	N/A	KOG:G	Carbohydrate transport and metabolism	KOG4472	Glycolipid 2-alpha-mannosyltransferase (alpha-1,2-mannosyltransferase)	No
sr13997	-2.31399	0	N/A	N/A	N/A	N/A	N/A	N/A	No
sr15660	-2.35562	0	N/A	N/A	KOG:E	Amino acid transport and metabolism	KOG1368	Threonine aldolase	No
sr13487	-2.36947	0	N/A	N/A	N/A	N/A	N/A	N/A	No
sr12255	-2.39968	0	N/A	N/A	KOG:C	Energy production and conversion	KOG4129	Exopolyphosphatases and related proteins	Yes
sr10653	-2.4056	0	N/A	N/A	KOG:P	Inorganic ion transport and metabolism	KOG4505	Na+/H+ antiporter	No
sr12901	-2.43927	0	N/A	N/A	KOG:R	General function prediction only	KOG2382	Predicted alpha/beta hydrolase	No
sr12135	-2.46069	0	N/A	N/A	N/A	N/A	N/A	N/A	No
sr13554	-2.46333	0	N/A	N/A	KOG:C	Energy production and conversion	KOG0752	Mitochondrial solute carrier protein	No
sr10708	-2.48251	0	N/A	N/A	KOG:S	Function unknown	KOG4781	Uncharacterized conserved protein	No
sr10893	-2.50432	0	N/A	N/A	KOG:O	Posttranslational modification, protein turnover, chaperones	KOG1239	Inner membrane protein translocase involved in respiratory chain assembly	No
sr14703	-2.50819	0	N/A	N/A	KOG:A	RNA processing and modification	KOG3448	Predicted snRNP core protein	No
sr13850	-2.51269	0	N/A	N/A	KOG:O	Posttranslational modification, protein turnover, chaperones	KOG0543	FKBP-type peptidyl-prolyl cis-trans isomerase	No
sr16339	-2.58966	0	N/A	N/A	N/A	N/A	N/A	N/A	No
Fer8	-2.59868	0	N/A	N/A	KOG:C	Energy production and conversion	KOG2495	NADH-dehydrogenase (ubiquinone)	No
sr15354	-2.60066	0	N/A	N/A	N/A	N/A	N/A	N/A	No
sr16763	-2.62742	0	N/A	N/A	KOG:K	Transcription	KOG2294	Transcription factor of the Forkhead/HNF3 family	No
sr15245	-2.64046	0	N/A	N/A	KOG:I	Lipid transport and metabolism	KOG1176	Acyl-CoA synthetase	No
sr11743	-2.76297	0	N/A	N/A	N/A	N/A	N/A	N/A	No
sr16792	-2.76867	0	N/A	N/A	KOG:C	Energy production and conversion	KOG2792	Putative cytochrome C oxidase assembly protein	No
sr12109	-2.82988	0	N/A	N/A	KOG:R	General function prediction only	KOG0255	Synaptic vesicle transporter SVOP and related transporters (major facilitator superfamily)	No
sr10673	-2.83568	0	N/A	N/A	KOG:G	Carbohydrate transport and metabolism	KOG0224	Aquaporin (major intrinsic protein family)	No
sr12874	-3.07491	0	N/A	N/A	KOG:S	Function unknown	KOG2922	Uncharacterized conserved protein	No
sr16280	-3.12684	0	N/A	N/A	N/A	N/A	N/A	N/A	No
sr16655	-3.14786	0	N/A	N/A	N/A	N/A	N/A	N/A	No
sr14364	-3.17173	0	N/A	N/A	KOG:O	Posttranslational modification, protein turnover, chaperones	KOG2157	Predicted tubulin-tyrosine ligase	No
sr10744	-3.2672	0	N/A	N/A	KOG:O	Posttranslational modification, protein turnover, chaperones	KOG1339	Aspartyl protease	No
sr16565	-3.26907	0	N/A	N/A	KOG:R	General function prediction only	KOG3010	Methyltransferase	No
sr13233	-3.33884	0	N/A	N/A	N/A	N/A	N/A	N/A	No
sr10679	-3.34179	0	N/A	N/A	KOG:D	Cell cycle control, cell division, chromosome partitioning	KOG3772	M-phase inducer phosphatase	No
sr06401	-3.56713	0	N/A	N/A	KOG:S	Function unknown	KOG3326	Uncharacterized conserved protein	No
sr10638	-3.61363	0	N/A	N/A	KOG:J	Translation, ribosomal structure and biogenesis	KOG0556	Aspartyl-tRNA synthetase	No
sr10269	-3.67269	0	N/A	N/A	N/A	N/A	N/A	N/A	No
sr15356	-3.68936	0	N/A	N/A	KOG:X	Function unknown	TWOG0958	Unnamed protein	No
sr11134	-3.72243	0	N/A	N/A	KOG:I	Lipid transport and metabolism	KOG0872	Sterol C5 desaturase	No
sr14819	-4.04554	0	N/A	N/A	N/A	N/A	N/A	N/A	No
sr11571	-4.17142	0	N/A	N/A	KOG:G	Carbohydrate transport and metabolism	KOG2504	Monocarboxylate transporter	No
Fer7	-4.19299	0	N/A	N/A	KOG:R	General function prediction only	KOG0254	Predicted transporter (major facilitator superfamily)	No
sr13175	-4.21935	0	N/A	N/A	KOG:X	Function unknown	TWOG0397	Unnamed protein	No
sr15672	-4.2384	0	N/A	N/A	N/A	N/A	N/A	N/A	No
sr16001	-4.27895	0	N/A	N/A	KOG:G	Carbohydrate transport and metabolism	TWOG0077	Citrate lyase, beta subunit	No
sr11466	-4.52068	0	N/A	N/A	KOG:T	Signal transduction mechanisms	TWOG0093	FOG: USPA domain	No
sr13077	-4.54473	0	N/A	N/A	KOG:C	Energy production and conversion	KOG0069	Glyoxylate/hydroxypyruvate reductase (D-isomer-specific 2-hydroxy acid dehydrogenase superfamily)	No
sr16105	-4.72869	0	N/A	N/A	KOG:M	Cell wall/membrane/envelope biogenesis	KOG1371	UDP-glucose 4-epimerase/UDP-sulfoquinovose synthase	No
sr15569	-4.7293	0	N/A	N/A	N/A	N/A	N/A	N/A	Yes
sr11063	-4.83671	0	N/A	N/A	KOG:Q	Secondary metabolites biosynthesis, transport and catabolism	KOG0061	Transporter, ABC superfamily (Breast cancer resistance protein)	No
sr11686	-4.93345	0	N/A	N/A	KOG:I	Lipid transport and metabolism	KOG3016	Acyl-CoA thioesterase	No
sr11646	-4.93345	0	N/A	N/A	KOG:O	Posttranslational modification, protein turnover, chaperones	KOG2182	Hydrolytic enzymes of the alpha/beta hydrolase fold	Yes
sr11830	-5.02813	0	N/A	N/A	N/A	N/A	N/A	N/A	No
sr16119	-5.11604	0	N/A	N/A	N/A	N/A	N/A	N/A	No
sr10807	-5.15852	0	N/A	N/A	N/A	N/A	N/A	N/A	No
sr13409	-5.23904	0	N/A	N/A	N/A	N/A	N/A	N/A	No
sr16812	-5.31117	0	N/A	N/A	N/A	N/A	N/A	N/A	No
Fer6	-5.31324	0	N/A	N/A	KOG:Q	Secondary metabolites biosynthesis, transport and catabolism	KOG0054	Multidrug resistance-associated protein/mitoxantrone resistance protein, ABC superfamily	No
sr10695	-5.31573	0	N/A	N/A	N/A	N/A	N/A	N/A	No
sr00843	-5.34916	0	N/A	N/A	N/A	N/A	N/A	N/A	No
sr14798	-5.35036	0	N/A	N/A	KOG:R	General function prediction only	KOG0254	Predicted transporter (major facilitator superfamily)	No
sr14570	-5.38262	0	N/A	N/A	N/A	N/A	N/A	N/A	No
sr12889	-5.38855	0	N/A	N/A	KOG:I	Lipid transport and metabolism	KOG3720	Lysosomal & prostatic acid phosphatases	No
sr14685	-5.51678	0	N/A	N/A	N/A	N/A	N/A	N/A	Yes
Fer5	-5.67117	0	N/A	N/A	N/A	N/A	N/A	N/A	No
sr10682	-5.67213	0	N/A	N/A	KOG:I	Lipid transport and metabolism	KOG1176	Acyl-CoA synthetase	No

## Sheet: R_specific
Table S3.5 Annotations of DEGs specificly regulated in HZ4R
AccID	log2FC-HZ4	log2FC-HZ4R	Blast symbols	Blast description	KOGtermID	KOGterm	KOGID	KOGdescription	Secreted
sr12945	0	7.60976	N/A	N/A	N/A	N/A	N/A	N/A	Yes
sr13615	0	7.49652	N/A	N/A	N/A	N/A	N/A	N/A	Yes
sr14692	0	7.2535	N/A	N/A	N/A	N/A	N/A	N/A	No
sr10696	0	4.13069	N/A	N/A	N/A	N/A	N/A	N/A	No
sr12576	0	4.00541	N/A	N/A	N/A	N/A	N/A	N/A	No
sr10941	0	3.77999	N/A	N/A	N/A	N/A	N/A	N/A	No
sr15395	0	3.71088	N/A	N/A	N/A	N/A	N/A	N/A	No
sr14576	0	3.63021	N/A	N/A	N/A	N/A	N/A	N/A	No
sr13809	0	3.43953	N/A	N/A	N/A	N/A	N/A	N/A	No
sr14676	0	3.34492	N/A	N/A	N/A	N/A	N/A	N/A	No
sr15585	0	3.19435	N/A	N/A	N/A	N/A	N/A	N/A	No
sr11744	0	3.04786	N/A	N/A	N/A	N/A	N/A	N/A	No
sr15178	0	3.0411	ADP1	Putative ATP-dependent permease of the ABC transporter family of proteins	N/A	N/A	N/A	N/A	No
sr12457	0	2.99343	N/A	N/A	N/A	N/A	N/A	N/A	No
sr11770	0	2.98539	LYS12	Homo-isocitrate dehydrogenase, an NAD-linked mitochondrial enzyme required for the fourth step in the biosynthesis of lysine, in which homo-isocitrate is oxidatively decarboxylated to alpha-ketoadipate	N/A	N/A	N/A	N/A	No
sr10112.2	0	2.85619	N/A	N/A	N/A	N/A	N/A	N/A	No
sr16032	0	2.84101	YIL156W-B	Putative protein of unknown function, originally identified based on homology to <i>Ashbya gossypii</i> and other related yeasts	N/A	N/A	N/A	N/A	No
sr15857	0	2.72284	POL31	Subunit of DNA polymerase delta (polymerase III); essential for cell viability; involved in DNA replication and DNA repair	N/A	N/A	N/A	N/A	No
sr14805	0	2.68211	N/A	N/A	N/A	N/A	N/A	N/A	No
sr14918	0	2.67231	TEM1	GTP-binding protein of the ras superfamily involved in termination of M-phase; controls actomyosin and septin dynamics during cytokinesis	N/A	N/A	N/A	N/A	No
sr14554	0	2.6213	N/A	N/A	N/A	N/A	N/A	N/A	No
sr15914	0	2.61619	LYP1	Lysine permease; one of three amino acid permeases (Alp1p, Can1p, Lyp1p) responsible for uptake of cationic amino acids	N/A	N/A	N/A	N/A	No
sr14050	0	2.59854	N/A	N/A	N/A	N/A	N/A	N/A	No
sr14619	0	2.56777	N/A	N/A	N/A	N/A	N/A	N/A	No
sr10674.2	0	2.51491	N/A	N/A	N/A	N/A	N/A	N/A	No
sr15348	0	2.46352	PMR1	High affinity Ca2+/Mn2+ P-type ATPase required for Ca2+ and Mn2+ transport into Golgi; involved in Ca2+ dependent protein sorting and processing; mutations in human homolog ATP2C1 cause acantholytic skin condition Hailey-Hailey disease	N/A	N/A	N/A	N/A	No
GatA	0	2.45814	UGA1	Gamma-aminobutyrate (GABA) transaminase; also known as 4-aminobutyrate aminotransferase; involved in the 4-aminobutyrate and glutamate degradation pathways; required for normal oxidative stress tolerance and nitrogen utilization; protein abundance increases in response to DNA replication stress	N/A	N/A	N/A	N/A	No
sr11890	0	2.45191	N/A	N/A	N/A	N/A	N/A	N/A	No
sr12519	0	2.44711	N/A	N/A	N/A	N/A	N/A	N/A	No
sr13127	0	2.39063	ERO1	Dubious open reading frame unlikely to encode a protein, based on available experimental and comparative sequence data; completely overlaps the uncharacterized ORF YML133C	N/A	N/A	N/A	N/A	No
sr12564	0	2.36532	N/A	N/A	N/A	N/A	N/A	N/A	No
sr11655	0	2.35933	N/A	N/A	N/A	N/A	N/A	N/A	No
sr11568	0	2.34137	N/A	N/A	N/A	N/A	N/A	N/A	No
sr10586	0	2.33936	N/A	N/A	N/A	N/A	N/A	N/A	Yes
sr14672	0	2.31266	N/A	N/A	N/A	N/A	N/A	N/A	No
sr14613	0	2.269	ALD6	Cytosolic aldehyde dehydrogenase, activated by Mg2+ and utilizes NADP+ as the preferred coenzyme; required for conversion of acetaldehyde to acetate; constitutively expressed; locates to the mitochondrial outer surface upon oxidative stress	N/A	N/A	N/A	N/A	No
sr15116	0	2.13639	N/A	N/A	N/A	N/A	N/A	N/A	No
sr13687	0	2.01391	HBN1	Protein of unknown function; similar to bacterial nitroreductases; green fluorescent protein (GFP)-fusion protein localizes to the cytoplasm and nucleus; protein becomes insoluble upon intracellular iron depletion; protein abundance increases in response to DNA replication stress	N/A	N/A	N/A	N/A	No
sr15895	0	2.01256	YAP3	Cdc42p-activated signal transducing kinase of the PAK (p21-activated kinase) family; involved in pheromone response, pseudohyphal/invasive growth, vacuole inheritance, down-regulation of sterol uptake; GBB motif binds Ste4p	N/A	N/A	N/A	N/A	No
sr12046	0	1.99676	N/A	N/A	N/A	N/A	N/A	N/A	No
sr13309	0	1.98368	N/A	N/A	N/A	N/A	N/A	N/A	No
sr13800	0	1.9025	CBK1	Serine/threonine protein kinase of the the RAM signaling network; Ndr/LATS family member; binds regulatory subunit Mob2p; involved in regulation of cellular morphogenesis, polarized growth, and septum destruction; phosphorylation by Cbk1p regulates localization and activity of Ace2p transcription factor and Ssd1p translational repressor; Cbk1p activity is regulated by both phosphorylation and spe…	N/A	N/A	N/A	N/A	No
sr15947	0	1.89404	LTE1	Protein similar to GDP/GTP exchange factors but without detectable GEF activity; required for asymmetric localization of Bfa1p at daughter-directed spindle pole bodies and for mitotic exit at low temperatures	N/A	N/A	N/A	N/A	No
sr13066	0	1.88971	N/A	N/A	N/A	N/A	N/A	N/A	No
sr15062	0	1.82242	TEL1	Protein kinase primarily involved in telomere length regulation; contributes to cell cycle checkpoint control in response to DNA damage; functionally redundant with Mec1p; regulates P-body formation induced by replication stress; homolog of human ataxia-telangiectasia mutated (ATM) gene, the gene responsible for ataxia telangiectasia (AT) (OMIM 607585)	N/A	N/A	N/A	N/A	No
sr16383	0	1.67576	N/A	N/A	N/A	N/A	N/A	N/A	No
sr16265	0	1.65359	MET17	Methionine and cysteine synthase (O-acetyl homoserine-O-acetyl serine sulfhydrylase), required for sulfur amino acid synthesis	N/A	N/A	N/A	N/A	No
sr14662	0	1.61341	MSC7	Protein of unknown function, green fluorescent protein (GFP)-fusion protein localizes to the endoplasmic reticulum; msc7 mutants are defective in directing meiotic recombination events to homologous chromatids	N/A	N/A	N/A	N/A	No
sr15997	0	1.49556	N/A	N/A	N/A	N/A	N/A	N/A	No
sr16721	0	1.11616	N/A	N/A	N/A	N/A	N/A	N/A	Yes
sr14232	0	-1.07328	RPS20	Protein component of the small (40S) ribosomal subunit; overproduction suppresses mutations affecting RNA polymerase III-dependent transcription; homologous to mammalian ribosomal protein S20 and bacterial S10	N/A	N/A	N/A	N/A	No
sr16450	0	-1.07447	TUB2	Beta-tubulin; associates with alpha-tubulin (Tub1p and Tub3p) to form tubulin dimer, which polymerizes to form microtubules; mutation in human ortholog is associated with congenital fibrosis of the extraocular muscles (CFEOM) with polymicrogyria	N/A	N/A	N/A	N/A	No
sr15516	0	-1.11642	RPP2A	Ribosomal protein P2 alpha, a component of the ribosomal stalk, which is involved in the interaction between translational elongation factors and the ribosome; regulates the accumulation of P1 (Rpp1Ap and Rpp1Bp) in the cytoplasm	N/A	N/A	N/A	N/A	No
sr12268	0	-1.12894	KAR2	ATPase involved in protein import into the ER, also acts as a chaperone to mediate protein folding in the ER and may play a role in ER export of soluble proteins; regulates the unfolded protein response via interaction with Ire1p	N/A	N/A	N/A	N/A	No
sr12347	0	-1.16824	N/A	N/A	N/A	N/A	N/A	N/A	No
sr12442	0	-1.23531	CDA2	Chitin deacetylase, together with Cda1p involved in the biosynthesis ascospore wall component, chitosan; required for proper rigidity of the ascospore wall	N/A	N/A	N/A	N/A	No
sr15825	0	-1.36439	RPS26B	Protein component of the small (40S) ribosomal subunit; homologous to mammalian ribosomal protein S26, no bacterial homolog; RPS26B has a paralog, RPS26A, that arose from the whole genome duplication	N/A	N/A	N/A	N/A	No
sr12253	0	-1.41204	OLE1	Delta(9) fatty acid desaturase, required for monounsaturated fatty acid synthesis and for normal distribution of mitochondria	N/A	N/A	N/A	N/A	No
sr10474	0	-1.61769	N/A	N/A	N/A	N/A	N/A	N/A	No
sr11739	0	-1.66896	N/A	N/A	N/A	N/A	N/A	N/A	No
sr13622	0	-1.6694	PMA1	Plasma membrane H+-ATPase, pumps protons out of the cell; major regulator of cytoplasmic pH and plasma membrane potential; P2-type ATPase; Hsp30p plays a role in Pma1p regulation; interactions with Std1p appear to propagate [GAR+]	N/A	N/A	N/A	N/A	No
sr14254	0	-2.11096	STE23	Metalloprotease involved, with homolog Axl1p, in N-terminal processing of pro-a-factor to the mature form; expressed in both haploids and diploids; member of the insulin-degrading enzyme family	N/A	N/A	N/A	N/A	No
sr12494	0	-2.15761	Z35965	Putative protein of unknown function; green fluorescent protein (GFP)-fusion protein localizes to the ER	N/A	N/A	N/A	N/A	No
sr16607	0	-2.25318	N/A	N/A	N/A	N/A	N/A	N/A	No
sr11737	0	-2.25357	N/A	N/A	N/A	N/A	N/A	N/A	No
sr13865	0	-2.42627	N/A	N/A	N/A	N/A	N/A	N/A	No
sr12069	0	-2.66041	ACP1	Mitochondrial matrix acyl carrier protein, involved in biosynthesis of octanoate, which is a precursor to lipoic acid; activated by phosphopantetheinylation catalyzed by Ppt2p	N/A	N/A	N/A	N/A	No
sr16407	0	-3.05183	CDC4	F-box protein required for G1/S and G2/M transition, associates with Skp1p and Cdc53p to form a complex, SCFCdc4, which acts as ubiquitin-protein ligase directing ubiquitination of the phosphorylated CDK inhibitor Sic1p	N/A	N/A	N/A	N/A	No
sr13017	0	-3.09381	MDL1	Mitochondrial inner membrane half-type ATP-binding cassette (ABC) transporter, mediates export of peptides generated upon proteolysis of mitochondrial proteins, plays a role in the regulation of cellular resistance to oxidative stress	N/A	N/A	N/A	N/A	No
sr12820	0	-3.40988	ENA2	P-type ATPase sodium pump, involved in Na+ efflux to allow salt tolerance; likely not involved in Li+ efflux	N/A	N/A	N/A	N/A	No
sr12340	0	-4.05194	EPT1	sn-1,2-diacylglycerol ethanolamine- and cholinephosphotranferase; not essential for viability; EPT1 has a paralog, CPT1, that arose from the whole genome duplication	N/A	N/A	N/A	N/A	No
sr12505	0	-4.46935	N/A	N/A	N/A	N/A	N/A	N/A	No
sr10712.2	0	-4.46935	N/A	N/A	N/A	N/A	N/A	N/A	No
sr12795	0	-4.52089	PGM3	Phosphoglucomutase, catalyzes interconversion of glucose-1-phosphate and glucose-6-phospate; transcription induced in response to stress; green fluorescent protein (GFP)-fusion protein localizes to the cytoplasm and nucleus; non-essential	N/A	N/A	N/A	N/A	No
sr16037	0	-4.52692	N/A	N/A	N/A	N/A	N/A	N/A	Yes
sr15851	0	-4.57106	TPO3	Polyamine transporter of the major facilitator superfamily; member of the 12-spanner drug:H(+) antiporter DHA1 family; specific for spermine; localizes to the plasma membrane; TPO3 has a paralog, TPO2, that arose from the whole genome duplication	N/A	N/A	N/A	N/A	No
sr11374	0	-4.5943	N/A	N/A	N/A	N/A	N/A	N/A	No
sr11470	0	-4.71002	Z35925	Putative glycoside hydrolase of the mitochondrial intermembrane space	N/A	N/A	N/A	N/A	No
sr14493	0	-4.72594	DIA4	Probable mitochondrial seryl-tRNA synthetase, mutant displays increased invasive and pseudohyphal growth	N/A	N/A	N/A	N/A	No

## Sheet: Number
Table S3.6 Overview of DEGs numbers of different categaories
	Up-regulated Gene			Down-regulated Gene
	Total Number	Annotated Gene Number	Secretome Gene number	Total Number	Annotated Gene Number	Secretome Gene number	Non-secreted
R_S_Down	-	-	-	359	289	18	341
R_S_UP	390	151	166	-	-	-	224
S_Specific	191	123	36	132	102	5	282
R_Specific	50	17	4	29	19	1	74
R_S_Down: Down-regulated DEGs both in HZ4 and HZ4R R_S_UP: Up-regulated DEGs both in HZ4 and HZ4R S_Specific: DEGs specificly regulated in HZ4 R_Specific: DEGs specificly regulated in HZ4R
