# Supplementary material for: Transcriptome Profiles of Sporisorium reilianum during the Early Infection of Resistant and Susceptible Maize Isogenic Lines
Source: J Fungi (Basel). 2021 Feb 19;7(2):150. doi: 10.3390/jof7020150 (PMC7922634; doi:10.3390/jof7020150)
Supplement: Supplementary file 1 [file jof-07-00150-s001.zip › Table S4. KOG annotation of DEGs.xlsx]

## Sheet: Total
Table S4.1 DEGs significantly enriched in KOG terms
AccID	Log2FC-HZ4	Log2FC-HZ4R	KOGID	KOGTerm
sr13860	5.79899	0	KOG:C	Energy production and conversion
sr13384	5.36703	5.87667	KOG:C	Energy production and conversion
sr15852	4.26176	4.09622	KOG:C	Energy production and conversion
sr14442	3.75326	3.32075	KOG:C	Energy production and conversion
sr11376	3.55732	0	KOG:C	Energy production and conversion
sr13139	3.27158	0	KOG:C	Energy production and conversion
sr14127	3.05635	0	KOG:C	Energy production and conversion
sr14228	3.00457	0	KOG:C	Energy production and conversion
sr14044	2.97599	3.41326	KOG:C	Energy production and conversion
sr15388	2.93971	0	KOG:C	Energy production and conversion
sr11474	2.14669	0	KOG:C	Energy production and conversion
sr11988	2.1462	0	KOG:C	Energy production and conversion
sr12954	2.13224	0	KOG:C	Energy production and conversion
sr12816	1.93445	0	KOG:C	Energy production and conversion
sr14955	1.8313	1.76237	KOG:C	Energy production and conversion
sr16392	1.78404	0	KOG:C	Energy production and conversion
sr10955	1.62616	0	KOG:C	Energy production and conversion
sr06426.2	1.46426	0	KOG:C	Energy production and conversion
sr11739	0	-1.66896	KOG:C	Energy production and conversion
sr12069	0	-2.66041	KOG:C	Energy production and conversion
sr14613	0	2.269	KOG:C	Energy production and conversion
sr16755	-1.05307	0	KOG:C	Energy production and conversion
sr12402	-1.11884	-1.46842	KOG:C	Energy production and conversion
sr15696	-1.15974	-1.54128	KOG:C	Energy production and conversion
sr16086	-1.20771	-2.22753	KOG:C	Energy production and conversion
sr10220	-1.21017	-1.36723	KOG:C	Energy production and conversion
sr14856	-1.2121	0	KOG:C	Energy production and conversion
sr12359	-1.22124	-1.92617	KOG:C	Energy production and conversion
sr14726	-1.27308	-1.45979	KOG:C	Energy production and conversion
sr13219	-1.34962	-1.57637	KOG:C	Energy production and conversion
sr13564	-1.38077	-1.10944	KOG:C	Energy production and conversion
sr16008	-1.40517	0	KOG:C	Energy production and conversion
sr14617	-1.42632	0	KOG:C	Energy production and conversion
sr11834	-1.43488	0	KOG:C	Energy production and conversion
sr14747	-1.43833	0	KOG:C	Energy production and conversion
sr16523	-1.46133	0	KOG:C	Energy production and conversion
sr14756	-1.51871	-2.07475	KOG:C	Energy production and conversion
sr12546	-1.55113	-2.73361	KOG:C	Energy production and conversion
sr15515	-1.55988	-2.10771	KOG:C	Energy production and conversion
sr15798	-1.56277	-1.54096	KOG:C	Energy production and conversion
sr12586	-1.57781	0	KOG:C	Energy production and conversion
sr12742	-1.65475	-1.66932	KOG:C	Energy production and conversion
sr15177	-1.66221	-2.18478	KOG:C	Energy production and conversion
sr15998	-1.73009	0	KOG:C	Energy production and conversion
sr14678	-1.79281	0	KOG:C	Energy production and conversion
sr10615.2	-1.79475	-1.90606	KOG:C	Energy production and conversion
sr16144	-1.85888	-2.01288	KOG:C	Energy production and conversion
sr10248	-1.86569	-2.17875	KOG:C	Energy production and conversion
sr11056	-1.89141	0	KOG:C	Energy production and conversion
Sdh2	-1.91271	-1.87518	KOG:C	Energy production and conversion
sr12686	-1.99636	-2.40326	KOG:C	Energy production and conversion
sr15287	-2.04896	0	KOG:C	Energy production and conversion
sr10021	-2.10133	-2.31728	KOG:C	Energy production and conversion
sr16887	-2.11426	-2.13754	KOG:C	Energy production and conversion
sr10208.2	-2.16301	0	KOG:C	Energy production and conversion
sr10898	-2.29491	-2.4354	KOG:C	Energy production and conversion
sr12006	-2.32943	-2.04336	KOG:C	Energy production and conversion
sr13008	-2.34922	-2.75497	KOG:C	Energy production and conversion
sr12255	-2.39968	0	KOG:C	Energy production and conversion
sr16697	-2.44993	-2.51679	KOG:C	Energy production and conversion
sr13554	-2.46333	0	KOG:C	Energy production and conversion
sr12996	-2.52294	-2.21668	KOG:C	Energy production and conversion
sr16728	-2.53689	-2.44772	KOG:C	Energy production and conversion
sr13688	-2.59822	-2.61538	KOG:C	Energy production and conversion
Fer8	-2.59868	0	KOG:C	Energy production and conversion
sr16097	-2.64474	-3.064	KOG:C	Energy production and conversion
sr15414	-2.65592	-3.6166	KOG:C	Energy production and conversion
sr11766	-2.67867	-3.65795	KOG:C	Energy production and conversion
sr13954	-2.74229	-2.69037	KOG:C	Energy production and conversion
sr16792	-2.76867	0	KOG:C	Energy production and conversion
sr15676	-2.80586	-2.01631	KOG:C	Energy production and conversion
sr11872	-2.82603	-2.87399	KOG:C	Energy production and conversion
sr11616	-2.85857	-3.0864	KOG:C	Energy production and conversion
sr12079	-3.10864	-3.30841	KOG:C	Energy production and conversion
sr11294	-3.20912	-3.06044	KOG:C	Energy production and conversion
sr12215	-3.27735	-3.77248	KOG:C	Energy production and conversion
sr13503	-3.3234	-3.90436	KOG:C	Energy production and conversion
sr12479	-3.80031	-4.68556	KOG:C	Energy production and conversion
sr13035	-3.82142	-3.70583	KOG:C	Energy production and conversion
sr11085	-3.88039	-3.71242	KOG:C	Energy production and conversion
sr16367	-4.04886	-4.38352	KOG:C	Energy production and conversion
sr12306	-4.11073	-4.22253	KOG:C	Energy production and conversion
sr12695	-4.36482	-4.41307	KOG:C	Energy production and conversion
sr13758	-4.39176	-4.1239	KOG:C	Energy production and conversion
sr13077	-4.54473	0	KOG:C	Energy production and conversion
sr16146	6.24087	0	KOG:J	Translation, ribosomal structure and biogenesis
sr14126	5.23127	4.96442	KOG:J	Translation, ribosomal structure and biogenesis
sr13368	1.87359	0	KOG:J	Translation, ribosomal structure and biogenesis
sr15057	1.43539	0	KOG:J	Translation, ribosomal structure and biogenesis
sr15439	1.42985	0	KOG:J	Translation, ribosomal structure and biogenesis
sr14346	1.22565	1.32732	KOG:J	Translation, ribosomal structure and biogenesis
sr14493	0	-4.72594	KOG:J	Translation, ribosomal structure and biogenesis
sr15825	0	-1.36439	KOG:J	Translation, ribosomal structure and biogenesis
sr11737	0	-2.25357	KOG:J	Translation, ribosomal structure and biogenesis
sr15516	0	-1.11642	KOG:J	Translation, ribosomal structure and biogenesis
sr14232	0	-1.07328	KOG:J	Translation, ribosomal structure and biogenesis
sr16679	-1.01137	-1.45804	KOG:J	Translation, ribosomal structure and biogenesis
sr15733	-1.01557	0	KOG:J	Translation, ribosomal structure and biogenesis
sr11039	-1.10607	-1.94818	KOG:J	Translation, ribosomal structure and biogenesis
sr16635	-1.1257	-1.57723	KOG:J	Translation, ribosomal structure and biogenesis
sr13826	-1.13668	0	KOG:J	Translation, ribosomal structure and biogenesis
sr15518	-1.1576	-1.95291	KOG:J	Translation, ribosomal structure and biogenesis
sr11356	-1.27015	0	KOG:J	Translation, ribosomal structure and biogenesis
sr15889	-1.28245	-1.87516	KOG:J	Translation, ribosomal structure and biogenesis
sr13555	-1.33177	-1.5767	KOG:J	Translation, ribosomal structure and biogenesis
sr13043	-1.35676	-1.91293	KOG:J	Translation, ribosomal structure and biogenesis
sr13218	-1.40703	-1.78213	KOG:J	Translation, ribosomal structure and biogenesis
sr15704	-1.43999	-1.66399	KOG:J	Translation, ribosomal structure and biogenesis
sr11869	-1.4461	-2.47561	KOG:J	Translation, ribosomal structure and biogenesis
sr15714	-1.4462	-1.45117	KOG:J	Translation, ribosomal structure and biogenesis
sr15519	-1.4847	-1.57842	KOG:J	Translation, ribosomal structure and biogenesis
sr16886	-1.58197	-1.64916	KOG:J	Translation, ribosomal structure and biogenesis
sr16610	-1.6027	-1.38231	KOG:J	Translation, ribosomal structure and biogenesis
sr13473	-1.60395	-1.75466	KOG:J	Translation, ribosomal structure and biogenesis
sr15470	-1.60788	-1.84097	KOG:J	Translation, ribosomal structure and biogenesis
sr13762	-1.61181	-1.61352	KOG:J	Translation, ribosomal structure and biogenesis
sr15723	-1.62227	-1.53908	KOG:J	Translation, ribosomal structure and biogenesis
sr15508	-1.63723	-2.21354	KOG:J	Translation, ribosomal structure and biogenesis
sr12156	-1.73718	-2.15048	KOG:J	Translation, ribosomal structure and biogenesis
sr10454	-1.76239	-2.32102	KOG:J	Translation, ribosomal structure and biogenesis
sr12157	-1.78066	-2.26288	KOG:J	Translation, ribosomal structure and biogenesis
sr12224	-1.88929	-2.16862	KOG:J	Translation, ribosomal structure and biogenesis
sr12038	-2.02937	-1.99206	KOG:J	Translation, ribosomal structure and biogenesis
sr13953	-2.08764	-1.78912	KOG:J	Translation, ribosomal structure and biogenesis
sr10818.2	-2.09432	-2.24497	KOG:J	Translation, ribosomal structure and biogenesis
sr10865	-2.13283	-2.22235	KOG:J	Translation, ribosomal structure and biogenesis
sr14484	-2.13833	-2.80106	KOG:J	Translation, ribosomal structure and biogenesis
sr11802	-2.15589	-2.65179	KOG:J	Translation, ribosomal structure and biogenesis
sr15921	-2.16297	-2.92151	KOG:J	Translation, ribosomal structure and biogenesis
sr12151	-2.19513	-2.33332	KOG:J	Translation, ribosomal structure and biogenesis
sr13096	-2.20597	-2.8498	KOG:J	Translation, ribosomal structure and biogenesis
sr12064	-2.2186	-3.16112	KOG:J	Translation, ribosomal structure and biogenesis
sr11349	-2.2383	-2.29644	KOG:J	Translation, ribosomal structure and biogenesis
sr15031	-2.25527	-2.71675	KOG:J	Translation, ribosomal structure and biogenesis
sr11767	-2.29586	-3.75214	KOG:J	Translation, ribosomal structure and biogenesis
sr10455	-2.29688	-2.11606	KOG:J	Translation, ribosomal structure and biogenesis
sr11395	-2.29688	-2.0776	KOG:J	Translation, ribosomal structure and biogenesis
sr15912	-2.33586	-3.102	KOG:J	Translation, ribosomal structure and biogenesis
sr13041	-2.35816	-2.53518	KOG:J	Translation, ribosomal structure and biogenesis
sr15705	-2.38003	-2.93622	KOG:J	Translation, ribosomal structure and biogenesis
sr14989	-2.38712	-2.97793	KOG:J	Translation, ribosomal structure and biogenesis
sr12703	-2.42148	-2.69996	KOG:J	Translation, ribosomal structure and biogenesis
sr13300	-2.4836	-2.78492	KOG:J	Translation, ribosomal structure and biogenesis
sr11482	-2.50443	-2.80296	KOG:J	Translation, ribosomal structure and biogenesis
sr10923	-2.56888	-2.88205	KOG:J	Translation, ribosomal structure and biogenesis
sr13556	-2.60382	-3.09417	KOG:J	Translation, ribosomal structure and biogenesis
sr11973	-2.69306	-2.2522	KOG:J	Translation, ribosomal structure and biogenesis
sr14081	-2.70551	-2.98859	KOG:J	Translation, ribosomal structure and biogenesis
sr12702	-2.73108	-3.37016	KOG:J	Translation, ribosomal structure and biogenesis
sr11938	-2.84326	-2.86988	KOG:J	Translation, ribosomal structure and biogenesis
sr14322	-2.89371	-3.23379	KOG:J	Translation, ribosomal structure and biogenesis
sr12357	-2.903	-2.96096	KOG:J	Translation, ribosomal structure and biogenesis
sr14502	-2.95988	-2.79858	KOG:J	Translation, ribosomal structure and biogenesis
sr10965.2	-3.03724	-3.47827	KOG:J	Translation, ribosomal structure and biogenesis
sr14082	-3.07653	-3.44763	KOG:J	Translation, ribosomal structure and biogenesis
sr10884	-3.10075	-2.97097	KOG:J	Translation, ribosomal structure and biogenesis
sr10464.2	-3.13878	-3.56994	KOG:J	Translation, ribosomal structure and biogenesis
sr13712	-3.1418	-2.88108	KOG:J	Translation, ribosomal structure and biogenesis
sr14526	-3.15313	-3.81131	KOG:J	Translation, ribosomal structure and biogenesis
sr12152	-3.23082	-3.11671	KOG:J	Translation, ribosomal structure and biogenesis
sr13097	-3.27741	-3.58043	KOG:J	Translation, ribosomal structure and biogenesis
sr14748	-3.29679	-4.15815	KOG:J	Translation, ribosomal structure and biogenesis
sr14323	-3.31952	-4.16497	KOG:J	Translation, ribosomal structure and biogenesis
sr11937	-3.35918	-3.10523	KOG:J	Translation, ribosomal structure and biogenesis
sr10638	-3.61363	0	KOG:J	Translation, ribosomal structure and biogenesis
sr14015	-3.65028	-4.07365	KOG:J	Translation, ribosomal structure and biogenesis
sr13979	-3.66998	-3.93855	KOG:J	Translation, ribosomal structure and biogenesis
sr12223	-3.69218	-3.86502	KOG:J	Translation, ribosomal structure and biogenesis
sr12221	-3.95614	-4.29688	KOG:J	Translation, ribosomal structure and biogenesis
sr14120	8.89491	8.89885	KOG:G	Carbohydrate transport and metabolism
sr14464	8.81701	9.00767	KOG:G	Carbohydrate transport and metabolism
sr13131	7.57155	7.51956	KOG:G	Carbohydrate transport and metabolism
sr11457	7.52558	7.75454	KOG:G	Carbohydrate transport and metabolism
sr10694	6.68678	6.36743	KOG:G	Carbohydrate transport and metabolism
sr11983	6.64293	6.37642	KOG:G	Carbohydrate transport and metabolism
sr15067	6.60328	0	KOG:G	Carbohydrate transport and metabolism
sr16869	6.52764	6.7871	KOG:G	Carbohydrate transport and metabolism
sr10702	6.27305	6.12633	KOG:G	Carbohydrate transport and metabolism
sr12013	5.96398	6.19123	KOG:G	Carbohydrate transport and metabolism
sr10711.2	5.93856	6.18869	KOG:G	Carbohydrate transport and metabolism
sr15386	5.5691	5.80172	KOG:G	Carbohydrate transport and metabolism
sr16572	4.2244	4.13391	KOG:G	Carbohydrate transport and metabolism
sr13799	4.20796	0	KOG:G	Carbohydrate transport and metabolism
sr15972	4.14268	0	KOG:G	Carbohydrate transport and metabolism
sr11151.2	3.36765	4.16909	KOG:G	Carbohydrate transport and metabolism
sr15566	3.3464	0	KOG:G	Carbohydrate transport and metabolism
sr13138	3.14512	0	KOG:G	Carbohydrate transport and metabolism
sr16718	2.93636	0	KOG:G	Carbohydrate transport and metabolism
sr00094.2	2.54411	0	KOG:G	Carbohydrate transport and metabolism
sr13312	2.50251	2.26459	KOG:G	Carbohydrate transport and metabolism
sr12887	2.49797	2.26777	KOG:G	Carbohydrate transport and metabolism
sr13403	2.4774	0	KOG:G	Carbohydrate transport and metabolism
sr10043	2.26641	0	KOG:G	Carbohydrate transport and metabolism
sr11837	2.26364	2.25686	KOG:G	Carbohydrate transport and metabolism
sr16600	2.11289	2.02972	KOG:G	Carbohydrate transport and metabolism
sr11059	1.9208	2.08743	KOG:G	Carbohydrate transport and metabolism
sr14656	1.67811	0	KOG:G	Carbohydrate transport and metabolism
sr12581	1.55412	0	KOG:G	Carbohydrate transport and metabolism
sr10404	1.52051	2.08709	KOG:G	Carbohydrate transport and metabolism
Gas1	1.08673	0	KOG:G	Carbohydrate transport and metabolism
sr12795	0	-4.52089	KOG:G	Carbohydrate transport and metabolism
sr14903	-1.12514	0	KOG:G	Carbohydrate transport and metabolism
sr15807	-1.24313	0	KOG:G	Carbohydrate transport and metabolism
sr11838	-1.48711	-1.67474	KOG:G	Carbohydrate transport and metabolism
sr11960	-1.61487	-1.84991	KOG:G	Carbohydrate transport and metabolism
sr14299	-1.63348	-1.41934	KOG:G	Carbohydrate transport and metabolism
sr16323	-1.66657	-1.40536	KOG:G	Carbohydrate transport and metabolism
sr11795	-1.74615	0	KOG:G	Carbohydrate transport and metabolism
sr13664	-1.93504	-2.45248	KOG:G	Carbohydrate transport and metabolism
sr14243	-1.99744	-2.2879	KOG:G	Carbohydrate transport and metabolism
sr13619	-2.20312	-2.51833	KOG:G	Carbohydrate transport and metabolism
sr13591	-2.23227	-2.1583	KOG:G	Carbohydrate transport and metabolism
sr12456	-2.2818	0	KOG:G	Carbohydrate transport and metabolism
sr15017	-2.31871	-3.03331	KOG:G	Carbohydrate transport and metabolism
sr15339	-2.42087	-2.30638	KOG:G	Carbohydrate transport and metabolism
sr10673	-2.83568	0	KOG:G	Carbohydrate transport and metabolism
sr10940.2	-2.88033	-3.43031	KOG:G	Carbohydrate transport and metabolism
sr13755	-2.92375	-3.35721	KOG:G	Carbohydrate transport and metabolism
sr14357	-3.05705	-3.6109	KOG:G	Carbohydrate transport and metabolism
sr15847	-3.15894	-3.83587	KOG:G	Carbohydrate transport and metabolism
sr15748	-3.18739	-3.21662	KOG:G	Carbohydrate transport and metabolism
sr11503	-3.46897	-3.87349	KOG:G	Carbohydrate transport and metabolism
sr14846	-3.77111	-3.41099	KOG:G	Carbohydrate transport and metabolism
sr11571	-4.17142	0	KOG:G	Carbohydrate transport and metabolism
sr16001	-4.27895	0	KOG:G	Carbohydrate transport and metabolism
sr10161	-6.84716	-5.48295	KOG:G	Carbohydrate transport and metabolism
sr10799	-7.02674	-4.24248	KOG:G	Carbohydrate transport and metabolism
sr14043	8.38557	9.1781	KOG:I	Lipid transport and metabolism
sr11982	6.00559	6.3572	KOG:I	Lipid transport and metabolism
sr12798	5.23933	4.35359	KOG:I	Lipid transport and metabolism
sr12823	4.96159	4.82732	KOG:I	Lipid transport and metabolism
sr11637	3.52168	3.57521	KOG:I	Lipid transport and metabolism
sr12041	2.84093	0	KOG:I	Lipid transport and metabolism
sr16122	2.65659	2.71505	KOG:I	Lipid transport and metabolism
sr16591	2.63989	0	KOG:I	Lipid transport and metabolism
sr13520	2.59432	2.15925	KOG:I	Lipid transport and metabolism
sr16229	2.55294	0	KOG:I	Lipid transport and metabolism
sr13163	2.22272	2.2222	KOG:I	Lipid transport and metabolism
sr10546.2	2.02908	2.28544	KOG:I	Lipid transport and metabolism
sr16683	1.80493	0	KOG:I	Lipid transport and metabolism
sr16412	1.34807	0	KOG:I	Lipid transport and metabolism
sr12069	0	-2.66041	KOG:I	Lipid transport and metabolism
sr13809	0	3.43953	KOG:I	Lipid transport and metabolism
sr13865	0	-2.42627	KOG:I	Lipid transport and metabolism
sr12253	0	-1.41204	KOG:I	Lipid transport and metabolism
sr12347	0	-1.16824	KOG:I	Lipid transport and metabolism
sr12340	0	-4.05194	KOG:I	Lipid transport and metabolism
sr15854	-1.50991	0	KOG:I	Lipid transport and metabolism
sr13600	-1.56122	-2.24872	KOG:I	Lipid transport and metabolism
sr14128	-1.63556	0	KOG:I	Lipid transport and metabolism
sr12928	-1.71095	-2.15693	KOG:I	Lipid transport and metabolism
Acc1	-1.93329	-2.27804	KOG:I	Lipid transport and metabolism
sr10658	-2.02091	-3.55019	KOG:I	Lipid transport and metabolism
sr13272	-2.09775	0	KOG:I	Lipid transport and metabolism
sr12560	-2.1363	0	KOG:I	Lipid transport and metabolism
sr10793	-2.14863	0	KOG:I	Lipid transport and metabolism
sr10680	-2.17198	0	KOG:I	Lipid transport and metabolism
sr11504	-2.24755	-2.6468	KOG:I	Lipid transport and metabolism
sr13435	-2.30278	-2.53091	KOG:I	Lipid transport and metabolism
sr11177	-2.34622	-3.11883	KOG:I	Lipid transport and metabolism
sr11704	-2.46379	-3.21709	KOG:I	Lipid transport and metabolism
sr14566	-2.48206	-2.6707	KOG:I	Lipid transport and metabolism
sr14072	-2.58665	-1.85134	KOG:I	Lipid transport and metabolism
sr15245	-2.64046	0	KOG:I	Lipid transport and metabolism
sr16231	-2.67549	-3.80948	KOG:I	Lipid transport and metabolism
sr10935	-2.71437	-5.98522	KOG:I	Lipid transport and metabolism
sr12081	-2.77544	-3.43731	KOG:I	Lipid transport and metabolism
sr12416	-2.95507	-2.61768	KOG:I	Lipid transport and metabolism
sr14586	-2.96193	-3.68157	KOG:I	Lipid transport and metabolism
sr14063	-3.21593	-3.48732	KOG:I	Lipid transport and metabolism
sr11081	-3.28735	-3.67174	KOG:I	Lipid transport and metabolism
sr16348	-3.36139	-3.33781	KOG:I	Lipid transport and metabolism
sr11134	-3.72243	0	KOG:I	Lipid transport and metabolism
sr16503	-4.58012	-5.48596	KOG:I	Lipid transport and metabolism
sr11686	-4.93345	0	KOG:I	Lipid transport and metabolism
sr12889	-5.38855	0	KOG:I	Lipid transport and metabolism
sr10682	-5.67213	0	KOG:I	Lipid transport and metabolism
sr13624	-6.83484	-5.47089	KOG:I	Lipid transport and metabolism
sr12093	7.44324	0	KOG:P	Inorganic ion transport and metabolism
Ump2	6.56585	6.44895	KOG:P	Inorganic ion transport and metabolism
Acu1	5.74834	0	KOG:P	Inorganic ion transport and metabolism
sr16562	5.00407	4.80516	KOG:P	Inorganic ion transport and metabolism
sr06414	3.68548	3.01969	KOG:P	Inorganic ion transport and metabolism
sr14975	2.36919	0	KOG:P	Inorganic ion transport and metabolism
sr16744	2.26804	1.64672	KOG:P	Inorganic ion transport and metabolism
sr11975	1.56203	1.91341	KOG:P	Inorganic ion transport and metabolism
sr11497	1.47068	1.70588	KOG:P	Inorganic ion transport and metabolism
sr13622	0	-1.6694	KOG:P	Inorganic ion transport and metabolism
sr11568	0	2.34137	KOG:P	Inorganic ion transport and metabolism
sr12820	0	-3.40988	KOG:P	Inorganic ion transport and metabolism
sr15348	0	2.46352	KOG:P	Inorganic ion transport and metabolism
sr13006	-1.00794	-2.11363	KOG:P	Inorganic ion transport and metabolism
sr14689	-1.41324	0	KOG:P	Inorganic ion transport and metabolism
sr16356	-1.49961	-2.5533	KOG:P	Inorganic ion transport and metabolism
sr13596	-1.68183	-2.04759	KOG:P	Inorganic ion transport and metabolism
sr14461	-1.80153	-2.57154	KOG:P	Inorganic ion transport and metabolism
sr14012	-1.82671	-2.28528	KOG:P	Inorganic ion transport and metabolism
sr15072	-1.90853	-1.60311	KOG:P	Inorganic ion transport and metabolism
sr15310	-2.20962	-1.64345	KOG:P	Inorganic ion transport and metabolism
sr11366	-2.22288	0	KOG:P	Inorganic ion transport and metabolism
sr10653	-2.4056	0	KOG:P	Inorganic ion transport and metabolism
sr16447	-2.49989	-2.55212	KOG:P	Inorganic ion transport and metabolism
sr15986	-2.62168	-2.72627	KOG:P	Inorganic ion transport and metabolism
sr11740	-2.81596	-3.68815	KOG:P	Inorganic ion transport and metabolism
sr11550	-2.90165	-3.37551	KOG:P	Inorganic ion transport and metabolism
sr14144	-2.94885	-2.84574	KOG:P	Inorganic ion transport and metabolism
sr16482	9.65989	9.34972	KOG:Q	Secondary metabolites biosynthesis, transport and catabolism
sr16230	9.36294	9.36702	KOG:Q	Secondary metabolites biosynthesis, transport and catabolism
sr10769	9.12252	8.57746	KOG:Q	Secondary metabolites biosynthesis, transport and catabolism
sr12798	5.23933	4.35359	KOG:Q	Secondary metabolites biosynthesis, transport and catabolism
sr16666	5.18228	5.83402	KOG:Q	Secondary metabolites biosynthesis, transport and catabolism
sr16437	4.85815	4.57725	KOG:Q	Secondary metabolites biosynthesis, transport and catabolism
sr14419	4.50252	0	KOG:Q	Secondary metabolites biosynthesis, transport and catabolism
sr16573	4.26097	2.70306	KOG:Q	Secondary metabolites biosynthesis, transport and catabolism
sr15684	4.20659	4.56943	KOG:Q	Secondary metabolites biosynthesis, transport and catabolism
sr13942	3.95661	3.81249	KOG:Q	Secondary metabolites biosynthesis, transport and catabolism
sr11776	3.0271	3.08723	KOG:Q	Secondary metabolites biosynthesis, transport and catabolism
sr16122	2.65659	2.71505	KOG:Q	Secondary metabolites biosynthesis, transport and catabolism
sr06427	2.55963	2.49513	KOG:Q	Secondary metabolites biosynthesis, transport and catabolism
sr00094.2	2.54411	0	KOG:Q	Secondary metabolites biosynthesis, transport and catabolism
sr16312	2.34093	3.03705	KOG:Q	Secondary metabolites biosynthesis, transport and catabolism
sr15968	1.77835	0	KOG:Q	Secondary metabolites biosynthesis, transport and catabolism
sr13849	1.5149	0	KOG:Q	Secondary metabolites biosynthesis, transport and catabolism
sr16511	1.3533	1.50172	KOG:Q	Secondary metabolites biosynthesis, transport and catabolism
sr12069	0	-2.66041	KOG:Q	Secondary metabolites biosynthesis, transport and catabolism
sr12457	0	2.99343	KOG:Q	Secondary metabolites biosynthesis, transport and catabolism
sr15178	0	3.0411	KOG:Q	Secondary metabolites biosynthesis, transport and catabolism
sr13017	0	-3.09381	KOG:Q	Secondary metabolites biosynthesis, transport and catabolism
sr13596	-1.68183	-2.04759	KOG:Q	Secondary metabolites biosynthesis, transport and catabolism
sr11445	-1.93934	-3.09553	KOG:Q	Secondary metabolites biosynthesis, transport and catabolism
sr11958	-1.9549	0	KOG:Q	Secondary metabolites biosynthesis, transport and catabolism
Erg11	-2.02906	-2.62631	KOG:Q	Secondary metabolites biosynthesis, transport and catabolism
sr15323	-2.16853	0	KOG:Q	Secondary metabolites biosynthesis, transport and catabolism
sr13069	-2.42608	-5.69728	KOG:Q	Secondary metabolites biosynthesis, transport and catabolism
sr11704	-2.46379	-3.21709	KOG:Q	Secondary metabolites biosynthesis, transport and catabolism
sr11740	-2.81596	-3.68815	KOG:Q	Secondary metabolites biosynthesis, transport and catabolism
Sid2	-3.24154	-5.71699	KOG:Q	Secondary metabolites biosynthesis, transport and catabolism
sr11063	-4.83671	0	KOG:Q	Secondary metabolites biosynthesis, transport and catabolism
Fer6	-5.31324	0	KOG:Q	Secondary metabolites biosynthesis, transport and catabolism
Fer3	-7.18722	-5.8232	KOG:Q	Secondary metabolites biosynthesis, transport and catabolism
sr15070	7.73051	7.68071	KOG:E	Amino acid transport and metabolism
sr13345	7.70411	7.71718	KOG:E	Amino acid transport and metabolism
sr16636	5.22993	5.38004	KOG:E	Amino acid transport and metabolism
sr15459	4.89057	0	KOG:E	Amino acid transport and metabolism
sr14338	3.76893	3.94343	KOG:E	Amino acid transport and metabolism
sr14637	3.69405	4.06788	KOG:E	Amino acid transport and metabolism
sr13672	3.45399	4.64772	KOG:E	Amino acid transport and metabolism
sr13577	3.06888	2.95122	KOG:E	Amino acid transport and metabolism
sr15717	3.02345	2.78313	KOG:E	Amino acid transport and metabolism
sr13387	2.90016	2.83673	KOG:E	Amino acid transport and metabolism
sr10209	2.54614	2.4099	KOG:E	Amino acid transport and metabolism
sr12258	2.36182	1.982	KOG:E	Amino acid transport and metabolism
sr13368	1.87359	0	KOG:E	Amino acid transport and metabolism
sr13999	1.83435	0	KOG:E	Amino acid transport and metabolism
sr10607	1.7789	1.7788	KOG:E	Amino acid transport and metabolism
sr10811.2	1.52272	0	KOG:E	Amino acid transport and metabolism
sr14646	1.35558	0	KOG:E	Amino acid transport and metabolism
sr16745	1.29663	0	KOG:E	Amino acid transport and metabolism
sr10306	1.26805	0	KOG:E	Amino acid transport and metabolism
sr15914	0	2.61619	KOG:E	Amino acid transport and metabolism
GatA	0	2.45814	KOG:E	Amino acid transport and metabolism
sr13865	0	-2.42627	KOG:E	Amino acid transport and metabolism
sr16265	0	1.65359	KOG:E	Amino acid transport and metabolism
sr11770	0	2.98539	KOG:E	Amino acid transport and metabolism
sr10137	-1.06805	0	KOG:E	Amino acid transport and metabolism
sr10326	-1.14657	0	KOG:E	Amino acid transport and metabolism
sr12252	-1.39177	-1.26217	KOG:E	Amino acid transport and metabolism
sr14877	-1.43385	-2.02077	KOG:E	Amino acid transport and metabolism
sr11796	-1.46366	-1.77136	KOG:E	Amino acid transport and metabolism
sr13391	-1.55204	0	KOG:E	Amino acid transport and metabolism
sr14997	-1.62993	-1.90649	KOG:E	Amino acid transport and metabolism
sr12683	-1.66381	0	KOG:E	Amino acid transport and metabolism
sr15750	-1.76526	-2.53507	KOG:E	Amino acid transport and metabolism
sr11663	-1.92832	-1.82686	KOG:E	Amino acid transport and metabolism
sr11873	-2.02644	-1.55407	KOG:E	Amino acid transport and metabolism
sr15031	-2.25527	-2.71675	KOG:E	Amino acid transport and metabolism
sr15660	-2.35562	0	KOG:E	Amino acid transport and metabolism
sr12242	-2.56917	-3.29864	KOG:E	Amino acid transport and metabolism
sr14752	-2.70489	-2.85462	KOG:E	Amino acid transport and metabolism
sr13954	-2.74229	-2.69037	KOG:E	Amino acid transport and metabolism
sr10469	-2.81532	-2.49378	KOG:E	Amino acid transport and metabolism
sr15004	-3.0565	-2.53078	KOG:E	Amino acid transport and metabolism
sr13854	-3.81426	-7.21522	KOG:E	Amino acid transport and metabolism
sr11916	-3.83615	-5.38678	KOG:E	Amino acid transport and metabolism
sr15821	-5.19059	-4.82862	KOG:E	Amino acid transport and metabolism

## Sheet: R_S_Up
Table S4.2 Significantly enriched and up-regulated DEGs both in HZ4 and HZ4R
AccID	Log2FC-HZ4	Log2FC-HZ4R	KOGID	KOGTerm
sr13384	5.36703	5.87667	KOG:C	Energy production and conversion
sr15852	4.26176	4.09622	KOG:C	Energy production and conversion
sr14442	3.75326	3.32075	KOG:C	Energy production and conversion
sr14044	2.97599	3.41326	KOG:C	Energy production and conversion
sr14955	1.8313	1.76237	KOG:C	Energy production and conversion
sr14126	5.23127	4.96442	KOG:J	Translation, ribosomal structure and biogenesis
sr14346	1.22565	1.32732	KOG:J	Translation, ribosomal structure and biogenesis
sr14120	8.89491	8.89885	KOG:G	Carbohydrate transport and metabolism
sr14464	8.81701	9.00767	KOG:G	Carbohydrate transport and metabolism
sr13131	7.57155	7.51956	KOG:G	Carbohydrate transport and metabolism
sr11457	7.52558	7.75454	KOG:G	Carbohydrate transport and metabolism
sr10694	6.68678	6.36743	KOG:G	Carbohydrate transport and metabolism
sr11983	6.64293	6.37642	KOG:G	Carbohydrate transport and metabolism
sr16869	6.52764	6.7871	KOG:G	Carbohydrate transport and metabolism
sr10702	6.27305	6.12633	KOG:G	Carbohydrate transport and metabolism
sr12013	5.96398	6.19123	KOG:G	Carbohydrate transport and metabolism
sr10711.2	5.93856	6.18869	KOG:G	Carbohydrate transport and metabolism
sr15386	5.5691	5.80172	KOG:G	Carbohydrate transport and metabolism
sr16572	4.2244	4.13391	KOG:G	Carbohydrate transport and metabolism
sr11151.2	3.36765	4.16909	KOG:G	Carbohydrate transport and metabolism
sr13312	2.50251	2.26459	KOG:G	Carbohydrate transport and metabolism
sr12887	2.49797	2.26777	KOG:G	Carbohydrate transport and metabolism
sr11837	2.26364	2.25686	KOG:G	Carbohydrate transport and metabolism
sr16600	2.11289	2.02972	KOG:G	Carbohydrate transport and metabolism
sr11059	1.9208	2.08743	KOG:G	Carbohydrate transport and metabolism
sr10404	1.52051	2.08709	KOG:G	Carbohydrate transport and metabolism
sr14043	8.38557	9.1781	KOG:I	Lipid transport and metabolism
sr11982	6.00559	6.3572	KOG:I	Lipid transport and metabolism
sr12798	5.23933	4.35359	KOG:I	Lipid transport and metabolism
sr12823	4.96159	4.82732	KOG:I	Lipid transport and metabolism
sr11637	3.52168	3.57521	KOG:I	Lipid transport and metabolism
sr16122	2.65659	2.71505	KOG:I	Lipid transport and metabolism
sr13520	2.59432	2.15925	KOG:I	Lipid transport and metabolism
sr13163	2.22272	2.2222	KOG:I	Lipid transport and metabolism
sr10546.2	2.02908	2.28544	KOG:I	Lipid transport and metabolism
Ump2	6.56585	6.44895	KOG:P	Inorganic ion transport and metabolism
sr16562	5.00407	4.80516	KOG:P	Inorganic ion transport and metabolism
sr06414	3.68548	3.01969	KOG:P	Inorganic ion transport and metabolism
sr16744	2.26804	1.64672	KOG:P	Inorganic ion transport and metabolism
sr11975	1.56203	1.91341	KOG:P	Inorganic ion transport and metabolism
sr11497	1.47068	1.70588	KOG:P	Inorganic ion transport and metabolism
sr16482	9.65989	9.34972	KOG:Q	Secondary metabolites biosynthesis, transport and catabolism
sr16230	9.36294	9.36702	KOG:Q	Secondary metabolites biosynthesis, transport and catabolism
sr10769	9.12252	8.57746	KOG:Q	Secondary metabolites biosynthesis, transport and catabolism
sr12798	5.23933	4.35359	KOG:Q	Secondary metabolites biosynthesis, transport and catabolism
sr16666	5.18228	5.83402	KOG:Q	Secondary metabolites biosynthesis, transport and catabolism
sr16437	4.85815	4.57725	KOG:Q	Secondary metabolites biosynthesis, transport and catabolism
sr16573	4.26097	2.70306	KOG:Q	Secondary metabolites biosynthesis, transport and catabolism
sr15684	4.20659	4.56943	KOG:Q	Secondary metabolites biosynthesis, transport and catabolism
sr13942	3.95661	3.81249	KOG:Q	Secondary metabolites biosynthesis, transport and catabolism
sr11776	3.0271	3.08723	KOG:Q	Secondary metabolites biosynthesis, transport and catabolism
sr16122	2.65659	2.71505	KOG:Q	Secondary metabolites biosynthesis, transport and catabolism
sr06427	2.55963	2.49513	KOG:Q	Secondary metabolites biosynthesis, transport and catabolism
sr16312	2.34093	3.03705	KOG:Q	Secondary metabolites biosynthesis, transport and catabolism
sr16511	1.3533	1.50172	KOG:Q	Secondary metabolites biosynthesis, transport and catabolism
sr15070	7.73051	7.68071	KOG:E	Amino acid transport and metabolism
sr13345	7.70411	7.71718	KOG:E	Amino acid transport and metabolism
sr16636	5.22993	5.38004	KOG:E	Amino acid transport and metabolism
sr14338	3.76893	3.94343	KOG:E	Amino acid transport and metabolism
sr14637	3.69405	4.06788	KOG:E	Amino acid transport and metabolism
sr13672	3.45399	4.64772	KOG:E	Amino acid transport and metabolism
sr13577	3.06888	2.95122	KOG:E	Amino acid transport and metabolism
sr15717	3.02345	2.78313	KOG:E	Amino acid transport and metabolism
sr13387	2.90016	2.83673	KOG:E	Amino acid transport and metabolism
sr10209	2.54614	2.4099	KOG:E	Amino acid transport and metabolism
sr12258	2.36182	1.982	KOG:E	Amino acid transport and metabolism
sr10607	1.7789	1.7788	KOG:E	Amino acid transport and metabolism

## Sheet: R_S_Down
Table S4.3 Significantly enriched and down-regulated DEGs both in HZ4 and HZ4R
AccID	Log2FC-HZ4	Log2FC-HZ4R	KOGID	KOGTerm
sr12402	-1.11884	-1.46842	KOG:C	Energy production and conversion
sr15696	-1.15974	-1.54128	KOG:C	Energy production and conversion
sr16086	-1.20771	-2.22753	KOG:C	Energy production and conversion
sr10220	-1.21017	-1.36723	KOG:C	Energy production and conversion
sr12359	-1.22124	-1.92617	KOG:C	Energy production and conversion
sr14726	-1.27308	-1.45979	KOG:C	Energy production and conversion
sr13219	-1.34962	-1.57637	KOG:C	Energy production and conversion
sr13564	-1.38077	-1.10944	KOG:C	Energy production and conversion
sr14756	-1.51871	-2.07475	KOG:C	Energy production and conversion
sr12546	-1.55113	-2.73361	KOG:C	Energy production and conversion
sr15515	-1.55988	-2.10771	KOG:C	Energy production and conversion
sr15798	-1.56277	-1.54096	KOG:C	Energy production and conversion
sr12742	-1.65475	-1.66932	KOG:C	Energy production and conversion
sr15177	-1.66221	-2.18478	KOG:C	Energy production and conversion
sr10615.2	-1.79475	-1.90606	KOG:C	Energy production and conversion
sr16144	-1.85888	-2.01288	KOG:C	Energy production and conversion
sr10248	-1.86569	-2.17875	KOG:C	Energy production and conversion
Sdh2	-1.91271	-1.87518	KOG:C	Energy production and conversion
sr12686	-1.99636	-2.40326	KOG:C	Energy production and conversion
sr10021	-2.10133	-2.31728	KOG:C	Energy production and conversion
sr16887	-2.11426	-2.13754	KOG:C	Energy production and conversion
sr10898	-2.29491	-2.4354	KOG:C	Energy production and conversion
sr12006	-2.32943	-2.04336	KOG:C	Energy production and conversion
sr13008	-2.34922	-2.75497	KOG:C	Energy production and conversion
sr16697	-2.44993	-2.51679	KOG:C	Energy production and conversion
sr12996	-2.52294	-2.21668	KOG:C	Energy production and conversion
sr16728	-2.53689	-2.44772	KOG:C	Energy production and conversion
sr13688	-2.59822	-2.61538	KOG:C	Energy production and conversion
sr16097	-2.64474	-3.064	KOG:C	Energy production and conversion
sr15414	-2.65592	-3.6166	KOG:C	Energy production and conversion
sr11766	-2.67867	-3.65795	KOG:C	Energy production and conversion
sr13954	-2.74229	-2.69037	KOG:C	Energy production and conversion
sr15676	-2.80586	-2.01631	KOG:C	Energy production and conversion
sr11872	-2.82603	-2.87399	KOG:C	Energy production and conversion
sr11616	-2.85857	-3.0864	KOG:C	Energy production and conversion
sr12079	-3.10864	-3.30841	KOG:C	Energy production and conversion
sr11294	-3.20912	-3.06044	KOG:C	Energy production and conversion
sr12215	-3.27735	-3.77248	KOG:C	Energy production and conversion
sr13503	-3.3234	-3.90436	KOG:C	Energy production and conversion
sr12479	-3.80031	-4.68556	KOG:C	Energy production and conversion
sr13035	-3.82142	-3.70583	KOG:C	Energy production and conversion
sr11085	-3.88039	-3.71242	KOG:C	Energy production and conversion
sr16367	-4.04886	-4.38352	KOG:C	Energy production and conversion
sr12306	-4.11073	-4.22253	KOG:C	Energy production and conversion
sr12695	-4.36482	-4.41307	KOG:C	Energy production and conversion
sr13758	-4.39176	-4.1239	KOG:C	Energy production and conversion
sr16679	-1.01137	-1.45804	KOG:J	Translation, ribosomal structure and biogenesis
sr11039	-1.10607	-1.94818	KOG:J	Translation, ribosomal structure and biogenesis
sr16635	-1.1257	-1.57723	KOG:J	Translation, ribosomal structure and biogenesis
sr15518	-1.1576	-1.95291	KOG:J	Translation, ribosomal structure and biogenesis
sr15889	-1.28245	-1.87516	KOG:J	Translation, ribosomal structure and biogenesis
sr13555	-1.33177	-1.5767	KOG:J	Translation, ribosomal structure and biogenesis
sr13043	-1.35676	-1.91293	KOG:J	Translation, ribosomal structure and biogenesis
sr13218	-1.40703	-1.78213	KOG:J	Translation, ribosomal structure and biogenesis
sr15704	-1.43999	-1.66399	KOG:J	Translation, ribosomal structure and biogenesis
sr11869	-1.4461	-2.47561	KOG:J	Translation, ribosomal structure and biogenesis
sr15714	-1.4462	-1.45117	KOG:J	Translation, ribosomal structure and biogenesis
sr15519	-1.4847	-1.57842	KOG:J	Translation, ribosomal structure and biogenesis
sr16886	-1.58197	-1.64916	KOG:J	Translation, ribosomal structure and biogenesis
sr16610	-1.6027	-1.38231	KOG:J	Translation, ribosomal structure and biogenesis
sr13473	-1.60395	-1.75466	KOG:J	Translation, ribosomal structure and biogenesis
sr15470	-1.60788	-1.84097	KOG:J	Translation, ribosomal structure and biogenesis
sr13762	-1.61181	-1.61352	KOG:J	Translation, ribosomal structure and biogenesis
sr15723	-1.62227	-1.53908	KOG:J	Translation, ribosomal structure and biogenesis
sr15508	-1.63723	-2.21354	KOG:J	Translation, ribosomal structure and biogenesis
sr12156	-1.73718	-2.15048	KOG:J	Translation, ribosomal structure and biogenesis
sr10454	-1.76239	-2.32102	KOG:J	Translation, ribosomal structure and biogenesis
sr12157	-1.78066	-2.26288	KOG:J	Translation, ribosomal structure and biogenesis
sr12224	-1.88929	-2.16862	KOG:J	Translation, ribosomal structure and biogenesis
sr12038	-2.02937	-1.99206	KOG:J	Translation, ribosomal structure and biogenesis
sr13953	-2.08764	-1.78912	KOG:J	Translation, ribosomal structure and biogenesis
sr10818.2	-2.09432	-2.24497	KOG:J	Translation, ribosomal structure and biogenesis
sr10865	-2.13283	-2.22235	KOG:J	Translation, ribosomal structure and biogenesis
sr14484	-2.13833	-2.80106	KOG:J	Translation, ribosomal structure and biogenesis
sr11802	-2.15589	-2.65179	KOG:J	Translation, ribosomal structure and biogenesis
sr15921	-2.16297	-2.92151	KOG:J	Translation, ribosomal structure and biogenesis
sr12151	-2.19513	-2.33332	KOG:J	Translation, ribosomal structure and biogenesis
sr13096	-2.20597	-2.8498	KOG:J	Translation, ribosomal structure and biogenesis
sr12064	-2.2186	-3.16112	KOG:J	Translation, ribosomal structure and biogenesis
sr11349	-2.2383	-2.29644	KOG:J	Translation, ribosomal structure and biogenesis
sr15031	-2.25527	-2.71675	KOG:J	Translation, ribosomal structure and biogenesis
sr11767	-2.29586	-3.75214	KOG:J	Translation, ribosomal structure and biogenesis
sr10455	-2.29688	-2.11606	KOG:J	Translation, ribosomal structure and biogenesis
sr11395	-2.29688	-2.0776	KOG:J	Translation, ribosomal structure and biogenesis
sr15912	-2.33586	-3.102	KOG:J	Translation, ribosomal structure and biogenesis
sr13041	-2.35816	-2.53518	KOG:J	Translation, ribosomal structure and biogenesis
sr15705	-2.38003	-2.93622	KOG:J	Translation, ribosomal structure and biogenesis
sr14989	-2.38712	-2.97793	KOG:J	Translation, ribosomal structure and biogenesis
sr12703	-2.42148	-2.69996	KOG:J	Translation, ribosomal structure and biogenesis
sr13300	-2.4836	-2.78492	KOG:J	Translation, ribosomal structure and biogenesis
sr11482	-2.50443	-2.80296	KOG:J	Translation, ribosomal structure and biogenesis
sr10923	-2.56888	-2.88205	KOG:J	Translation, ribosomal structure and biogenesis
sr13556	-2.60382	-3.09417	KOG:J	Translation, ribosomal structure and biogenesis
sr11973	-2.69306	-2.2522	KOG:J	Translation, ribosomal structure and biogenesis
sr14081	-2.70551	-2.98859	KOG:J	Translation, ribosomal structure and biogenesis
sr12702	-2.73108	-3.37016	KOG:J	Translation, ribosomal structure and biogenesis
sr11938	-2.84326	-2.86988	KOG:J	Translation, ribosomal structure and biogenesis
sr14322	-2.89371	-3.23379	KOG:J	Translation, ribosomal structure and biogenesis
sr12357	-2.903	-2.96096	KOG:J	Translation, ribosomal structure and biogenesis
sr14502	-2.95988	-2.79858	KOG:J	Translation, ribosomal structure and biogenesis
sr10965.2	-3.03724	-3.47827	KOG:J	Translation, ribosomal structure and biogenesis
sr14082	-3.07653	-3.44763	KOG:J	Translation, ribosomal structure and biogenesis
sr10884	-3.10075	-2.97097	KOG:J	Translation, ribosomal structure and biogenesis
sr10464.2	-3.13878	-3.56994	KOG:J	Translation, ribosomal structure and biogenesis
sr13712	-3.1418	-2.88108	KOG:J	Translation, ribosomal structure and biogenesis
sr14526	-3.15313	-3.81131	KOG:J	Translation, ribosomal structure and biogenesis
sr12152	-3.23082	-3.11671	KOG:J	Translation, ribosomal structure and biogenesis
sr13097	-3.27741	-3.58043	KOG:J	Translation, ribosomal structure and biogenesis
sr14748	-3.29679	-4.15815	KOG:J	Translation, ribosomal structure and biogenesis
sr14323	-3.31952	-4.16497	KOG:J	Translation, ribosomal structure and biogenesis
sr11937	-3.35918	-3.10523	KOG:J	Translation, ribosomal structure and biogenesis
sr14015	-3.65028	-4.07365	KOG:J	Translation, ribosomal structure and biogenesis
sr13979	-3.66998	-3.93855	KOG:J	Translation, ribosomal structure and biogenesis
sr12223	-3.69218	-3.86502	KOG:J	Translation, ribosomal structure and biogenesis
sr12221	-3.95614	-4.29688	KOG:J	Translation, ribosomal structure and biogenesis
sr11838	-1.48711	-1.67474	KOG:G	Carbohydrate transport and metabolism
sr11960	-1.61487	-1.84991	KOG:G	Carbohydrate transport and metabolism
sr14299	-1.63348	-1.41934	KOG:G	Carbohydrate transport and metabolism
sr16323	-1.66657	-1.40536	KOG:G	Carbohydrate transport and metabolism
sr13664	-1.93504	-2.45248	KOG:G	Carbohydrate transport and metabolism
sr14243	-1.99744	-2.2879	KOG:G	Carbohydrate transport and metabolism
sr13619	-2.20312	-2.51833	KOG:G	Carbohydrate transport and metabolism
sr13591	-2.23227	-2.1583	KOG:G	Carbohydrate transport and metabolism
sr15017	-2.31871	-3.03331	KOG:G	Carbohydrate transport and metabolism
sr15339	-2.42087	-2.30638	KOG:G	Carbohydrate transport and metabolism
sr10940.2	-2.88033	-3.43031	KOG:G	Carbohydrate transport and metabolism
sr13755	-2.92375	-3.35721	KOG:G	Carbohydrate transport and metabolism
sr14357	-3.05705	-3.6109	KOG:G	Carbohydrate transport and metabolism
sr15847	-3.15894	-3.83587	KOG:G	Carbohydrate transport and metabolism
sr15748	-3.18739	-3.21662	KOG:G	Carbohydrate transport and metabolism
sr11503	-3.46897	-3.87349	KOG:G	Carbohydrate transport and metabolism
sr14846	-3.77111	-3.41099	KOG:G	Carbohydrate transport and metabolism
sr10161	-6.84716	-5.48295	KOG:G	Carbohydrate transport and metabolism
sr10799	-7.02674	-4.24248	KOG:G	Carbohydrate transport and metabolism
sr13600	-1.56122	-2.24872	KOG:I	Lipid transport and metabolism
sr12928	-1.71095	-2.15693	KOG:I	Lipid transport and metabolism
Acc1	-1.93329	-2.27804	KOG:I	Lipid transport and metabolism
sr10658	-2.02091	-3.55019	KOG:I	Lipid transport and metabolism
sr11504	-2.24755	-2.6468	KOG:I	Lipid transport and metabolism
sr13435	-2.30278	-2.53091	KOG:I	Lipid transport and metabolism
sr11177	-2.34622	-3.11883	KOG:I	Lipid transport and metabolism
sr11704	-2.46379	-3.21709	KOG:I	Lipid transport and metabolism
sr14566	-2.48206	-2.6707	KOG:I	Lipid transport and metabolism
sr14072	-2.58665	-1.85134	KOG:I	Lipid transport and metabolism
sr16231	-2.67549	-3.80948	KOG:I	Lipid transport and metabolism
sr10935	-2.71437	-5.98522	KOG:I	Lipid transport and metabolism
sr12081	-2.77544	-3.43731	KOG:I	Lipid transport and metabolism
sr12416	-2.95507	-2.61768	KOG:I	Lipid transport and metabolism
sr14586	-2.96193	-3.68157	KOG:I	Lipid transport and metabolism
sr14063	-3.21593	-3.48732	KOG:I	Lipid transport and metabolism
sr11081	-3.28735	-3.67174	KOG:I	Lipid transport and metabolism
sr16348	-3.36139	-3.33781	KOG:I	Lipid transport and metabolism
sr16503	-4.58012	-5.48596	KOG:I	Lipid transport and metabolism
sr13624	-6.83484	-5.47089	KOG:I	Lipid transport and metabolism
sr13006	-1.00794	-2.11363	KOG:P	Inorganic ion transport and metabolism
sr16356	-1.49961	-2.5533	KOG:P	Inorganic ion transport and metabolism
sr13596	-1.68183	-2.04759	KOG:P	Inorganic ion transport and metabolism
sr14461	-1.80153	-2.57154	KOG:P	Inorganic ion transport and metabolism
sr14012	-1.82671	-2.28528	KOG:P	Inorganic ion transport and metabolism
sr15072	-1.90853	-1.60311	KOG:P	Inorganic ion transport and metabolism
sr15310	-2.20962	-1.64345	KOG:P	Inorganic ion transport and metabolism
sr16447	-2.49989	-2.55212	KOG:P	Inorganic ion transport and metabolism
sr15986	-2.62168	-2.72627	KOG:P	Inorganic ion transport and metabolism
sr11740	-2.81596	-3.68815	KOG:P	Inorganic ion transport and metabolism
sr11550	-2.90165	-3.37551	KOG:P	Inorganic ion transport and metabolism
sr14144	-2.94885	-2.84574	KOG:P	Inorganic ion transport and metabolism
sr13596	-1.68183	-2.04759	KOG:Q	Secondary metabolites biosynthesis, transport and catabolism
sr11445	-1.93934	-3.09553	KOG:Q	Secondary metabolites biosynthesis, transport and catabolism
Erg11	-2.02906	-2.62631	KOG:Q	Secondary metabolites biosynthesis, transport and catabolism
sr13069	-2.42608	-5.69728	KOG:Q	Secondary metabolites biosynthesis, transport and catabolism
sr11704	-2.46379	-3.21709	KOG:Q	Secondary metabolites biosynthesis, transport and catabolism
sr11740	-2.81596	-3.68815	KOG:Q	Secondary metabolites biosynthesis, transport and catabolism
Sid2	-3.24154	-5.71699	KOG:Q	Secondary metabolites biosynthesis, transport and catabolism
Fer3	-7.18722	-5.8232	KOG:Q	Secondary metabolites biosynthesis, transport and catabolism
sr12252	-1.39177	-1.26217	KOG:E	Amino acid transport and metabolism
sr14877	-1.43385	-2.02077	KOG:E	Amino acid transport and metabolism
sr11796	-1.46366	-1.77136	KOG:E	Amino acid transport and metabolism
sr14997	-1.62993	-1.90649	KOG:E	Amino acid transport and metabolism
sr15750	-1.76526	-2.53507	KOG:E	Amino acid transport and metabolism
sr11663	-1.92832	-1.82686	KOG:E	Amino acid transport and metabolism
sr11873	-2.02644	-1.55407	KOG:E	Amino acid transport and metabolism
sr15031	-2.25527	-2.71675	KOG:E	Amino acid transport and metabolism
sr12242	-2.56917	-3.29864	KOG:E	Amino acid transport and metabolism
sr14752	-2.70489	-2.85462	KOG:E	Amino acid transport and metabolism
sr13954	-2.74229	-2.69037	KOG:E	Amino acid transport and metabolism
sr10469	-2.81532	-2.49378	KOG:E	Amino acid transport and metabolism
sr15004	-3.0565	-2.53078	KOG:E	Amino acid transport and metabolism
sr13854	-3.81426	-7.21522	KOG:E	Amino acid transport and metabolism
sr11916	-3.83615	-5.38678	KOG:E	Amino acid transport and metabolism
sr15821	-5.19059	-4.82862	KOG:E	Amino acid transport and metabolism

## Sheet: Energy
Table S4.3 DEGs significantly enriched in 'Energy production and conversion' term
DEGs specificly regulated in HZ4R
AccID	Log2FC-HZ4	Log2FC-HZ4R	KOGID	KOGTerm
sr14613	0	2.269	KOG2453	Aldehyde dehydrogenase
sr11739	0	-1.66896	KOG2865	NADH:ubiquinone oxidoreductase, NDUFA9/39kDa subunit
sr12069	0	-2.66041	KOG1748	Acyl carrier protein/NADH-ubiquinone oxidoreductase, NDUFAB1/SDAP subunit
DEGs specificly regulated in HZ4
AccID	Log2FC-HZ4	Log2FC-HZ4R	KOGID	KOGTerm
sr13860	5.79899	0	KOG0756	Mitochondrial tricarboxylate/dicarboxylate carrier proteins
sr11376	3.55732	0	KOG0134	NADH:flavin oxidoreductase/12-oxophytodienoate reductase
sr13139	3.27158	0	KOG2614	Kynurenine 3-monooxygenase and related flavoprotein monooxygenases
sr14127	3.05635	0	KOG1197	Predicted quinone oxidoreductase
sr14228	3.00457	0	KOG1575	Voltage-gated shaker-like K+ channel, subunit beta/KCNAB
sr15388	2.93971	0	KOG0538	Glycolate oxidase
sr11474	2.14669	0	KOG1198	Zinc-binding oxidoreductase
sr11988	2.1462	0	KOG1198	Zinc-binding oxidoreductase
sr12954	2.13224	0	TWOG0962	Glycolate oxidase
sr12816	1.93445	0	KOG0537	Cytochrome b5
sr16392	1.78404	0	KOG2450	Aldehyde dehydrogenase
sr10955	1.62616	0	KOG2450	Aldehyde dehydrogenase
sr06426.2	1.46426	0	KOG2258	Glycerophosphoryl diester phosphodiesterase
sr16755	-1.05307	0	KOG3494	Ubiquinol cytochrome c oxidoreductase, subunit QCR9
sr14856	-1.2121	0	KOG1664	Vacuolar H+-ATPase V1 sector, subunit E
sr16008	-1.40517	0	KOG3361	Iron binding protein involved in Fe-S cluster formation
sr14617	-1.42632	0	KOG2495	NADH-dehydrogenase (ubiquinone)
sr11834	-1.43488	0	KOG2711	Glycerol-3-phosphate dehydrogenase/dihydroxyacetone 3-phosphate reductase
sr14747	-1.43833	0	KOG4097	Succinate dehydrogenase membrane anchor subunit and related proteins
sr16523	-1.46133	0	KOG1687	NADH-ubiquinone oxidoreductase, NUFS7/PSST/20 kDa subunit
sr12586	-1.57781	0	KOG0559	Dihydrolipoamide succinyltransferase (2-oxoglutarate dehydrogenase, E2 subunit)
sr15998	-1.73009	0	KOG1182	Branched chain alpha-keto acid dehydrogenase complex, alpha subunit
sr14678	-1.79281	0	KOG0534	NADH-cytochrome b-5 reductase
sr11056	-1.89141	0	KOG1198	Zinc-binding oxidoreductase
sr15287	-2.04896	0	KOG0756	Mitochondrial tricarboxylate/dicarboxylate carrier proteins
sr10208.2	-2.16301	0	KOG3180	Electron transfer flavoprotein, beta subunit
sr12255	-2.39968	0	KOG4129	Exopolyphosphatases and related proteins
sr13554	-2.46333	0	KOG0752	Mitochondrial solute carrier protein
Fer8	-2.59868	0	KOG2495	NADH-dehydrogenase (ubiquinone)
sr16792	-2.76867	0	KOG2792	Putative cytochrome C oxidase assembly protein
sr13077	-4.54473	0	KOG0069	Glyoxylate/hydroxypyruvate reductase (D-isomer-specific 2-hydroxy acid dehydrogenase superfamily)

## Sheet: Translation
Table S4.4 DEGs enriched in 'Translation, ribosomal structure and biogenesis' term
DEGs specificly regulated in HZ4R
AccID	Log2FC-HZ4	Log2FC-HZ4R	KOGID	KOGTerm
sr14232	0	-1.07328	KOG0900	40S ribosomal protein S20
sr15516	0	-1.11642	KOG3449	60S acidic ribosomal protein P2
sr15825	0	-1.36439	KOG1768	40s ribosomal protein S26
sr11737	0	-2.25357	KOG2758	Translation initiation factor 3, subunit e (eIF-3e)
sr14493	0	-4.72594	KOG2509	Seryl-tRNA synthetase
DEGs specificly regulated in HZ4
AccID	Log2FC-HZ4	Log2FC-HZ4R	KOGID	KOGTerm
sr16146	6.24087	0	KOG1488	Translational repressor Pumilio/PUF3 and related RNA-binding proteins (Puf superfamily)
sr13368	1.87359	0	KOG0062	ATPase component of ABC transporters with duplicated ATPase domains/Translation elongation factor EF-3b
sr15057	1.43539	0	KOG1041	Translation initiation factor 2C (eIF-2C) and related proteins
sr15439	1.42985	0	KOG0004	Ubiquitin/40S ribosomal protein S27a fusion
sr15733	-1.01557	0	KOG3401	60S ribosomal protein L26
sr13826	-1.13668	0	KOG1790	60s ribosomal protein L34
sr11356	-1.27015	0	KOG1144	Translation initiation factor 5B (eIF-5B)
sr10638	-3.61363	0	KOG0556	Aspartyl-tRNA synthetase

## Sheet: Carbohydrate
Table S4.5 DEGs enriched in 'Carbohydrate transport and metabolism' term
DEGs specificly regulated in HZ4R
AccID	Log2FC-HZ4	Log2FC-HZ4R	KOGID	KOGTerm
sr12795	0	-4.52089	KOG1220	Phosphoglucomutase/phosphomannomutase
DEGs specificly regulated in HZ4
AccID	Log2FC-HZ4	Log2FC-HZ4R	KOGID	KOGTerm
sr15067	6.60328	0	KOG2366	Alpha-D-galactosidase (melibiase)
sr13799	4.20796	0	KOG1065	Maltase glucoamylase and related hydrolases, glycosyl hydrolase family 31
sr15972	4.14268	0	KOG2533	Permease of the major facilitator superfamily
sr15566	3.3464	0	KOG2504	Monocarboxylate transporter
sr13138	3.14512	0	KOG2230	Predicted beta-mannosidase
sr16718	2.93636	0	KOG2234	Predicted UDP-galactose transporter
sr00094.2	2.54411	0	LSE0347	A Predicted berberine bridge enzyme/FAD-binding oxidoreductase
sr13403	2.4774	0	KOG0224	Aquaporin (major intrinsic protein family)
sr10043	2.26641	0	KOG2091	Predicted member of glycosyl hydrolase family 18
sr14656	1.67811	0	KOG2204	Mannosyl-oligosaccharide alpha-1,2-mannosidase and related glycosyl hydrolases
sr12581	1.55412	0	KOG1879	UDP-glucose:glycoprotein glucosyltransferase
Gas1	1.08673	0	KOG1066	Glucosidase II catalytic (alpha) subunit and related enzymes, glycosyl hydrolase family 31
sr14903	-1.12514	0	KOG0449	Succinate dehydrogenase, cytochrome b subunit
sr15807	-1.24313	0	KOG0563	Glucose-6-phosphate 1-dehydrogenase
sr11795	-1.74615	0	KOG1050	Trehalose-6-phosphate synthase component TPS1 and related subunits
sr12456	-2.2818	0	KOG4472	Glycolipid 2-alpha-mannosyltransferase (alpha-1,2-mannosyltransferase)
sr10673	-2.83568	0	KOG0224	Aquaporin (major intrinsic protein family)
sr11571	-4.17142	0	KOG2504	Monocarboxylate transporter
sr16001	-4.27895	0	TWOG0077	Citrate lyase, beta subunit

## Sheet: Lipid
Table S4.5 DEGs enriched in 'Lipid transport and metabolism' term
DEGs specificly regulated in HZ4R
AccID	Log2FC-HZ4	Log2FC-HZ4R	KOGID	KOGTerm
sr13809	0	3.43953	LSE0454	A Caleosin/embryo-specific protein/Ca+2-binding EF hand protein
sr12347	0	-1.16824	TWOG0155	Oleate desaturase/linoleate desaturase
sr12253	0	-1.41204	KOG1600	Fatty acid desaturase
sr13865	0	-2.42627	KOG0540	3-Methylcrotonyl-CoA carboxylase, non-biotin containing subunit/Acetyl-CoA carboxylase carboxyl transferase, subunit beta
sr12069	0	-2.66041	KOG1748	Acyl carrier protein/NADH-ubiquinone oxidoreductase, NDUFAB1/SDAP subunit
sr12340	0	-4.05194	KOG2877	sn-1,2-diacylglycerol ethanolamine- and cholinephosphotranferases
DEGs specificly regulated in HZ4
AccID	Log2FC-HZ4	Log2FC-HZ4R	KOGID	KOGTerm
sr12041	2.84093	0	LSE2138	A Triacylglycerol lipase
sr16591	2.63989	0	KOG3072	Long chain fatty acid elongase
sr16229	2.55294	0	KOG2642	Alpha-1,2 glucosyltransferase/transcriptional activator
sr16683	1.80493	0	KOG1505	Lysophosphatidic acid acyltransferase LPAAT and related acyltransferases
sr16412	1.34807	0	KOG1221	Acyl-CoA reductase
sr15854	-1.50991	0	KOG1680	Enoyl-CoA hydratase
sr14128	-1.63556	0	KOG1175	Acyl-CoA synthetase
sr13272	-2.09775	0	KOG2304	3-hydroxyacyl-CoA dehydrogenase
sr12560	-2.1363	0	KOG1435	Sterol reductase/lamin B receptor
sr10793	-2.14863	0	KOG1256	Long-chain acyl-CoA synthetases (AMP-forming)
sr10680	-2.17198	0	KOG1679	Enoyl-CoA hydratase
sr15245	-2.64046	0	KOG1176	Acyl-CoA synthetase
sr11134	-3.72243	0	KOG0872	Sterol C5 desaturase
sr11686	-4.93345	0	KOG3016	Acyl-CoA thioesterase
sr12889	-5.38855	0	KOG3720	Lysosomal & prostatic acid phosphatases
sr10682	-5.67213	0	KOG1176	Acyl-CoA synthetase

## Sheet: Inorganic
Table S4.5 DEGs enriched in 'Inorganic ion transport and metabolism' term
DEGs specificly regulated in HZ4R
AccID	Log2FC-HZ4	Log2FC-HZ4R	KOGID	KOGTerm
sr15348	0	2.46352	KOG0202	Ca2+ transporting ATPase
sr11568	0	2.34137	KOG3788	Predicted divalent cation transporter
sr13622	0	-1.6694	KOG0205	Plasma membrane H+-transporting ATPase
sr12820	0	-3.40988	KOG0202	Ca2+ transporting ATPase
DEGs specificly regulated in HZ4
AccID	Log2FC-HZ4	Log2FC-HZ4R	KOGID	KOGTerm
sr12093	7.44324	0	KOG0252	Inorganic phosphate transporter
Acu1	5.74834	0	KOG0203	Na+/K+ ATPase, alpha subunit
sr14975	2.36919	0	KOG0208	Cation transport ATPase
sr14689	-1.41324	0	KOG0236	Sulfate/bicarbonate/oxalate exchanger SAT-1 and related transporters (SLC26 family)
sr11366	-2.22288	0	KOG1161	Protein involved in vacuolar polyphosphate accumulation, contains SPX domain
sr10653	-2.4056	0	KOG4505	Na+/H+ antiporter

## Sheet: Secondary
Table S4.5 DEGs enriched in 'Secondary metabolites biosynthesis, transport and catabolism ' term
DEGs specificly regulated in HZ4R
AccID	Log2FC-HZ4	Log2FC-HZ4R	KOGID	KOGTerm
sr15178	0	3.0411	KOG0061	Transporter, ABC superfamily (Breast cancer resistance protein)
sr12457	0	2.99343	KOG0143	Iron/ascorbate family oxidoreductases
sr12069	0	-2.66041	KOG1748	Acyl carrier protein/NADH-ubiquinone oxidoreductase, NDUFAB1/SDAP subunit
sr13017	0	-3.09381	KOG0055	Multidrug/pheromone exporter, ABC superfamily
DEGs specificly regulated in HZ4
AccID	Log2FC-HZ4	Log2FC-HZ4R	KOGID	KOGTerm
sr14419	4.50252	0	KOG1399	Flavin-containing monooxygenase
sr00094.2	2.54411	0	LSE0347	A Predicted berberine bridge enzyme/FAD-binding oxidoreductase
sr15968	1.77835	0	KOG0065	Pleiotropic drug resistance proteins (PDR1-15), ABC superfamily
sr13849	1.5149	0	KOG0065	Pleiotropic drug resistance proteins (PDR1-15), ABC superfamily
sr11958	-1.9549	0	KOG1599	Uricase (urate oxidase)
sr15323	-2.16853	0	KOG0055	Multidrug/pheromone exporter, ABC superfamily
sr11063	-4.83671	0	KOG0061	Transporter, ABC superfamily (Breast cancer resistance protein)
Fer6	-5.31324	0	KOG0054	Multidrug resistance-associated protein/mitoxantrone resistance protein, ABC superfamily

## Sheet: Amino
Table S4.5 DEGs enriched in ' Amino acid transport and metabolism' term
DEGs specificly regulated in HZ4R
AccID	Log2FC-HZ4	Log2FC-HZ4R	KOGID	KOGTerm
sr11770	0	2.98539	KOG0785	Isocitrate dehydrogenase, alpha subunit
sr15914	0	2.61619	KOG1286	Amino acid transporters
GatA	0	2.45814	KOG1405	4-aminobutyrate aminotransferase
sr16265	0	1.65359	KOG0053	Cystathionine beta-lyases/cystathionine gamma-synthases
sr13865	0	-2.42627	KOG0540	3-Methylcrotonyl-CoA carboxylase, non-biotin containing subunit/Acetyl-CoA carboxylase carboxyl transferase, subunit beta
DEGs specificly regulated in HZ4
AccID	Log2FC-HZ4	Log2FC-HZ4R	KOGID	KOGTerm
sr15459	4.89057	0	KOG2348	Urea transporter
sr13368	1.87359	0	KOG0062	ATPase component of ABC transporters with duplicated ATPase domains/Translation elongation factor EF-3b
sr13999	1.83435	0	KOG0189	Phosphoadenosine phosphosulfate reductase
sr10811.2	1.52272	0	KOG1305	Amino acid transporter protein
sr14646	1.35558	0	KOG1286	Amino acid transporters
sr16745	1.29663	0	KOG1237	H+/oligopeptide symporter
sr10306	1.26805	0	KOG4128	Bleomycin hydrolases and aminopeptidases of cysteine protease family
sr10137	-1.06805	0	KOG2797	Prephenate dehydratase
sr10326	-1.14657	0	KOG2455	Delta-1-pyrroline-5-carboxylate dehydrogenase
sr13391	-1.55204	0	KOG2276	Metalloexopeptidases
sr12683	-1.66381	0	KOG0257	Kynurenine aminotransferase, glutamine transaminase K
sr15660	-2.35562	0	KOG1368	Threonine aldolase
