# Supplementary material for: Transcriptome Profiles of Sporisorium reilianum during the Early Infection of Resistant and Susceptible Maize Isogenic Lines
Source: J Fungi (Basel). 2021 Feb 19;7(2):150. doi: 10.3390/jof7020150 (PMC7922634; doi:10.3390/jof7020150)
Supplement: Supplementary file 1 [file jof-07-00150-s001.zip › Table S5. Secretome DEGs.xlsx]

## Sheet: Total
Table S5.1 DEGs of Secretome
AccID	Log2FC-HZ4	Log2FC-HZ4R	Blast_symbols	Blast_description	KOGtermID	KOGterm	KOGID	KOGdescription
sr11355	12.8579	12.5016	N/A	N/A	N/A	N/A	N/A	N/A
sr11231	11.5774	11.6208	N/A	N/A	N/A	N/A	N/A	N/A
sr11352	11.4708	11.64	N/A	N/A	N/A	N/A	N/A	N/A
sr15690	11.3598	11.6339	N/A	N/A	N/A	N/A	N/A	N/A
sr16550	11.2532	10.9826	N/A	N/A	N/A	N/A	N/A	N/A
sr12085	11.1134	11.1422	N/A	N/A	N/A	N/A	N/A	N/A
sr14387	10.8919	9.99148	N/A	N/A	N/A	N/A	N/A	N/A
sr13901	10.8149	10.3831	N/A	N/A	N/A	N/A	N/A	N/A
sr10069	10.7844	10.7616	N/A	N/A	N/A	N/A	N/A	N/A
sr16553	10.7369	10.2776	N/A	N/A	N/A	N/A	N/A	N/A
sr12086	10.6487	10.764	N/A	N/A	N/A	N/A	N/A	N/A
sr13869	10.6004	10.2149	N/A	N/A	N/A	N/A	N/A	N/A
sr16552	10.5646	9.99148	N/A	N/A	N/A	N/A	N/A	N/A
sr20004	10.5584	10.5566	N/A	N/A	N/A	N/A	N/A	N/A
sr11385	10.4715	10.688	N/A	N/A	N/A	N/A	N/A	N/A
sr13229	10.4637	10.5188	N/A	N/A	N/A	N/A	N/A	N/A
sr02614	10.4634	10.6402	N/A	N/A	N/A	N/A	N/A	N/A
sr14223	10.4526	10.3014	N/A	N/A	N/A	N/A	N/A	N/A
sr13458	10.3968	9.78004	N/A	N/A	N/A	N/A	N/A	N/A
sr13835	10.1142	9.45364	N/A	N/A	N/A	N/A	N/A	N/A
sr14222	10.1054	10.2109	N/A	N/A	N/A	N/A	N/A	N/A
sr11400	10.0555	10.2213	N/A	N/A	N/A	N/A	N/A	N/A
sr16778	9.93865	10.0775	N/A	N/A	N/A	N/A	N/A	N/A
sr12761	9.90454	9.81836	N/A	N/A	N/A	N/A	N/A	N/A
sr10432.2	9.81201	10.4965	N/A	N/A	N/A	N/A	N/A	N/A
sr16446	9.67427	8.81039	N/A	N/A	N/A	N/A	N/A	N/A
sr16482	9.65989	9.34972	FET5	Multicopper oxidase, integral membrane protein with similarity to Fet3p; may have a role in iron transport	KOG:Q	Secondary metabolites biosynthesis, transport and catabolism	KOG1263	Multicopper oxidases
sr13496	9.63796	9.46377	N/A	N/A	N/A	N/A	N/A	N/A
sr10766	9.5563	9.46739	N/A	N/A	N/A	N/A	N/A	N/A
sr10982	9.54163	9.37975	N/A	N/A	N/A	N/A	N/A	N/A
sr11227	9.36434	9.86618	N/A	N/A	N/A	N/A	N/A	N/A
sr16230	9.36294	9.36702	N/A	N/A	KOG:Q	Secondary metabolites biosynthesis, transport and catabolism	KOG1263	Multicopper oxidases
sr11232	9.34123	9.01877	N/A	N/A	N/A	N/A	N/A	N/A
sr11402	9.3198	9.06243	N/A	N/A	N/A	N/A	N/A	N/A
sr13836	9.29249	9.298	N/A	N/A	N/A	N/A	N/A	N/A
sr16075	9.21472	9.66573	N/A	N/A	N/A	N/A	N/A	N/A
sr15573	9.20126	9.28172	N/A	N/A	N/A	N/A	N/A	N/A
sr13522	9.20037	9.37594	N/A	N/A	N/A	N/A	N/A	N/A
sr16560	9.14466	9.1261	N/A	N/A	N/A	N/A	N/A	N/A
sr11351	9.06363	9.18834	N/A	N/A	N/A	N/A	N/A	N/A
sr11102	8.99741	8.95231	N/A	N/A	N/A	N/A	N/A	N/A
sr10318	8.99388	8.63904	N/A	N/A	N/A	N/A	N/A	N/A
sr17138	8.98922	10.0186	N/A	N/A	N/A	N/A	N/A	N/A
sr14197	8.93397	8.77639	N/A	N/A	N/A	N/A	N/A	N/A
sr16823	8.86635	8.06302	N/A	N/A	N/A	N/A	N/A	N/A
sr16171	8.72699	8.56116	N/A	N/A	N/A	N/A	N/A	N/A
sr14274	8.71359	8.54374	N/A	N/A	N/A	N/A	N/A	N/A
sr14220	8.71074	8.56429	N/A	N/A	N/A	N/A	N/A	N/A
sr13524	8.70422	8.88296	N/A	N/A	N/A	N/A	N/A	N/A
sr16064	8.55477	8.45031	N/A	N/A	N/A	N/A	N/A	N/A
sr10057	8.50995	8.6669	N/A	N/A	N/A	N/A	N/A	N/A
sr10065	8.50701	8.03075	N/A	N/A	N/A	N/A	N/A	N/A
sr20001	8.47668	8.50525	N/A	N/A	N/A	N/A	N/A	N/A
sr12911	8.46438	8.25219	N/A	N/A	KOG:X	Function unknown	LSE1731	A Unnamed protein
sr14296	8.46381	8.87577	N/A	N/A	N/A	N/A	N/A	N/A
sr13904	8.40031	7.60263	N/A	N/A	N/A	N/A	N/A	N/A
sr10532	8.36945	8.20072	N/A	N/A	N/A	N/A	N/A	N/A
sr16775	8.31551	8.19481	N/A	N/A	N/A	N/A	N/A	N/A
sr13367	8.27481	8.21318	N/A	N/A	N/A	N/A	N/A	N/A
sr11472	8.23032	8.19361	N/A	N/A	N/A	N/A	N/A	N/A
sr10315	8.21605	7.90127	N/A	N/A	N/A	N/A	N/A	N/A
sr11354.2	8.20858	8.57802	N/A	N/A	N/A	N/A	N/A	N/A
sr16561	8.18531	8.29912	N/A	N/A	N/A	N/A	N/A	N/A
sr13523	8.0905	8.45635	N/A	N/A	N/A	N/A	N/A	N/A
sr13459	8.07533	8.13292	N/A	N/A	N/A	N/A	N/A	N/A
sr10077	7.9917	7.34907	N/A	N/A	N/A	N/A	N/A	N/A
sr10059	7.96179	7.81073	N/A	N/A	N/A	N/A	N/A	N/A
sr13902	7.88283	7.44826	N/A	N/A	N/A	N/A	N/A	N/A
sr12002	7.87624	8.13993	N/A	N/A	N/A	N/A	N/A	N/A
sr13420	7.8652	0	N/A	N/A	N/A	N/A	N/A	N/A
sr16445	7.84513	0	N/A	N/A	N/A	N/A	N/A	N/A
sr10918.2	7.8021	7.88494	N/A	N/A	N/A	N/A	N/A	N/A
sr16759	7.7967	8.67859	N/A	N/A	N/A	N/A	N/A	N/A
sr13927	7.77985	7.82873	N/A	N/A	N/A	N/A	N/A	N/A
sr12084	7.75095	6.51436	N/A	N/A	N/A	N/A	N/A	N/A
sr10433	7.74676	9.23201	N/A	N/A	N/A	N/A	N/A	N/A
sr14941	7.73198	7.19205	N/A	N/A	N/A	N/A	N/A	N/A
sr13345	7.70411	7.71718	ECM38	Gamma-glutamyltranspeptidase, major glutathione-degrading enzyme; involved in detoxification of electrophilic xenobiotics; expression induced mainly by nitrogen starvation	KOG:E	Amino acid transport and metabolism	KOG2410	Gamma-glutamyltransferase
sr10916.2	7.70071	0	N/A	N/A	N/A	N/A	N/A	N/A
sr12866	7.697	7.8511	CDA1	Chitin deacetylase, together with Cda2p involved in the biosynthesis ascospore wall component, chitosan; required for proper rigidity of the ascospore wall	KOG:X	Function unknown	LSE2279	Y Unnamed protein
sr14168	7.67157	7.50235	N/A	N/A	N/A	N/A	N/A	N/A
sr13131	7.57155	7.51956	N/A	N/A	KOG:G	Carbohydrate transport and metabolism	KOG2566	Beta-glucocerebrosidase
sr16247	7.55678	7.65895	N/A	N/A	N/A	N/A	N/A	N/A
sr10316	7.52717	7.47051	N/A	N/A	N/A	N/A	N/A	N/A
sr10529	7.52185	7.82286	N/A	N/A	N/A	N/A	N/A	N/A
sr14508	7.48126	7.43703	N/A	N/A	KOG:M	Cell wall/membrane/envelope biogenesis	LSE0024	A Pectinesterase
sr16559	7.42773	0	N/A	N/A	N/A	N/A	N/A	N/A
sr12897	7.40425	7.07715	N/A	N/A	N/A	N/A	N/A	N/A
sr13379	7.39953	6.94482	N/A	N/A	N/A	N/A	N/A	N/A
sr10312	7.34388	0	N/A	N/A	N/A	N/A	N/A	N/A
sr12431	7.31012	7.05519	N/A	N/A	N/A	N/A	N/A	N/A
sr11003	7.27042	8.11616	N/A	N/A	N/A	N/A	N/A	N/A
sr10058	7.22017	0	N/A	N/A	N/A	N/A	N/A	N/A
sr06444	7.21843	6.9385	N/A	N/A	N/A	N/A	N/A	N/A
sr11132	7.21415	7.6113	N/A	N/A	N/A	N/A	N/A	N/A
sr13833	7.18431	6.66951	N/A	N/A	N/A	N/A	N/A	N/A
sr11233	7.15891	7.47085	N/A	N/A	N/A	N/A	N/A	N/A
sr12999	7.10968	7.05001	N/A	N/A	KOG:O	Posttranslational modification, protein turnover, chaperones	KOG1339	Aspartyl protease
sr13209	7.09559	7.42221	N/A	N/A	N/A	N/A	N/A	N/A
sr11401	6.93362	0	N/A	N/A	N/A	N/A	N/A	N/A
sr11293	6.91739	6.54559	N/A	N/A	N/A	N/A	N/A	N/A
sr11238	6.91033	6.52326	N/A	N/A	N/A	N/A	N/A	N/A
sr15230	6.88227	6.74257	PRY3	Cell wall-associated protein involved in export of acetylated sterols; member of the CAP protein superfamily (cysteine-rich secretory proteins (CRISP), antigen 5, and pathogenesis related 1 proteins); role in mating efficiency; expression of full-length transcript is daughter cell-specific; in response to alpha factor, a short transcript starting at +452 is expressed and the long form is represse…	KOG:S	Function unknown	KOG3017	Defense-related protein containing SCP domain
sr10767	6.83743	6.50086	N/A	N/A	N/A	N/A	N/A	N/A
sr10317	6.82321	0	N/A	N/A	N/A	N/A	N/A	N/A
sr15147	6.8051	6.85749	N/A	N/A	N/A	N/A	N/A	N/A
sr13905	6.77687	6.55436	N/A	N/A	N/A	N/A	N/A	N/A
sr11572	6.76422	6.00315	N/A	N/A	N/A	N/A	N/A	N/A
sr15584	6.71083	6.80011	N/A	N/A	N/A	N/A	N/A	N/A
sr13382	6.67051	7.34907	N/A	N/A	N/A	N/A	N/A	N/A
sr11983	6.64293	6.37642	N/A	N/A	KOG:G	Carbohydrate transport and metabolism	KOG2499	Beta-N-acetylhexosaminidase
sr14083	6.61697	6.34841	N/A	N/A	N/A	N/A	N/A	N/A
sr15067	6.60328	0	N/A	N/A	KOG:G	Carbohydrate transport and metabolism	KOG2366	Alpha-D-galactosidase (melibiase)
sr11100	6.59228	5.74549	N/A	N/A	N/A	N/A	N/A	N/A
sr10310	6.58526	0	N/A	N/A	N/A	N/A	N/A	N/A
sr10308	6.58436	6.54505	N/A	N/A	N/A	N/A	N/A	N/A
sr12856	6.50831	7.67747	N/A	N/A	N/A	N/A	N/A	N/A
sr13374	6.45987	6.52575	N/A	N/A	N/A	N/A	N/A	N/A
sr11947	6.38461	6.29993	N/A	N/A	N/A	N/A	N/A	N/A
sr13375	6.34851	0	N/A	N/A	N/A	N/A	N/A	N/A
sr15309	6.28143	6.34473	N/A	N/A	N/A	N/A	N/A	N/A
sr10702	6.27305	6.12633	SUC2	Invertase, sucrose hydrolyzing enzyme; a secreted, glycosylated form is regulated by glucose repression, and an intracellular, nonglycosylated enzyme is produced constitutively	KOG:G	Carbohydrate transport and metabolism	KOG0228	Beta-fructofuranosidase (invertase)
sr11817	6.2468	5.49452	N/A	N/A	N/A	N/A	N/A	N/A
sr13490	6.24087	0	N/A	N/A	N/A	N/A	N/A	N/A
sr12809	6.16396	6.23302	N/A	N/A	N/A	N/A	N/A	N/A
sr13419	6.16215	0	N/A	N/A	N/A	N/A	N/A	N/A
sr10431.2	6.12949	7.0065	N/A	N/A	N/A	N/A	N/A	N/A
sr11101	6.07621	6.38798	N/A	N/A	N/A	N/A	N/A	N/A
sr10770	6.07093	5.96631	N/A	N/A	N/A	N/A	N/A	N/A
sr16113	6.05886	5.48738	N/A	N/A	N/A	N/A	N/A	N/A
sr14386	6.05239	0	N/A	N/A	N/A	N/A	N/A	N/A
sr13525	6.02801	6.74341	N/A	N/A	N/A	N/A	N/A	N/A
sr16558	5.99405	6.21434	N/A	N/A	N/A	N/A	N/A	N/A
sr11130	5.95321	5.8602	N/A	N/A	N/A	N/A	N/A	N/A
sr13903	5.94687	0	N/A	N/A	N/A	N/A	N/A	N/A
sr10711.2	5.93856	6.18869	N/A	N/A	KOG:G	Carbohydrate transport and metabolism	KOG2431	1, 2-alpha-mannosidase
sr15149	5.86317	6.86687	N/A	N/A	N/A	N/A	N/A	N/A
sr16461	5.81718	6.27073	N/A	N/A	N/A	N/A	N/A	N/A
sr10429.2	5.81044	5.82757	N/A	N/A	N/A	N/A	N/A	N/A
sr14948	5.74948	5.82265	N/A	N/A	N/A	N/A	N/A	N/A
sr12780	5.64184	5.98955	N/A	N/A	N/A	N/A	N/A	N/A
sr14385	5.57386	5.2871	N/A	N/A	N/A	N/A	N/A	N/A
sr15386	5.5691	5.80172	N/A	N/A	KOG:G	Carbohydrate transport and metabolism	KOG2366	Alpha-D-galactosidase (melibiase)
sr12087	5.30201	5.31473	N/A	N/A	N/A	N/A	N/A	N/A
sr10050	5.22649	0	N/A	N/A	N/A	N/A	N/A	N/A
sr12947	5.22395	5.4122	N/A	N/A	N/A	N/A	N/A	N/A
sr10759	5.21992	5.0908	N/A	N/A	N/A	N/A	N/A	N/A
sr13917	5.1979	5.27575	N/A	N/A	N/A	N/A	N/A	N/A
sr13434	5.17833	5.39809	N/A	N/A	N/A	N/A	N/A	N/A
sr00846.2	5.17639	4.63481	N/A	N/A	N/A	N/A	N/A	N/A
sr14242	5.16187	0	N/A	N/A	KOG:R	General function prediction only	KOG1238	Glucose dehydrogenase/choline dehydrogenase/mandelonitrile lyase (GMC oxidoreductase family)
sr13834	4.98374	0	N/A	N/A	N/A	N/A	N/A	N/A
sr10906	4.86545	4.16318	N/A	N/A	N/A	N/A	N/A	N/A
sr13376	4.81297	4.2702	N/A	N/A	N/A	N/A	N/A	N/A
sr16207	4.79886	4.11149	N/A	N/A	N/A	N/A	N/A	N/A
sr11234.2	4.73089	5.37088	N/A	N/A	N/A	N/A	N/A	N/A
sr15193	4.66951	4.55023	N/A	N/A	N/A	N/A	N/A	N/A
sr16877	4.53755	4.46181	N/A	N/A	N/A	N/A	N/A	N/A
sr14635	4.41155	0	N/A	N/A	KOG:F	Nucleotide transport and metabolism	KOG1018	Cytosine deaminase FCY1 and related enzymes
sr13799	4.20796	0	N/A	N/A	KOG:G	Carbohydrate transport and metabolism	KOG1065	Maltase glucoamylase and related hydrolases, glycosyl hydrolase family 31
sr13343	4.14924	4.39822	N/A	N/A	N/A	N/A	N/A	N/A
sr11235.2	3.92244	0	N/A	N/A	N/A	N/A	N/A	N/A
sr13898	3.91098	3.72873	N/A	N/A	N/A	N/A	N/A	N/A
sr12937	3.85003	3.42676	N/A	N/A	N/A	N/A	N/A	N/A
sr16112	3.83812	3.30054	N/A	N/A	N/A	N/A	N/A	N/A
sr14124	3.79921	4.61086	N/A	N/A	N/A	N/A	N/A	N/A
sr14544	3.74645	3.35774	N/A	N/A	KOG:R	General function prediction only	KOG1238	Glucose dehydrogenase/choline dehydrogenase/mandelonitrile lyase (GMC oxidoreductase family)
sr14040	3.73482	0	N/A	N/A	N/A	N/A	N/A	N/A
sr11237	3.70117	3.12109	N/A	N/A	N/A	N/A	N/A	N/A
sr10848	3.65901	3.85621	N/A	N/A	N/A	N/A	N/A	N/A
sr15792	3.65749	3.35451	N/A	N/A	N/A	N/A	N/A	N/A
sr11133	3.60746	3.48534	N/A	N/A	N/A	N/A	N/A	N/A
sr13980	3.43405	3.7527	N/A	N/A	KOG:W	Extracellular structures	KOG3544	Collagens (type IV and type XIII), and related proteins
sr11265	3.36298	2.93573	N/A	N/A	N/A	N/A	N/A	N/A
sr16698	3.3563	0	N/A	N/A	KOG:R	General function prediction only	KOG1516	Carboxylesterase and related proteins
sr13813	3.26582	3.60251	N/A	N/A	N/A	N/A	N/A	N/A
sr13138	3.14512	0	N/A	N/A	KOG:G	Carbohydrate transport and metabolism	KOG2230	Predicted beta-mannosidase
sr14368	3.12318	3.52495	N/A	N/A	N/A	N/A	N/A	N/A
sr10555	3.10276	3.09576	N/A	N/A	N/A	N/A	N/A	N/A
sr14945	3.08588	3.49295	N/A	N/A	N/A	N/A	N/A	N/A
sr11394	3.02531	0	N/A	N/A	KOG:O	Posttranslational modification, protein turnover, chaperones	KOG1339	Aspartyl protease
sr15174	2.91876	0	N/A	N/A	KOG:R	General function prediction only	KOG1382	Multiple inositol polyphosphate phosphatase
sr20006	2.86544	3.38991	N/A	N/A	N/A	N/A	N/A	N/A
sr14196	2.69694	0	N/A	N/A	N/A	N/A	N/A	N/A
sr14946	2.67007	2.74056	N/A	N/A	N/A	N/A	N/A	N/A
sr16335	2.60018	2.18771	MPD1	Member of the protein disulfide isomerase (PDI) family; interacts with and inhibits the chaperone activity of Cne1p; MPD1 overexpression in a pdi1 null mutant suppresses defects in Pdi1p functions such as carboxypeptidase Y maturation	KOG:O	Posttranslational modification, protein turnover, chaperones	KOG0191	Thioredoxin/protein disulfide isomerase
sr15415	2.5819	3.03356	N/A	N/A	KOG:R	General function prediction only	KOG3394	Protein OS-9
sr00094.2	2.54411	0	N/A	N/A	KOG:Q	Secondary metabolites biosynthesis, transport and catabolism	LSE0347	A Predicted berberine bridge enzyme/FAD-binding oxidoreductase
sr13312	2.50251	2.26459	N/A	N/A	KOG:G	Carbohydrate transport and metabolism	KOG2806	Chitinase
sr10043	2.26641	0	N/A	N/A	KOG:G	Carbohydrate transport and metabolism	KOG2091	Predicted member of glycosyl hydrolase family 18
sr15399	2.0715	2.26532	N/A	N/A	N/A	N/A	N/A	N/A
sr13136	1.93532	0	N/A	N/A	N/A	N/A	N/A	N/A
sr11165	1.80015	0	N/A	N/A	KOG:R	General function prediction only	KOG1238	Glucose dehydrogenase/choline dehydrogenase/mandelonitrile lyase (GMC oxidoreductase family)
sr10607	1.7789	1.7788	Z36008	Putative serine type carboxypeptidase with a role in phytochelatin synthesis; green fluorescent protein (GFP)-fusion protein localizes to the vacuole; expression induced by nitrogen limitation in a GLN3, GAT1-independent manner	KOG:O	Posttranslational modification, protein turnover, chaperones	KOG1282	Serine carboxypeptidases (lysosomal cathepsin A)
sr11346	1.6436	1.3419	N/A	N/A	N/A	N/A	N/A	N/A
sr15050	1.59455	0	N/A	N/A	KOG:X	Function unknown	TWOG0394	Unnamed protein
sr11975	1.56203	1.91341	YDR415C	Putative aminopeptidase	KOG:O	Posttranslational modification, protein turnover, chaperones	KOG2195	Transferrin receptor and related proteins containing the protease-associated (PA) domain
sr12581	1.55412	0	N/A	N/A	KOG:G	Carbohydrate transport and metabolism	KOG1879	UDP-glucose:glycoprotein glucosyltransferase
sr14951	1.54683	0	N/A	N/A	KOG:R	General function prediction only	KOG1238	Glucose dehydrogenase/choline dehydrogenase/mandelonitrile lyase (GMC oxidoreductase family)
sr12318	1.52962	1.3457	CPR1	Cytoplasmic peptidyl-prolyl cis-trans isomerase (cyclophilin); catalyzes the cis-trans isomerization of peptide bonds N-terminal to proline residues; binds the drug cyclosporin A; protein abundance increases in response to DNA replication stress	KOG:O	Posttranslational modification, protein turnover, chaperones	KOG0880	Peptidyl-prolyl cis-trans isomerase
sr13081	1.4901	0	N/A	N/A	KOG:V	Defense mechanisms	KOG0624	dsRNA-activated protein kinase inhibitor P58, contains TPR and DnaJ domains
sr10870	1.31288	0	N/A	N/A	KOG:O	Posttranslational modification, protein turnover, chaperones	KOG0190	Protein disulfide isomerase (prolyl 4-hydroxylase beta subunit)
sr16037	0	-4.52692	N/A	N/A	N/A	N/A	N/A	N/A
sr13615	0	7.49652	N/A	N/A	N/A	N/A	N/A	N/A
sr12945	0	7.60976	N/A	N/A	N/A	N/A	N/A	N/A
sr10586	0	2.33936	N/A	N/A	N/A	N/A	N/A	N/A
sr16721	0	1.11616	N/A	N/A	N/A	N/A	N/A	N/A
sr15288	-1.35462	0	N/A	N/A	KOG:O	Posttranslational modification, protein turnover, chaperones	KOG1153	Subtilisin-related protease/Vacuolar protease B
sr14877	-1.43385	-2.02077	Z36008	Putative serine type carboxypeptidase with a role in phytochelatin synthesis; green fluorescent protein (GFP)-fusion protein localizes to the vacuole; expression induced by nitrogen limitation in a GLN3, GAT1-independent manner	KOG:O	Posttranslational modification, protein turnover, chaperones	KOG1282	Serine carboxypeptidases (lysosomal cathepsin A)
sr14828	-1.56725	-1.59727	N/A	N/A	N/A	N/A	N/A	N/A
sr14494	-1.84974	-1.67805	PHB1	Subunit of the prohibitin complex (Phb1p-Phb2p), a 1.2 MDa ring-shaped inner mitochondrial membrane chaperone that stabilizes newly synthesized proteins; determinant of replicative life span; involved in mitochondrial segregation	KOG:O	Posttranslational modification, protein turnover, chaperones	KOG3083	Prohibitin
sr11603	-1.94817	-2.12777	N/A	N/A	N/A	N/A	N/A	N/A
sr16780	-1.95224	-1.98898	N/A	N/A	N/A	N/A	N/A	N/A
sr13484	-2.23522	-3.45179	N/A	N/A	N/A	N/A	N/A	N/A
sr12255	-2.39968	0	N/A	N/A	KOG:C	Energy production and conversion	KOG4129	Exopolyphosphatases and related proteins
sr12257	-2.96518	-3.80049	N/A	N/A	N/A	N/A	N/A	N/A
sr15804	-2.98117	-3.31547	PEP4	Vacuolar aspartyl protease (proteinase A), required for the posttranslational precursor maturation of vacuolar proteinases; important for protein turnover after oxidative damage; synthesized as a zymogen, self-activates	KOG:O	Posttranslational modification, protein turnover, chaperones	KOG1339	Aspartyl protease
sr14724	-3.09108	-2.78141	N/A	N/A	N/A	N/A	N/A	N/A
sr10289	-3.45697	-3.01912	N/A	N/A	N/A	N/A	N/A	N/A
sr15917	-3.54068	-4.72621	N/A	N/A	N/A	N/A	N/A	N/A
sr13130	-3.60115	-2.21546	N/A	N/A	N/A	N/A	N/A	N/A
sr15569	-4.7293	0	N/A	N/A	N/A	N/A	N/A	N/A
sr11646	-4.93345	0	N/A	N/A	KOG:O	Posttranslational modification, protein turnover, chaperones	KOG2182	Hydrolytic enzymes of the alpha/beta hydrolase fold
sr14685	-5.51678	0	N/A	N/A	N/A	N/A	N/A	N/A
sr12582	-5.93854	-4.51452	N/A	N/A	N/A	N/A	N/A	N/A
sr15026	-6.67019	-5.30563	N/A	N/A	N/A	N/A	N/A	N/A
sr16126	-6.71707	-4.32074	N/A	N/A	N/A	N/A	N/A	N/A
sr10799	-7.02674	-4.24248	NTH1	Neutral trehalase, degrades trehalose; required for thermotolerance and may mediate resistance to other cellular stresses; may be phosphorylated by Cdc28p; NTH1 has a paralog, NTH2, that arose from the whole genome duplication	KOG:G	Carbohydrate transport and metabolism	KOG0602	Neutral trehalase
sr12012	-7.10402	-5.73993	N/A	N/A	N/A	N/A	N/A	N/A
sr13253	-9.11537	-5.43557	N/A	N/A	N/A	N/A	N/A	N/A

## Sheet: R_S_Up
Table S5.2 Up-regulated DEGs of secretome both in HZ4 and HZ4R
AccID	Log2FC-HZ4	Log2FC-HZ4R	Blast_symbols	Blast_description	KOGtermID	KOGterm	KOGID	KOGdescription
sr11355	12.8579	12.5016	N/A	N/A	N/A	N/A	N/A	N/A
sr11231	11.5774	11.6208	N/A	N/A	N/A	N/A	N/A	N/A
sr11352	11.4708	11.64	N/A	N/A	N/A	N/A	N/A	N/A
sr15690	11.3598	11.6339	N/A	N/A	N/A	N/A	N/A	N/A
sr16550	11.2532	10.9826	N/A	N/A	N/A	N/A	N/A	N/A
sr12085	11.1134	11.1422	N/A	N/A	N/A	N/A	N/A	N/A
sr14387	10.8919	9.99148	N/A	N/A	N/A	N/A	N/A	N/A
sr13901	10.8149	10.3831	N/A	N/A	N/A	N/A	N/A	N/A
sr10069	10.7844	10.7616	N/A	N/A	N/A	N/A	N/A	N/A
sr16553	10.7369	10.2776	N/A	N/A	N/A	N/A	N/A	N/A
sr12086	10.6487	10.764	N/A	N/A	N/A	N/A	N/A	N/A
sr13869	10.6004	10.2149	N/A	N/A	N/A	N/A	N/A	N/A
sr16552	10.5646	9.99148	N/A	N/A	N/A	N/A	N/A	N/A
sr20004	10.5584	10.5566	N/A	N/A	N/A	N/A	N/A	N/A
sr11385	10.4715	10.688	N/A	N/A	N/A	N/A	N/A	N/A
sr13229	10.4637	10.5188	N/A	N/A	N/A	N/A	N/A	N/A
sr02614	10.4634	10.6402	N/A	N/A	N/A	N/A	N/A	N/A
sr14223	10.4526	10.3014	N/A	N/A	N/A	N/A	N/A	N/A
sr13458	10.3968	9.78004	N/A	N/A	N/A	N/A	N/A	N/A
sr13835	10.1142	9.45364	N/A	N/A	N/A	N/A	N/A	N/A
sr14222	10.1054	10.2109	N/A	N/A	N/A	N/A	N/A	N/A
sr11400	10.0555	10.2213	N/A	N/A	N/A	N/A	N/A	N/A
sr16778	9.93865	10.0775	N/A	N/A	N/A	N/A	N/A	N/A
sr12761	9.90454	9.81836	N/A	N/A	N/A	N/A	N/A	N/A
sr10432.2	9.81201	10.4965	N/A	N/A	N/A	N/A	N/A	N/A
sr16446	9.67427	8.81039	N/A	N/A	N/A	N/A	N/A	N/A
sr16482	9.65989	9.34972	FET5	Multicopper oxidase, integral membrane protein with similarity to Fet3p; may have a role in iron transport	KOG:Q	Secondary metabolites biosynthesis, transport and catabolism	KOG1263	Multicopper oxidases
sr13496	9.63796	9.46377	N/A	N/A	N/A	N/A	N/A	N/A
sr10766	9.5563	9.46739	N/A	N/A	N/A	N/A	N/A	N/A
sr10982	9.54163	9.37975	N/A	N/A	N/A	N/A	N/A	N/A
sr11227	9.36434	9.86618	N/A	N/A	N/A	N/A	N/A	N/A
sr16230	9.36294	9.36702	N/A	N/A	KOG:Q	Secondary metabolites biosynthesis, transport and catabolism	KOG1263	Multicopper oxidases
sr11232	9.34123	9.01877	N/A	N/A	N/A	N/A	N/A	N/A
sr11402	9.3198	9.06243	N/A	N/A	N/A	N/A	N/A	N/A
sr13836	9.29249	9.298	N/A	N/A	N/A	N/A	N/A	N/A
sr16075	9.21472	9.66573	N/A	N/A	N/A	N/A	N/A	N/A
sr15573	9.20126	9.28172	N/A	N/A	N/A	N/A	N/A	N/A
sr13522	9.20037	9.37594	N/A	N/A	N/A	N/A	N/A	N/A
sr16560	9.14466	9.1261	N/A	N/A	N/A	N/A	N/A	N/A
sr11351	9.06363	9.18834	N/A	N/A	N/A	N/A	N/A	N/A
sr11102	8.99741	8.95231	N/A	N/A	N/A	N/A	N/A	N/A
sr10318	8.99388	8.63904	N/A	N/A	N/A	N/A	N/A	N/A
sr17138	8.98922	10.0186	N/A	N/A	N/A	N/A	N/A	N/A
sr14197	8.93397	8.77639	N/A	N/A	N/A	N/A	N/A	N/A
sr16823	8.86635	8.06302	N/A	N/A	N/A	N/A	N/A	N/A
sr16171	8.72699	8.56116	N/A	N/A	N/A	N/A	N/A	N/A
sr14274	8.71359	8.54374	N/A	N/A	N/A	N/A	N/A	N/A
sr14220	8.71074	8.56429	N/A	N/A	N/A	N/A	N/A	N/A
sr13524	8.70422	8.88296	N/A	N/A	N/A	N/A	N/A	N/A
sr16064	8.55477	8.45031	N/A	N/A	N/A	N/A	N/A	N/A
sr10057	8.50995	8.6669	N/A	N/A	N/A	N/A	N/A	N/A
sr10065	8.50701	8.03075	N/A	N/A	N/A	N/A	N/A	N/A
sr20001	8.47668	8.50525	N/A	N/A	N/A	N/A	N/A	N/A
sr12911	8.46438	8.25219	N/A	N/A	KOG:X	Function unknown	LSE1731	A Unnamed protein
sr14296	8.46381	8.87577	N/A	N/A	N/A	N/A	N/A	N/A
sr13904	8.40031	7.60263	N/A	N/A	N/A	N/A	N/A	N/A
sr10532	8.36945	8.20072	N/A	N/A	N/A	N/A	N/A	N/A
sr16775	8.31551	8.19481	N/A	N/A	N/A	N/A	N/A	N/A
sr13367	8.27481	8.21318	N/A	N/A	N/A	N/A	N/A	N/A
sr11472	8.23032	8.19361	N/A	N/A	N/A	N/A	N/A	N/A
sr10315	8.21605	7.90127	N/A	N/A	N/A	N/A	N/A	N/A
sr11354.2	8.20858	8.57802	N/A	N/A	N/A	N/A	N/A	N/A
sr16561	8.18531	8.29912	N/A	N/A	N/A	N/A	N/A	N/A
sr13523	8.0905	8.45635	N/A	N/A	N/A	N/A	N/A	N/A
sr13459	8.07533	8.13292	N/A	N/A	N/A	N/A	N/A	N/A
sr10077	7.9917	7.34907	N/A	N/A	N/A	N/A	N/A	N/A
sr10059	7.96179	7.81073	N/A	N/A	N/A	N/A	N/A	N/A
sr13902	7.88283	7.44826	N/A	N/A	N/A	N/A	N/A	N/A
sr12002	7.87624	8.13993	N/A	N/A	N/A	N/A	N/A	N/A
sr10918.2	7.8021	7.88494	N/A	N/A	N/A	N/A	N/A	N/A
sr16759	7.7967	8.67859	N/A	N/A	N/A	N/A	N/A	N/A
sr13927	7.77985	7.82873	N/A	N/A	N/A	N/A	N/A	N/A
sr12084	7.75095	6.51436	N/A	N/A	N/A	N/A	N/A	N/A
sr10433	7.74676	9.23201	N/A	N/A	N/A	N/A	N/A	N/A
sr14941	7.73198	7.19205	N/A	N/A	N/A	N/A	N/A	N/A
sr13345	7.70411	7.71718	ECM38	Gamma-glutamyltranspeptidase, major glutathione-degrading enzyme; involved in detoxification of electrophilic xenobiotics; expression induced mainly by nitrogen starvation	KOG:E	Amino acid transport and metabolism	KOG2410	Gamma-glutamyltransferase
sr12866	7.697	7.8511	CDA1	Chitin deacetylase, together with Cda2p involved in the biosynthesis ascospore wall component, chitosan; required for proper rigidity of the ascospore wall	KOG:X	Function unknown	LSE2279	Y Unnamed protein
sr14168	7.67157	7.50235	N/A	N/A	N/A	N/A	N/A	N/A
sr13131	7.57155	7.51956	N/A	N/A	KOG:G	Carbohydrate transport and metabolism	KOG2566	Beta-glucocerebrosidase
sr16247	7.55678	7.65895	N/A	N/A	N/A	N/A	N/A	N/A
sr10316	7.52717	7.47051	N/A	N/A	N/A	N/A	N/A	N/A
sr10529	7.52185	7.82286	N/A	N/A	N/A	N/A	N/A	N/A
sr14508	7.48126	7.43703	N/A	N/A	KOG:M	Cell wall/membrane/envelope biogenesis	LSE0024	A Pectinesterase
sr12897	7.40425	7.07715	N/A	N/A	N/A	N/A	N/A	N/A
sr13379	7.39953	6.94482	N/A	N/A	N/A	N/A	N/A	N/A
sr12431	7.31012	7.05519	N/A	N/A	N/A	N/A	N/A	N/A
sr11003	7.27042	8.11616	N/A	N/A	N/A	N/A	N/A	N/A
sr06444	7.21843	6.9385	N/A	N/A	N/A	N/A	N/A	N/A
sr11132	7.21415	7.6113	N/A	N/A	N/A	N/A	N/A	N/A
sr13833	7.18431	6.66951	N/A	N/A	N/A	N/A	N/A	N/A
sr11233	7.15891	7.47085	N/A	N/A	N/A	N/A	N/A	N/A
sr12999	7.10968	7.05001	N/A	N/A	KOG:O	Posttranslational modification, protein turnover, chaperones	KOG1339	Aspartyl protease
sr13209	7.09559	7.42221	N/A	N/A	N/A	N/A	N/A	N/A
sr11293	6.91739	6.54559	N/A	N/A	N/A	N/A	N/A	N/A
sr11238	6.91033	6.52326	N/A	N/A	N/A	N/A	N/A	N/A
sr15230	6.88227	6.74257	PRY3	Cell wall-associated protein involved in export of acetylated sterols; member of the CAP protein superfamily (cysteine-rich secretory proteins (CRISP), antigen 5, and pathogenesis related 1 proteins); role in mating efficiency; expression of full-length transcript is daughter cell-specific; in response to alpha factor, a short transcript starting at +452 is expressed and the long form is represse…	KOG:S	Function unknown	KOG3017	Defense-related protein containing SCP domain
sr10767	6.83743	6.50086	N/A	N/A	N/A	N/A	N/A	N/A
sr15147	6.8051	6.85749	N/A	N/A	N/A	N/A	N/A	N/A
sr13905	6.77687	6.55436	N/A	N/A	N/A	N/A	N/A	N/A
sr11572	6.76422	6.00315	N/A	N/A	N/A	N/A	N/A	N/A
sr15584	6.71083	6.80011	N/A	N/A	N/A	N/A	N/A	N/A
sr13382	6.67051	7.34907	N/A	N/A	N/A	N/A	N/A	N/A
sr11983	6.64293	6.37642	N/A	N/A	KOG:G	Carbohydrate transport and metabolism	KOG2499	Beta-N-acetylhexosaminidase
sr14083	6.61697	6.34841	N/A	N/A	N/A	N/A	N/A	N/A
sr11100	6.59228	5.74549	N/A	N/A	N/A	N/A	N/A	N/A
sr10308	6.58436	6.54505	N/A	N/A	N/A	N/A	N/A	N/A
sr12856	6.50831	7.67747	N/A	N/A	N/A	N/A	N/A	N/A
sr13374	6.45987	6.52575	N/A	N/A	N/A	N/A	N/A	N/A
sr11947	6.38461	6.29993	N/A	N/A	N/A	N/A	N/A	N/A
sr15309	6.28143	6.34473	N/A	N/A	N/A	N/A	N/A	N/A
sr10702	6.27305	6.12633	SUC2	Invertase, sucrose hydrolyzing enzyme; a secreted, glycosylated form is regulated by glucose repression, and an intracellular, nonglycosylated enzyme is produced constitutively	KOG:G	Carbohydrate transport and metabolism	KOG0228	Beta-fructofuranosidase (invertase)
sr11817	6.2468	5.49452	N/A	N/A	N/A	N/A	N/A	N/A
sr12809	6.16396	6.23302	N/A	N/A	N/A	N/A	N/A	N/A
sr10431.2	6.12949	7.0065	N/A	N/A	N/A	N/A	N/A	N/A
sr11101	6.07621	6.38798	N/A	N/A	N/A	N/A	N/A	N/A
sr10770	6.07093	5.96631	N/A	N/A	N/A	N/A	N/A	N/A
sr16113	6.05886	5.48738	N/A	N/A	N/A	N/A	N/A	N/A
sr13525	6.02801	6.74341	N/A	N/A	N/A	N/A	N/A	N/A
sr16558	5.99405	6.21434	N/A	N/A	N/A	N/A	N/A	N/A
sr11130	5.95321	5.8602	N/A	N/A	N/A	N/A	N/A	N/A
sr10711.2	5.93856	6.18869	N/A	N/A	KOG:G	Carbohydrate transport and metabolism	KOG2431	1, 2-alpha-mannosidase
sr15149	5.86317	6.86687	N/A	N/A	N/A	N/A	N/A	N/A
sr16461	5.81718	6.27073	N/A	N/A	N/A	N/A	N/A	N/A
sr10429.2	5.81044	5.82757	N/A	N/A	N/A	N/A	N/A	N/A
sr14948	5.74948	5.82265	N/A	N/A	N/A	N/A	N/A	N/A
sr12780	5.64184	5.98955	N/A	N/A	N/A	N/A	N/A	N/A
sr14385	5.57386	5.2871	N/A	N/A	N/A	N/A	N/A	N/A
sr15386	5.5691	5.80172	N/A	N/A	KOG:G	Carbohydrate transport and metabolism	KOG2366	Alpha-D-galactosidase (melibiase)
sr12087	5.30201	5.31473	N/A	N/A	N/A	N/A	N/A	N/A
sr12947	5.22395	5.4122	N/A	N/A	N/A	N/A	N/A	N/A
sr10759	5.21992	5.0908	N/A	N/A	N/A	N/A	N/A	N/A
sr13917	5.1979	5.27575	N/A	N/A	N/A	N/A	N/A	N/A
sr13434	5.17833	5.39809	N/A	N/A	N/A	N/A	N/A	N/A
sr00846.2	5.17639	4.63481	N/A	N/A	N/A	N/A	N/A	N/A
sr10906	4.86545	4.16318	N/A	N/A	N/A	N/A	N/A	N/A
sr13376	4.81297	4.2702	N/A	N/A	N/A	N/A	N/A	N/A
sr16207	4.79886	4.11149	N/A	N/A	N/A	N/A	N/A	N/A
sr11234.2	4.73089	5.37088	N/A	N/A	N/A	N/A	N/A	N/A
sr15193	4.66951	4.55023	N/A	N/A	N/A	N/A	N/A	N/A
sr16877	4.53755	4.46181	N/A	N/A	N/A	N/A	N/A	N/A
sr13343	4.14924	4.39822	N/A	N/A	N/A	N/A	N/A	N/A
sr13898	3.91098	3.72873	N/A	N/A	N/A	N/A	N/A	N/A
sr12937	3.85003	3.42676	N/A	N/A	N/A	N/A	N/A	N/A
sr16112	3.83812	3.30054	N/A	N/A	N/A	N/A	N/A	N/A
sr14124	3.79921	4.61086	N/A	N/A	N/A	N/A	N/A	N/A
sr14544	3.74645	3.35774	N/A	N/A	KOG:R	General function prediction only	KOG1238	Glucose dehydrogenase/choline dehydrogenase/mandelonitrile lyase (GMC oxidoreductase family)
sr11237	3.70117	3.12109	N/A	N/A	N/A	N/A	N/A	N/A
sr10848	3.65901	3.85621	N/A	N/A	N/A	N/A	N/A	N/A
sr15792	3.65749	3.35451	N/A	N/A	N/A	N/A	N/A	N/A
sr11133	3.60746	3.48534	N/A	N/A	N/A	N/A	N/A	N/A
sr13980	3.43405	3.7527	N/A	N/A	KOG:W	Extracellular structures	KOG3544	Collagens (type IV and type XIII), and related proteins
sr11265	3.36298	2.93573	N/A	N/A	N/A	N/A	N/A	N/A
sr13813	3.26582	3.60251	N/A	N/A	N/A	N/A	N/A	N/A
sr14368	3.12318	3.52495	N/A	N/A	N/A	N/A	N/A	N/A
sr10555	3.10276	3.09576	N/A	N/A	N/A	N/A	N/A	N/A
sr14945	3.08588	3.49295	N/A	N/A	N/A	N/A	N/A	N/A
sr20006	2.86544	3.38991	N/A	N/A	N/A	N/A	N/A	N/A
sr14946	2.67007	2.74056	N/A	N/A	N/A	N/A	N/A	N/A
sr16335	2.60018	2.18771	MPD1	Member of the protein disulfide isomerase (PDI) family; interacts with and inhibits the chaperone activity of Cne1p; MPD1 overexpression in a pdi1 null mutant suppresses defects in Pdi1p functions such as carboxypeptidase Y maturation	KOG:O	Posttranslational modification, protein turnover, chaperones	KOG0191	Thioredoxin/protein disulfide isomerase
sr15415	2.5819	3.03356	N/A	N/A	KOG:R	General function prediction only	KOG3394	Protein OS-9
sr13312	2.50251	2.26459	N/A	N/A	KOG:G	Carbohydrate transport and metabolism	KOG2806	Chitinase
sr15399	2.0715	2.26532	N/A	N/A	N/A	N/A	N/A	N/A
sr10607	1.7789	1.7788	Z36008	Putative serine type carboxypeptidase with a role in phytochelatin synthesis; green fluorescent protein (GFP)-fusion protein localizes to the vacuole; expression induced by nitrogen limitation in a GLN3, GAT1-independent manner	KOG:O	Posttranslational modification, protein turnover, chaperones	KOG1282	Serine carboxypeptidases (lysosomal cathepsin A)
sr11346	1.6436	1.3419	N/A	N/A	N/A	N/A	N/A	N/A
sr11975	1.56203	1.91341	YDR415C	Putative aminopeptidase	KOG:O	Posttranslational modification, protein turnover, chaperones	KOG2195	Transferrin receptor and related proteins containing the protease-associated (PA) domain
sr12318	1.52962	1.3457	CPR1	Cytoplasmic peptidyl-prolyl cis-trans isomerase (cyclophilin); catalyzes the cis-trans isomerization of peptide bonds N-terminal to proline residues; binds the drug cyclosporin A; protein abundance increases in response to DNA replication stress	KOG:O	Posttranslational modification, protein turnover, chaperones	KOG0880	Peptidyl-prolyl cis-trans isomerase

## Sheet: R_S_Down
Table S5.3 Down-regulated DEGs of secretome both in HZ4 and HZ4R
AccID	Log2FC-HZ4	Log2FC-HZ4R	Blast_symbols	Blast_description	KOGtermID	KOGterm	KOGID	KOGdescription
sr14877	-1.43385	-2.02077	Z36008	Putative serine type carboxypeptidase with a role in phytochelatin synthesis; green fluorescent protein (GFP)-fusion protein localizes to the vacuole; expression induced by nitrogen limitation in a GLN3, GAT1-independent manner	KOG:O	Posttranslational modification, protein turnover, chaperones	KOG1282	Serine carboxypeptidases (lysosomal cathepsin A)
sr14828	-1.56725	-1.59727	N/A	N/A	N/A	N/A	N/A	N/A
sr14494	-1.84974	-1.67805	PHB1	Subunit of the prohibitin complex (Phb1p-Phb2p), a 1.2 MDa ring-shaped inner mitochondrial membrane chaperone that stabilizes newly synthesized proteins; determinant of replicative life span; involved in mitochondrial segregation	KOG:O	Posttranslational modification, protein turnover, chaperones	KOG3083	Prohibitin
sr11603	-1.94817	-2.12777	N/A	N/A	N/A	N/A	N/A	N/A
sr16780	-1.95224	-1.98898	N/A	N/A	N/A	N/A	N/A	N/A
sr13484	-2.23522	-3.45179	N/A	N/A	N/A	N/A	N/A	N/A
sr12257	-2.96518	-3.80049	N/A	N/A	N/A	N/A	N/A	N/A
sr15804	-2.98117	-3.31547	PEP4	Vacuolar aspartyl protease (proteinase A), required for the posttranslational precursor maturation of vacuolar proteinases; important for protein turnover after oxidative damage; synthesized as a zymogen, self-activates	KOG:O	Posttranslational modification, protein turnover, chaperones	KOG1339	Aspartyl protease
sr14724	-3.09108	-2.78141	N/A	N/A	N/A	N/A	N/A	N/A
sr10289	-3.45697	-3.01912	N/A	N/A	N/A	N/A	N/A	N/A
sr15917	-3.54068	-4.72621	N/A	N/A	N/A	N/A	N/A	N/A
sr13130	-3.60115	-2.21546	N/A	N/A	N/A	N/A	N/A	N/A
sr12582	-5.93854	-4.51452	N/A	N/A	N/A	N/A	N/A	N/A
sr15026	-6.67019	-5.30563	N/A	N/A	N/A	N/A	N/A	N/A
sr16126	-6.71707	-4.32074	N/A	N/A	N/A	N/A	N/A	N/A
sr10799	-7.02674	-4.24248	NTH1	Neutral trehalase, degrades trehalose; required for thermotolerance and may mediate resistance to other cellular stresses; may be phosphorylated by Cdc28p; NTH1 has a paralog, NTH2, that arose from the whole genome duplication	KOG:G	Carbohydrate transport and metabolism	KOG0602	Neutral trehalase
sr12012	-7.10402	-5.73993	N/A	N/A	N/A	N/A	N/A	N/A
sr13253	-9.11537	-5.43557	N/A	N/A	N/A	N/A	N/A	N/A

## Sheet: R-specific
Table S5.4 DEGs of secretome specificly regulated in HZ4R
AccID	Log2FC-HZ4	Log2FC-HZ4R	Blast_symbols	Blast_description	KOGtermID	KOGterm	KOGID	KOGdescription
sr12945	0	7.60976	N/A	N/A	N/A	N/A	N/A	N/A
sr13615	0	7.49652	N/A	N/A	N/A	N/A	N/A	N/A
sr10586	0	2.33936	N/A	N/A	N/A	N/A	N/A	N/A
sr16721	0	1.11616	N/A	N/A	N/A	N/A	N/A	N/A
sr16037	0	-4.52692	N/A	N/A	N/A	N/A	N/A	N/A

## Sheet: S-specific
Table S5.5 DEGs of secretome specificly regulated in HZ4
AccID	Log2FC-HZ4	Log2FC-HZ4R	Blast_symbols	Blast_description	KOGtermID	KOGterm	KOGID	KOGdescription
sr13420	7.8652	0	N/A	N/A	N/A	N/A	N/A	N/A
sr16445	7.84513	0	N/A	N/A	N/A	N/A	N/A	N/A
sr10916.2	7.70071	0	N/A	N/A	N/A	N/A	N/A	N/A
sr16559	7.42773	0	N/A	N/A	N/A	N/A	N/A	N/A
sr10312	7.34388	0	N/A	N/A	N/A	N/A	N/A	N/A
sr10058	7.22017	0	N/A	N/A	N/A	N/A	N/A	N/A
sr11401	6.93362	0	N/A	N/A	N/A	N/A	N/A	N/A
sr10317	6.82321	0	N/A	N/A	N/A	N/A	N/A	N/A
sr15067	6.60328	0	N/A	N/A	KOG:G	Carbohydrate transport and metabolism	KOG2366	Alpha-D-galactosidase (melibiase)
sr10310	6.58526	0	N/A	N/A	N/A	N/A	N/A	N/A
sr13375	6.34851	0	N/A	N/A	N/A	N/A	N/A	N/A
sr13490	6.24087	0	N/A	N/A	N/A	N/A	N/A	N/A
sr13419	6.16215	0	N/A	N/A	N/A	N/A	N/A	N/A
sr14386	6.05239	0	N/A	N/A	N/A	N/A	N/A	N/A
sr13903	5.94687	0	N/A	N/A	N/A	N/A	N/A	N/A
sr10050	5.22649	0	N/A	N/A	N/A	N/A	N/A	N/A
sr14242	5.16187	0	N/A	N/A	KOG:R	General function prediction only	KOG1238	Glucose dehydrogenase/choline dehydrogenase/mandelonitrile lyase (GMC oxidoreductase family)
sr13834	4.98374	0	N/A	N/A	N/A	N/A	N/A	N/A
sr14635	4.41155	0	N/A	N/A	KOG:F	Nucleotide transport and metabolism	KOG1018	Cytosine deaminase FCY1 and related enzymes
sr13799	4.20796	0	N/A	N/A	KOG:G	Carbohydrate transport and metabolism	KOG1065	Maltase glucoamylase and related hydrolases, glycosyl hydrolase family 31
sr11235.2	3.92244	0	N/A	N/A	N/A	N/A	N/A	N/A
sr14040	3.73482	0	N/A	N/A	N/A	N/A	N/A	N/A
sr16698	3.3563	0	N/A	N/A	KOG:R	General function prediction only	KOG1516	Carboxylesterase and related proteins
sr13138	3.14512	0	N/A	N/A	KOG:G	Carbohydrate transport and metabolism	KOG2230	Predicted beta-mannosidase
sr11394	3.02531	0	N/A	N/A	KOG:O	Posttranslational modification, protein turnover, chaperones	KOG1339	Aspartyl protease
sr15174	2.91876	0	N/A	N/A	KOG:R	General function prediction only	KOG1382	Multiple inositol polyphosphate phosphatase
sr14196	2.69694	0	N/A	N/A	N/A	N/A	N/A	N/A
sr00094.2	2.54411	0	N/A	N/A	KOG:Q	Secondary metabolites biosynthesis, transport and catabolism	LSE0347	A Predicted berberine bridge enzyme/FAD-binding oxidoreductase
sr10043	2.26641	0	N/A	N/A	KOG:G	Carbohydrate transport and metabolism	KOG2091	Predicted member of glycosyl hydrolase family 18
sr13136	1.93532	0	N/A	N/A	N/A	N/A	N/A	N/A
sr11165	1.80015	0	N/A	N/A	KOG:R	General function prediction only	KOG1238	Glucose dehydrogenase/choline dehydrogenase/mandelonitrile lyase (GMC oxidoreductase family)
sr15050	1.59455	0	N/A	N/A	KOG:X	Function unknown	TWOG0394	Unnamed protein
sr12581	1.55412	0	N/A	N/A	KOG:G	Carbohydrate transport and metabolism	KOG1879	UDP-glucose:glycoprotein glucosyltransferase
sr14951	1.54683	0	N/A	N/A	KOG:R	General function prediction only	KOG1238	Glucose dehydrogenase/choline dehydrogenase/mandelonitrile lyase (GMC oxidoreductase family)
sr13081	1.4901	0	N/A	N/A	KOG:V	Defense mechanisms	KOG0624	dsRNA-activated protein kinase inhibitor P58, contains TPR and DnaJ domains
sr10870	1.31288	0	N/A	N/A	KOG:O	Posttranslational modification, protein turnover, chaperones	KOG0190	Protein disulfide isomerase (prolyl 4-hydroxylase beta subunit)
sr15288	-1.35462	0	N/A	N/A	KOG:O	Posttranslational modification, protein turnover, chaperones	KOG1153	Subtilisin-related protease/Vacuolar protease B
sr12255	-2.39968	0	N/A	N/A	KOG:C	Energy production and conversion	KOG4129	Exopolyphosphatases and related proteins
sr15569	-4.7293	0	N/A	N/A	N/A	N/A	N/A	N/A
sr11646	-4.93345	0	N/A	N/A	KOG:O	Posttranslational modification, protein turnover, chaperones	KOG2182	Hydrolytic enzymes of the alpha/beta hydrolase fold
sr14685	-5.51678	0	N/A	N/A	N/A	N/A	N/A	N/A

## Sheet: CAZyme
Table S5.6 Expression of Genes coding CAZymes
AccID	Log2FC-HZ4	Log2FC-HZ4R
sr15917	-3.54068	-4.72621
sr15690	11.3598	11.6339
sr13229	10.4637	10.5188
sr10982	9.54163	9.37975
sr12911	8.46438	8.25219
sr13131	7.57155	7.51956
sr15584	6.71083	6.80011
sr15309	6.28143	6.34473
sr15193	4.66951	4.55023
