# Supplementary material for: Transcriptome Profiles of Sporisorium reilianum during the Early Infection of Resistant and Susceptible Maize Isogenic Lines
Source: J Fungi (Basel). 2021 Feb 19;7(2):150. doi: 10.3390/jof7020150 (PMC7922634; doi:10.3390/jof7020150)
Supplement: Supplementary file 1 [file jof-07-00150-s001.zip › Table S1. Overview of reads mapping to S.reilianum and Z. mays.xlsx]

## Sheet: Sheet1
Table S1 Overview of reads mapping to S.reilianum and Z. mays
Sample name		Number of clean reads	Reads mapped to Z. mays	Mapped Rate of Z. mays	Reads mapped to S. reilianum	Mapped Rate of S. reilianum
SR	Replicate1	12000320	-	-	3699657	0.3083
	Replicate2	11391340	-	-	3702315	0.325
	Total	23391660	-	-	7401972	-
	Average	11695830	-	-	3700986	31.64±1.18%
HZ4	Replicate1	40191622	27897122	0.6941	752292	0.0187
	Replicate2	30120716	20855446	0.6924	507642	0.0169
	Total	70312338	48752568	-	1259934	-
	Average	35156169	24376284	0.693371	629967	1.79±0.13%
HZ4R	Replicate1	37247598	28711029	0.7708	535809	0.0144
	Replicate2	35483886	27473459	0.7743	611952	0.0172
	Total	72731484	56184488	-	1147761	-
	Average	36365742	28092244	0.772492	573880	1.57±0.20%
NOTEs: SR: samples of S. reilianum cultured in axenic liquid medium HZ4:mesocotyl samples of HZ4 seedlings with S.reilianum infected HZ4R: mesocotyl samples of HZ4R seedlings with S.reilianum infected
